# Supplementary material for: Tianfoshen oral liquid: a CFDA approved clinical traditional Chinese medicine, normalizes major cellular pathways disordered during colorectal carcinogenesis
Source: Oncotarget. 2017 Jan 16;8(9):14549–69. doi: 10.18632/oncotarget.14675 (PMC5362425; doi:10.18632/oncotarget.14675)
Supplement: Supplementary file 2 [file oncotarget-08-14549-s002.xls]

## Sheet: Sheet1
Supplementary Table S1. Candidate compounds of each ingredient in TFS
Herbname	Chemname	CID	OB	DL	inchikey
Radix Panacis Quinquefolii (Xi Yang Shen, RPQ)	oleanolic acid	10494	30.02	0.76	MIJYXULNPSFWEK-GTOFXWBISA-N
Radix Panacis Quinquefolii (Xi Yang Shen, RPQ)	β-sitosterol	222284	36.91	0.75	KZJWDPNRJALLNS-VJSFXXLFSA-N
Radix Panacis Quinquefolii (Xi Yang Shen, RPQ)	panaxynol	5281149	42.44	0.1	UGJAEDFOKNAMQD-QXPKXGMISA-N
Radix Panacis Quinquefolii (Xi Yang Shen, RPQ)	capsaicin	1548943	10.31	0.2	YKPUWZUDDOIDPM-SOFGYWHQSA-N
Radix Panacis Quinquefolii (Xi Yang Shen, RPQ)	ginsenoside rh2	119307	36.32	0.56	CKUVNOCSBYYHIS-IRFFNABBSA-N
Radix Panacis Quinquefolii (Xi Yang Shen, RPQ)	gypenosideⅧ_qt	24721561	11.37	0.8	DISMBPVPRUPUKQ-ZWTIFYCVSA-N
Radix Panacis Quinquefolii (Xi Yang Shen, RPQ)	stigmast-7-enol	12315384	37.42	0.75	YSKVBPGQYRAUQO-UBCZCFGNSA-N
Radix Panacis Quinquefolii (Xi Yang Shen, RPQ)	papaverine	4680	64.04	0.38	XQYZDYMELSJDRZ-UHFFFAOYSA-N
Radix Panacis Quinquefolii (Xi Yang Shen, RPQ)	daucosterol	71628	3.65	0.63	NPJICTMALKLTFW-FQZOOVCPSA-N
Radix Panacis Quinquefolii (Xi Yang Shen, RPQ)	daucosterol_qt	45358119	36.91	0.75	KZJWDPNRJALLNS-ZBNQVYKFSA-N
Radix Panacis Quinquefolii (Xi Yang Shen, RPQ)	Daturilin	NA	50.37	0.77	QUGZOXCXHGEACS-ZFEQYVDASA-N
Radix Panacis Quinquefolii (Xi Yang Shen, RPQ)	galacturonic acid	46173899	41.02	0.04	IAJILQKETJEXLJ-MGCNEYSASA-N
Radix Panacis Quinquefolii (Xi Yang Shen, RPQ)	gensenoside Rb1	9898279	6.5	0.04	IFHCPHOWXHQIIE-FNXXHFOFSA-N
Radix Panacis Quinquefolii (Xi Yang Shen, RPQ)	ginsenoside Rb2	6917976	5.98	0.04	NODILNFGTFIURN-BURFLNNFSA-N
Radix Panacis Quinquefolii (Xi Yang Shen, RPQ)	ginsenoside Rc	100018	8.08	0.04	JDCPEKQWFDWQLI-LGEQZLOBSA-N
Radix Panacis Quinquefolii (Xi Yang Shen, RPQ)	ginsenoside rf	441922	17.74	0.24	UZIOUZHBUYLDHW-XUBRWZAZSA-N
Radix Panacis Quinquefolii (Xi Yang Shen, RPQ)	ginsenoside Rg1	441923	9.03	0.28	YURJSTAIMNSZAE-YVAWHIOVSA-N
Radix Panacis Quinquefolii (Xi Yang Shen, RPQ)	panaxytriol	46184189	33.76	0.18	RDIMTXDFGHNINN-ULQDDVLXSA-N
Radix Panacis Quinquefolii (Xi Yang Shen, RPQ)	PQ-2	NA	36.74	0.19	QKKORMFLDIWTDJ-ZBRFXRBCSA-N
Radix Panacis Quinquefolii (Xi Yang Shen, RPQ)	(8S,9S,10R,13R,14S,17R)-17-[(1R,4R)-4-ethyl-1,5-dimethylhexyl]-10,13-dimethyl-1,2,8,9,11,12,14,15,16,17-decahydrocyclopenta[a]phenanthren-7-one	12444466	43.87	0.75	LCFUUGFUQQAYMY-CJAQKTMASA-N
Radix Panacis Quinquefolii (Xi Yang Shen, RPQ)	Trilinolein	5322095	34.91	0.18	HBOQXIRUPVQLKX-LAUMFDMDSA-N
Radix Panacis Quinquefolii (Xi Yang Shen, RPQ)	20-Hexadecanoylingenol	NA	32.7	0.65	WQWCODLBNKOTFT-OTYXOMRJSA-N
Radix Panacis Quinquefolii (Xi Yang Shen, RPQ)	Ginsenoyne E	5320336	47.5138	0.18	WIONCQLWGYLTME-DLBZAZTESA-N
Radix Panacis Quinquefolii (Xi Yang Shen, RPQ)	Panaquinquecol 1	57489663	49.3299	0.21	QSLYECSTHSYXDL-SQNIBIBYSA-N
Radix Panacis Quinquefolii (Xi Yang Shen, RPQ)	Panaxydol	5283280	61.6666	0.24	GVLDSGIQZAFIAN-IKGGRYGDSA-N
Venenum Bufonis (Chan Su, VB)	Bufalin	34174823	58.9875		QEEBRPGZBVVINN-BMPKRDENSA-N
Venenum Bufonis (Chan Su, VB)	Bufotalin	10119	14.3516		VOZHMAYHYHEWBW-IRBLBAQVSA-N
Venenum Bufonis (Chan Su, VB)	Cinobufagin	11969542	15.5303	0.82	SCULJPGYOQQXTK-DTPLXZECSA-N
Venenum Bufonis (Chan Su, VB)	Cinobufotalin	259776	49.3197		KBKUJJFDSHBPPA-LKTLMVARSA-N
Venenum Bufonis (Chan Su, VB)	Desacetylbufotalin	12358889	11.7888		MWFCMSURKYLINK-QDLCSJEJSA-N
Venenum Bufonis (Chan Su, VB)	Desacetylcinobufagin	102004876	39.4203		IXZHDDUFQVXHIL-PQPRRNIXSA-N
Venenum Bufonis (Chan Su, VB)	Desacetylcinobufotalin	15513544	24.2443		FRYICJTUIXEEGK-TVVPZSOISA-N
Venenum Bufonis (Chan Su, VB)	20R,21-Epoxyresibufogenin	10092398	17.1506		JZDMFDWKCWMAMI-LXXIVLROSA-N
Venenum Bufonis (Chan Su, VB)	20S,21-Epoxyresibufogenin	NA	45.459		JZDMFDWKCWMAMI-FVRXVPJRSA-N
Venenum Bufonis (Chan Su, VB)	3β-Formyloxyresibufogenin	10916635	16.5764		ANZIXHORKDWMAO-XHMVMRONSA-N
Venenum Bufonis (Chan Su, VB)	Gamabufogenin	259803	10.223		FMTLOAVOGWSPEF-IRLDKBIZSA-N
Venenum Bufonis (Chan Su, VB)	1β-Hydroxybufalin	10993111	42.4678		IMWIOPJWKFUVSV-PFOPEKRWSA-N
Venenum Bufonis (Chan Su, VB)	5β-Hydroxybufotalin	15513540	63.2048		XXFFZCKSFHQEMN-JPDWBOAPSA-N
Venenum Bufonis (Chan Su, VB)	6α-Hydroxycinobufagin	10939450	41.1737		KWAUEUQHUYWWTO-CCEZHQQKSA-N
Venenum Bufonis (Chan Su, VB)	12β-Hydroxycinobufagin	15513542	15.4085		GZNLDYYHFCFJOU-BWZOPERZSA-N
Venenum Bufonis (Chan Su, VB)	19-Hydroxyresibufogenin	12314891	55.2624		XTGMXQCGCNTMEI-JFFDJIONSA-N
Venenum Bufonis (Chan Su, VB)	12β-Hydroxyresibufogenin	15513541	11.4156		DUDKFSOZKFNNCE-ONYHYSBGSA-N
Venenum Bufonis (Chan Su, VB)	19-Oxobufalin	10883889	28.5148		STSJQAAJJHGCMJ-KLAFWMLLSA-N
Venenum Bufonis (Chan Su, VB)	19-Oxodesacetylcinobufagin	11144140	35.9021		JNBBHUNHDKWCIR-ISPRVIPBSA-N
Venenum Bufonis (Chan Su, VB)	3-Oxo-20S,21-epoxyresibufogenin	NA	16.8438		AMHVZECVAABXSC-BHZKGVBYSA-N
Venenum Bufonis (Chan Su, VB)	Resibufogenin	6917974	47.0847		ATLJNLYIJOCWJE-CYBVTDKJSA-N
Venenum Bufonis (Chan Su, VB)	Telocinobufagin	259991	63.0028	0.79	PBSOJKPTQWWJJD-AHVWXGIQSA-N
Venenum Bufonis (Chan Su, VB)	β-Sitosterol	222284	36.9139	0.75	KZJWDPNRJALLNS-VJSFXXLFSA-N
Radix Asparagi (Tian Dong, RA)	quercetin	5280343	46.43	0.28	REFJWTPEDVJJIY-UHFFFAOYSA-N
Radix Asparagi (Tian Dong, RA)	β-sitosterol	222284	36.91	0.75	KZJWDPNRJALLNS-VJSFXXLFSA-N
Radix Asparagi (Tian Dong, RA)	sitosterol	12303645	36.91	0.75	KZJWDPNRJALLNS-ZFVHJZABSA-N
Radix Asparagi (Tian Dong, RA)	Stigmasterol	5280794	43.83	0.76	HCXVJBMSMIARIN-PHZDYDNGSA-N
Radix Asparagi (Tian Dong, RA)	diosgenin	99474	80.88	0.81	WQLVFSAGQJTQCK-VKROHFNGSA-N
Radix Asparagi (Tian Dong, RA)	Gracillin	159861	27.39	0.06	YQEMAEKYNNOCBY-IEMDQPGHSA-N
Radix Asparagi (Tian Dong, RA)	pseudoprotodioscin_qt	102004851	37.93	0.87	KIDQUNOGEXTBNB-WIMXQSBWSA-N
Radix Asparagi (Tian Dong, RA)	7-Methoxy-2-methyl isoflavone	354368	42.56	0.2	XRGWZIGGCNSFRY-UHFFFAOYSA-N
Radix Asparagi (Tian Dong, RA)	Asparaside A_qt	NA	30.6	0.86	KOEVFUQBBFVRLO-OENFHFKZSA-N
Bulbus Iphigenia Indica (Tu Bei Mu, BII)	β-sitosterol	222284	36.91	0.75	KZJWDPNRJALLNS-VJSFXXLFSA-N
Bulbus Iphigenia Indica (Tu Bei Mu, BII)	sitosterol	12303645	36.91	0.75	KZJWDPNRJALLNS-ZFVHJZABSA-N
Bulbus Iphigenia Indica (Tu Bei Mu, BII)	emodin	3220	24.4	0.24	RHMXXJGYXNZAPX-UHFFFAOYSA-N
Bulbus Iphigenia Indica (Tu Bei Mu, BII)	cucurbitacin b	5281316	30.9	0.75	IXQKXEUSCPEQRD-DKRGWESNSA-N
Bulbus Iphigenia Indica (Tu Bei Mu, BII)	7β,18,20,26-Tetrahydroxy-20(s)-24E-dammaragonene-3-O-α-L-(3'-acetyl)-arabinopyranose-(l-2)-β-D-glucopyranoside	NA	53.57	0.18	ZFYUDLHPZJOBEU-RTVPWKHUSA-N
Bulbus Iphigenia Indica (Tu Bei Mu, BII)	4-(2-formyl-5-carbooxymethyl-pyrrole-1-yl)-3-phenyl-methyl propanoate	NA	38.93	0.18	MSAYGMVHLXGDEH-INIZCTEOSA-N
Bulbus Iphigenia Indica (Tu Bei Mu, BII)	β-sitosterol palmitate	NA	30.91	0.41	IWTJDVBNIUPPPB-KFEOBUEHSA-N
Bulbus Iphigenia Indica (Tu Bei Mu, BII)	Δ7,16,25,26-stigmastatrienol	NA	46.21	0.76	DKSHBTRJYGOZLX-RGWPLMDZSA-N
Bulbus Iphigenia Indica (Tu Bei Mu, BII)	Δ7,22,25-triene-3-ol	NA	46.67	0.76	IMWBKGMKWXIXEQ-HNVYPXEXSA-N
Bulbus Iphigenia Indica (Tu Bei Mu, BII)	Δ7,22,25-stigmastatrienol-3-O-nonadecanoate	NA	40.82	0.32	GCWQHUUQKGJOIG-CSIKUYAJSA-N
Bulbus Iphigenia Indica (Tu Bei Mu, BII)	7β,18,20,26-Tetrahydroxy-20(s)-24E-dammaragonene-3-O-α-L-(4'-acetyl)-arabinopyranose-(l-2)-β-D-glucopyranoside	NA	53.18	0.2	SLUCXKDQIKGUNX-IZSRRAKJSA-N
Bulbus Iphigenia Indica (Tu Bei Mu, BII)	7β,20,26-trihydroxy-20(s)-24E-dammaragonene-3-O-α-L-arabinopyranose-(l-2)-β-D-(6'-acetyl)-glucopyranoside	NA	39.48	0.19	RQZMFFNRCUDVOD-NPDCICIPSA-N
Bulbus Iphigenia Indica (Tu Bei Mu, BII)	7β,20,26-trihydroxy-20(s)-24E-dammaragonene-3-O-α-L-(3'-acetyl)-arabinopyranose-(l-2)-β-D-glucopyranoside	NA	40.71	0.19	CJDOGCMNRIXAGU-MZVXOPJNSA-N
Bulbus Iphigenia Indica (Tu Bei Mu, BII)	7β,20,26-trihydroxy-20(s)-24E-dammaragonene-3-O-α-L-(4'-acetyl)-arabinopyranose-(l-2)-β-D-glucopyranoside	NA	64.71	0.18	KATXJJBFRWKLSP-OPIRIMPVSA-N
Bulbus Iphigenia Indica (Tu Bei Mu, BII)	7β,20,26-trihydroxy-8-formyl-20(s)-24E-dammaragonene-3-O-α-L-(3'-acetyl)-arabinopyranose-(l-2)-β-D-glucopyranoside	NA	65.05	0.18	QEVMQBPWYQUNQI-RTVPWKHUSA-N
Bulbus Iphigenia Indica (Tu Bei Mu, BII)	tubeimoside IV	NA	31.7	0.23	QYSPKCFUBCTSNU-WXOCNIMOSA-N
Radix Acanthopanax obouatus (Dao Luan Ye Wu Jia, RAO)	3-O-α-L-Arabinopyranosyloleanolic acid	124369	6.35659	0.42	HZLWUYJLOIAQFC-HRDZKRTASA-N
Radix Acanthopanax obouatus (Dao Luan Ye Wu Jia, RAO)	Eleutheroside A	NA	15.001	0.63	IBAJNOZMACNWJD-HVUPOBLPSA-N
Radix Acanthopanax obouatus (Dao Luan Ye Wu Jia, RAO)	Quercetin	5280343	47.0381	0.28	REFJWTPEDVJJIY-UHFFFAOYSA-N
Radix Acanthopanax obouatus (Dao Luan Ye Wu Jia, RAO)	β-Sitosterol	222284	36.9139	0.75	KZJWDPNRJALLNS-VJSFXXLFSA-N
Radix Acanthopanax obouatus (Dao Luan Ye Wu Jia, RAO)	2,6-Dimethoxybenzoquinone	15061176	46.0935	0.18	OLBNOBQOQZRLMP-UHFFFAOYSA-N
Radix Acanthopanax obouatus (Dao Luan Ye Wu Jia, RAO)	Isofraxidin	5318565	16.9075	0.1	HOEVRHHMDJKUMZ-UHFFFAOYSA-N
Radix Acanthopanax obouatus (Dao Luan Ye Wu Jia, RAO)	Sesamin	72307	5.32945	0.83	PEYUIKBAABKQKQ-AFHBHXEDSA-N
Radix Actinidia chinensis Planch. (Mi Hou Tao Gen, RACP)	ent-Epicatechin	182232	48.96	0.24	PFTAWBLQPZVEMU-ZFWWWQNUSA-N
Radix Actinidia chinensis Planch. (Mi Hou Tao Gen, RACP)	quercetin	5280343	46.43	0.28	REFJWTPEDVJJIY-UHFFFAOYSA-N
Radix Actinidia chinensis Planch. (Mi Hou Tao Gen, RACP)	Isoscopoletin	69894	23.46	0.08	SYTYLPHCLSSCOJ-UHFFFAOYSA-N
Radix Actinidia chinensis Planch. (Mi Hou Tao Gen, RACP)	β-sitosterol	222284	36.91	0.75	KZJWDPNRJALLNS-VJSFXXLFSA-N
Radix Actinidia chinensis Planch. (Mi Hou Tao Gen, RACP)	sitosterol	12303645	36.91	0.75	KZJWDPNRJALLNS-ZFVHJZABSA-N
Radix Actinidia chinensis Planch. (Mi Hou Tao Gen, RACP)	aloe-emodin	10207	83.38	0.24	YDQWDHRMZQUTBA-UHFFFAOYSA-N
Radix Actinidia chinensis Planch. (Mi Hou Tao Gen, RACP)	emodin	3220	24.4	0.24	RHMXXJGYXNZAPX-UHFFFAOYSA-N
Radix Actinidia chinensis Planch. (Mi Hou Tao Gen, RACP)	(+)-catechin	9064	54.83	0.24	PFTAWBLQPZVEMU-DZGCQCFKSA-N
Radix Actinidia chinensis Planch. (Mi Hou Tao Gen, RACP)	ursolic acid	64945	16.77	0.75	WCGUUGGRBIKTOS-GPOJBZKASA-N
Radix Actinidia chinensis Planch. (Mi Hou Tao Gen, RACP)	esculetin	5281416	22.97	0.07	ILEDWLMCKZNDJK-UHFFFAOYSA-N
Radix Actinidia chinensis Planch. (Mi Hou Tao Gen, RACP)	fraxetin	5273569	23.04	0.09	HAVWRBANWNTOJX-UHFFFAOYSA-N
Radix Actinidia chinensis Planch. (Mi Hou Tao Gen, RACP)	Maslinic acid	73659	15.54	0.74	MDZKJHQSJHYOHJ-LLICELPBSA-N
Radix Actinidia chinensis Planch. (Mi Hou Tao Gen, RACP)	Aurin	5100	30.17	0.2	FYEHYMARPSSOBO-UHFFFAOYSA-N
Radix Actinidia chinensis Planch. (Mi Hou Tao Gen, RACP)	(1S,2R,4aS,6aR,6aS,6bR,8aR,10R,11S,12aR,14bS)-10,11-dihydroxy-1,2,6a,6b,9,9,12a-heptamethyl-2,3,4,5,6,6a,7,8,8a,10,11,12,13,14b-tetradecahydro-1H-picene-4a-carboxylic acid	24721200	17	0.74	HFGSQOYIOKBQOW-XOYVNYDSSA-N
Fructus Hippophae (Sha Ji, FH)	ent-Epicatechin	182232	48.96	0.24	PFTAWBLQPZVEMU-ZFWWWQNUSA-N
Fructus Hippophae (Sha Ji, FH)	quercetin	5280343	46.43	0.28	REFJWTPEDVJJIY-UHFFFAOYSA-N
Fructus Hippophae (Sha Ji, FH)	geraniol	637566	23.93	0.02	GLZPCOQZEFWAFX-JXMROGBWSA-N
Fructus Hippophae (Sha Ji, FH)	caffeic acid	689043	25.76	0.05	QAIPRVGONGVQAS-DUXPYHPUSA-N
Fructus Hippophae (Sha Ji, FH)	oleanolic acid	10494	30.02	0.76	MIJYXULNPSFWEK-GTOFXWBISA-N
Fructus Hippophae (Sha Ji, FH)	lauric acid	3893	23.59	0.04	POULHZVOKOAJMA-UHFFFAOYSA-N
Fructus Hippophae (Sha Ji, FH)	isorhamnetin	5281654	49.6	0.31	IZQSVPBOUDKVDZ-UHFFFAOYSA-N
Fructus Hippophae (Sha Ji, FH)	lupeol	259846	12.12	0.78	MQYXUWHLBZFQQO-QGTGJCAVSA-N
Fructus Hippophae (Sha Ji, FH)	β-sitosterol	222284	36.91	0.75	KZJWDPNRJALLNS-VJSFXXLFSA-N
Fructus Hippophae (Sha Ji, FH)	sitosterol	12303645	36.91	0.75	KZJWDPNRJALLNS-ZFVHJZABSA-N
Fructus Hippophae (Sha Ji, FH)	kaempferol	5280863	41.88	0.24	IYRMWMYZSQPJKC-UHFFFAOYSA-N
Fructus Hippophae (Sha Ji, FH)	linolenic acid	5280934	45.01	0.18	DTOSIQBPPRVQHS-PDBXOOCHSA-N
Fructus Hippophae (Sha Ji, FH)	FA	6037	68.96	0.71	OVBPIULPVIDEAO-LBPRGKRZSA-N
Fructus Hippophae (Sha Ji, FH)	Stigmasterol	5280794	43.83	0.76	HCXVJBMSMIARIN-PHZDYDNGSA-N
Fructus Hippophae (Sha Ji, FH)	(+)-catechin	9064	54.83	0.24	PFTAWBLQPZVEMU-DZGCQCFKSA-N
Fructus Hippophae (Sha Ji, FH)	ursolic acid	64945	16.77	0.75	WCGUUGGRBIKTOS-GPOJBZKASA-N
Fructus Hippophae (Sha Ji, FH)	CLR	5997	37.87	0.68	HVYWMOMLDIMFJA-DPAQBDIFSA-N
Fructus Hippophae (Sha Ji, FH)	pelargonidin	440832	37.99	0.21	SAURRTSFHXYOSN-UHFFFAOYSA-N
Fructus Hippophae (Sha Ji, FH)	ZINC04073977	9801811	38	0.76	KYOFIJXMVNQYFC-XJZKHKOHSA-N
Fructus Hippophae (Sha Ji, FH)	Mandenol	5282184	42	0.19	FMMOOAYVCKXGMF-MURFETPASA-N
Fructus Hippophae (Sha Ji, FH)	24-epicampesterol	5283637	37.58	0.71	SGNBVLSWZMBQTH-ZRUUVFCLSA-N
Fructus Hippophae (Sha Ji, FH)	vitamin c	54670067	13.34	0.04	CIWBSHSKHKDKBQ-JLAZNSOCSA-N
Fructus Hippophae (Sha Ji, FH)	LAN	246983	42.12	0.75	CAHGCLMLTWQZNJ-BQNIITSRSA-N
Fructus Hippophae (Sha Ji, FH)	myricetin	5281672	13.75	0.31	IKMDFBPHZNJCSN-UHFFFAOYSA-N
Fructus Hippophae (Sha Ji, FH)	rhein	10168	47.07	0.28	FCDLCPWAQCPTKC-UHFFFAOYSA-N
Fructus Hippophae (Sha Ji, FH)	β-Ionone	638014	20.63	0.05	PSQYTAPXSHCGMF-BQYQJAHWSA-N
Fructus Hippophae (Sha Ji, FH)	(3S,5R,10S,13R,14R,17R)-17-[(1R)-1,5-dimethyl-4-methylenehexyl]-4,4,10,13,14-pentamethyl-2,3,5,6,7,11,12,15,16,17-decahydro-1H-cyclopenta[a]phenanthren-3-ol	9803310	42.37	0.77	XJLZCPIILZRCPS-ANMPWZFDSA-N
Fructus Hippophae (Sha Ji, FH)	β-carotene	5280489	37.18	0.58	OENHQHLEOONYIE-JLTXGRSLSA-N
Fructus Hippophae (Sha Ji, FH)	5,7-dihydroxy-2-(3-hydroxy-4-methoxyphenyl)chroman-4-one	676152	47.74	0.27	AIONOLUJZLIMTK-CQSZACIVSA-N
Fructus Hippophae (Sha Ji, FH)	progesterone	5994	13.66	0.44	RJKFOVLPORLFTN-LEKSSAKUSA-N
Fructus Hippophae (Sha Ji, FH)	Schottenol	441837	37.42	0.75	YSKVBPGQYRAUQO-UZSYLJJSSA-N
Fructus Hippophae (Sha Ji, FH)	hesperidin	10621	13.33	0.67	QUQPHWDTPGMPEX-QJBIFVCTSA-N
Fructus Hippophae (Sha Ji, FH)	14,15-dimethyl-α-sitosterol	NA	43.14	0.78	MHNJBCPXLRYFRC-QJZMYNMSSA-N
Fructus Hippophae (Sha Ji, FH)	14-methyl-α-sitosterol	NA	43.49	0.78	PQMPALRZPKLUHY-FLYHFCSOSA-N
Fructus Hippophae (Sha Ji, FH)	canthaxanthine	5281227	41.59	0.56	FDSDTBUPSURDBL-SHGOADQESA-N
Fructus Hippophae (Sha Ji, FH)	carotenoid	NA	40.76	0.55	KBPHJBAIARWVSC-KCLUZURASA-N
Fructus Hippophae (Sha Ji, FH)	ST5330591	2723613	48.08	0.84	UVZUFUGNHDDLRQ-LLHZKFLPSA-N
Fructus Hippophae (Sha Ji, FH)	cislycopene	56841918	45.51	0.54	OAIJSZIZWZSQBC-UMONDHTKSA-N
Fructus Hippophae (Sha Ji, FH)	δ-Carotene	5281230	31.8	0.55	WGIYGODPCLMGQH-GOXCNPTKSA-N
Fructus Hippophae (Sha Ji, FH)	ergosta-7-en-3-β-ol	91691464	38.76	0.83	TVNDUGAVWGGIBH-BQYHOMKTSA-N
Fructus Hippophae (Sha Ji, FH)	ergostenol	5283658	35.41	0.71	AWYDNKRGSOPYQB-AZMRAJNMSA-N
Fructus Hippophae (Sha Ji, FH)	Flavonol	11349	47.91	0.18	HVQAJTFOCKOKIN-UHFFFAOYSA-N
Fructus Hippophae (Sha Ji, FH)	(2R,6S,7aR)-2-[(1E,3E,5E,7E,9E,11E,13E,15E)-16-[(1R,4R)-4-hydroxy-2,6,6-trimethyl-1-cyclohex-2-enyl]-1,5,10,14-tetramethylhexadeca-1,3,5,7,9,11,13,15-octaenyl]-2,4,4,7a-tetramethyl-6,7-dihydro-5H-benzofuran-6-ol	20054913	57.88	0.53	QHUMOJKEVAPSCY-KMMFBZCUSA-N
Fructus Hippophae (Sha Ji, FH)	gamma-carotene	5280791	30.98	0.55	HRQKOYFGHJYEFS-CSMOIXKNSA-N
Fructus Hippophae (Sha Ji, FH)	LYC	446925	32.57	0.51	OAIJSZIZWZSQBC-GYZMGTAESA-N
Fructus Hippophae (Sha Ji, FH)	vitamin E-α	NA	14.45	0.56	JPIPZDOGMHGBOS-VCPRHENPSA-N
Fructus Hippophae (Sha Ji, FH)	vitamin E-β	NA	15.82	0.53	XLZYQCZUAFIJEN-ZLSIYFNSSA-N
Fructus Hippophae (Sha Ji, FH)	vitamin E-δ	NA	16.56	0.49	PMFTXNJUEOLHLA-HTDNTCHWSA-N
Fructus Hippophae (Sha Ji, FH)	ZINC03831331	7048755	47.6	0.65	MBWXNTAXLNYFJB-KSVLJPARSA-N
Fructus Hippophae (Sha Ji, FH)	solamargine	73611	17.8579	0.29	MBWUSSKCCUMJHO-ZGXDEBHDSA-N
Fructus Hippophae (Sha Ji, FH)	Castalagin	12302513	21.061	0.01	UDYKDZHZAKSYCO-KWUYSQDCSA-N
Fructus Hippophae (Sha Ji, FH)	Gallic acid	370	64.2658	0.04	LNTHITQWFMADLM-UHFFFAOYSA-N
Fructus Citri Sarcodactylis (Fo Shou, FCS)	protocatechuic acid	72	25.37	0.04	YQUVCSBJEUQKSH-UHFFFAOYSA-N
Fructus Citri Sarcodactylis (Fo Shou, FCS)	lauric acid	3893	23.59	0.04	POULHZVOKOAJMA-UHFFFAOYSA-N
Fructus Citri Sarcodactylis (Fo Shou, FCS)	Sitosterol α1	9548595	43.28	0.78	LPZCCMIISIBREI-JXMPMKKESA-N
Fructus Citri Sarcodactylis (Fo Shou, FCS)	Supraene	638072	33.55	0.42	YYGNTYWPHWGJRM-AAJYLUCBSA-N
Fructus Citri Sarcodactylis (Fo Shou, FCS)	scoparone	8417	74.75	0.09	GUAFOGOEJLSQBT-UHFFFAOYSA-N
Fructus Citri Sarcodactylis (Fo Shou, FCS)	Diosmetin	5281612	31.14	0.27	MBNGWHIJMBWFHU-UHFFFAOYSA-N
Fructus Citri Sarcodactylis (Fo Shou, FCS)	5,2',6'-Trihydroxy-7,8-dimethoxyflavone	5322059	45.05	0.33	GWRFNPJGKCUUSJ-UHFFFAOYSA-N
Fructus Citri Sarcodactylis (Fo Shou, FCS)	Diosmin	5281613	12.7	0.66	GZSOSUNBTXMUFQ-YFAPSIMESA-N
Fructus Citri Sarcodactylis (Fo Shou, FCS)	5,2',5'-Trihydroxy-6,7,8-trimethoxyflavone	5322092	37.49	0.43	UWIBDEQRXHODSE-UHFFFAOYSA-N
