# Supplementary material for: Tianfoshen oral liquid: a CFDA approved clinical traditional Chinese medicine, normalizes major cellular pathways disordered during colorectal carcinogenesis
Source: Oncotarget. 2017 Jan 16;8(9):14549–69. doi: 10.18632/oncotarget.14675 (PMC5362425; doi:10.18632/oncotarget.14675)
Supplement: Supplementary file 3 [file oncotarget-08-14549-s003.xls]

## Sheet: Sheet1
Supplementary Table S2: Putative targets of TFS
Target name	Uniprot ID	Targets Gene name
Multidrug resistance protein 1	P08183	ABCB1
Canalicular multispecific organic anion transporter 1	Q92887	ABCC2
ATP-binding cassette sub-family G member 2	Q9UNQ0	ABCG2
Acetyl-CoA carboxylase 1	Q13085	ACACA
Acetylcholinesterase	P22303	ACHE
Prostatic acid phosphatase	P15309	ACPP
Actin, aortic smooth muscle	P62736	ACTA2
Actin, cytoplasmic 1	P60709	ACTB
Adenylate cyclase type V	O95622	ADCY5
Pituitary adenylate cyclase-activating polypeptide	P18509	ADCYAP1
Alcohol dehydrogenase 1B	P00325	ADH1B
Alcohol dehydrogenase 1C	P00326	ADH1C
ADM	P35318	ADM
ADM2	Q7Z4H4	ADM2
Alpha-1A adrenergic receptor	P35348	ADRA1A
Alpha-1B adrenergic receptor	P35368	ADRA1B
Alpha-1D adrenergic receptor	P25100	ADRA1D
Alpha-2A adrenergic receptor	P08913	ADRA2A
Alpha-2C adrenergic receptor	P18825	ADRA2C
Beta-1 adrenergic receptor	P08588	ADRB1
Beta-2 adrenergic receptor	P07550	ADRB2
Agrin	O00468	AGRN
Aryl hydrocarbon receptor	P35869	AHR
Activator of 90 kDa heat shock protein ATPase homolog 1	O95433	AHSA1
Aldose reductase	P15121	AKR1B1
Aldo-keto reductase family 1 member B10	O60218	AKR1B10
Aldo-keto reductase family 1 member C3	P42330	AKR1C3
RAC-alpha serine/threonine-protein kinase	P31749	AKT1
Porphobilinogen synthase	P13716	ALAD
Serum albumin	P02768	ALB
Aldehyde dehydrogenase	P30838	ALDH3A1
Arachidonate 5-lipoxygenase	P09917	ALOX5
Alpi	P09923	ALPI
S-adenosylmethionine decarboxylase 1	P17707	AMD1
Pancreatic alpha-amylase	P04746	AMY2A
Diamine oxidase	P19801	AOC1
Apoptotic protease-activating factor 1	O14727	APAF1
probable DNA dC->dU-editing enzyme APOBEC-3A	P31941	APOBEC3A
DNA dC->dU-editing enzyme APOBEC-3G	Q9HC16	APOBEC3G
Gamma-secretase	P05067	APP
Androgen receptor	P10275	AR
Cyclic AMP-dependent transcription factor ATF-2	P15336	ATF2
Sodium/potassium-transporting ATPase subunit alpha-1	P05023	ATP1A1
Sarco/endoplasmic Reticulum Ca2+ ATPase 1	O14983	ATP2A1
Serine/threonine-protein kinase 13	Q9UQB9	AURKC
Bcl-2 homologous antagonist/killer	Q16611	BAK1
Apoptosis regulator BAX	Q07812	BAX
Cholinesterase	P06276	BCHE
Apoptosis regulator Bcl-2	P10415	BCL2
Bcl-2-like protein 1	Q07817	BCL2L1
Brain-derived neurotrophic factor	P23560	BDNF
Osteocalcin	P02818	BGLAP
Baculoviral IAP repeat-containing protein 5	O15392	BIRC5
Bone morphogenetic protein 4	P12644	BMP4
Tyrosine-protein kinase BTK	Q06187	BTK
Carbonic anhydrase I	P00915	CA1
Carbonic Anhydrase XII	O43570	CA12
Carbonic anhydrase 14 (CA XIV)|Carbonic Anhydrase XIV	Q9ULX7	CA14
Carbonic anhydrase II	P00918	CA2
Carbonic anhydrase IV	P22748	CA4
Carbonic Anhydrase VA	P35218	CA5A
Carbonic Anhydrase VB	Q9Y2D0	CA5B
Carbonic anhydrase VI	P23280	CA6
Carbonic Anhydrase VII	P43166	CA7
Voltage-gated L-type calcium channel alpha-1D subunit	Q01668	CACNA1D
Voltage-dependent T-type calcium channel subunit alpha-1H	O95180	CACNA1H
Calmodulin	P62158	CALM1
Caspase-1	P29466	CASP1
Caspase-3	P42574	CASP3
Caspase-7	P55210	CASP7
Caspase-8	Q14790	CASP8
Caspase-9	P55211	CASP9
Catalase	P04040	CAT
Caveolin-1	Q03135	CAV1
Carbonyl reductase [NADPH] 1	P16152	CBR1
C-C motif chemokine 2	P13500	CCL2
C-C motif chemokine 5	P13501	CCL5
Cyclin-A2	P20248	CCNA2
G2/mitotic-specific cyclin-B1	P14635	CCNB1
G1/S-specific cyclin-D1	P24385	CCND1
G1/S-specific cyclin-D2	P30279	CCND2
Cyclin-G1	P51959	CCNG1
Platelet glycoprotein 4	P16671	CD36
Tumor necrosis factor receptor superfamily member 5	P25942	CD40
CD40 ligand	P29965	CD40LG
CD44 antigen	P16070	CD44
T-lymphocyte activation antigen CD80	P33681	CD80
T-lymphocyte activation antigen CD86	P42081	CD86
M-phase inducer phosphatase 3	P30307	CDC25C
CUB domain-containing protein 1	Q9H5V8	CDCP1
Cadherin-6	P55285	CDH6
Cell division control protein 2 homolog	P06493	CDK1
Cell division protein kinase 2	P24941	CDK2
Cell division protein kinase 4	P11802	CDK4
Cell division protein kinase 6	Q00534	CDK6
Cyclin-dependent kinase inhibitor 1	P38936	CDKN1A
Cyclin-dependent kinase inhibitor 2A, isoforms 1/2/3	P42771	CDKN2A
Cerebellar degeneration-related antigen 1	P51861	CDR1
Carboxylesterase 1	P23141	CES1
Carboxylesterase 2 (intestine, liver)	O00748	CES2
Choriogonadotropin subunit beta	P01233	CGB
Choline acetylase	P28329	CHAT
Serine/threonine-protein kinase Chk1	O14757	CHEK1
Serine/threonine-protein kinase Chk2	O96017	CHEK2
Muscarinic acetylcholine receptor M1	P11229	CHRM1
Muscarinic acetylcholine receptor M2	P08172	CHRM2
Muscarinic acetylcholine receptor M3	P20309	CHRM3
Muscarinic acetylcholine receptor M4	P08173	CHRM4
Muscarinic acetylcholine receptor M5	P08912	CHRM5
Neuronal acetylcholine receptor subunit alpha-2	Q15822	CHRNA2
Neuronal acetylcholine receptor protein, alpha-7 chain	P36544	CHRNA7
Acetylcholine receptor protein delta chain	Q07001	CHRND
Inhibitor of nuclear factor kappa-B kinase subunit alpha	O15111	CHUK
Claudin-4	O14493	CLDN4
Cannabinoid CB2 receptor	P34972	CNR2
Collagen alpha-1(I) chain	P02452	COL1A1
Collagen alpha-1(III) chain	P02461	COL3A1
Catechol O-methyltransferase	P21964	COMT
Carboxypeptidase B2 isoform A	Q96IY4	CPB2
Carboxypeptidase N, catalytic subunit	P15169	CPN1
Carnitine O-acetyltransferase	P43155	CRAT
Cyclic AMP-responsive element-binding protein 1	P16220	CREB1
C-reactive protein	P02741	CRP
Granulocyte-macrophage colony-stimulating factor	P04141	CSF2
Catenin beta-1	P35222	CTNNB1
Chymotrypsinogen B	P17538	CTRB1
Chymotrypsin-C	Q99895	CTRC
Cathepsin B	P07858	CTSB
Cathepsin D	P07339	CTSD
C-X-C motif chemokine 10	P02778	CXCL10
C-X-C motif chemokine 11	O14625	CXCL11
C-X-C motif chemokine 2	P19875	CXCL2
Interleukin-8	P10145	CXCL8
C-X-C chemokine receptor type 4	P61073	CXCR4
Steroid 17-alpha-Monooxygenase (CYP17)	P05093	CYP17A1
Cytochrome P450 19A1	P11511	CYP19A1
Cytochrome P450 1A1	P04798	CYP1A1
Cytochrome P450 1A2	P05177	CYP1A2
Cytochrome P450 1B1	Q16678	CYP1B1
25-hydroxyvitamin D-1 alpha hydroxylase, mitochondrial|Cytochrome P450 27B1	O15528	CYP27B1
Cytochrome P450 2A6	P11509	CYP2A6
Cytochrome P450 2B6	P20813	CYP2B6
Cytochrome P450 3A4	P08684	CYP3A4
DDB1- and CUL4-associated factor 5	Q96JK2	DCAF5
L-dopachrome tautomerase	P40126	DCT
Diacyl Glycerolacyltransferase 1 (DGAT-1)	O75907	DGAT1
Type I iodothyronine deiodinase	P49895	DIO1
Dipeptidyl peptidase IV	P27487	DPP4
Dopamine D1 receptor	P21728	DRD1
D(1B) dopamine receptor	P21918	DRD5
Dual oxidase 2	Q9NRD8	DUOX2
Transcription factor E2F1	Q01094	E2F1
Transcription factor E2F2	Q14209	E2F2
3-beta-hydroxysteroid-delta(8),delta(7)-isomerase	Q15125	EBP
EDNRB|Endothelin receptor ET-B	P24530	EDNRB
Pro-epidermal growth factor	P01133	EGF
Epidermal growth factor receptor	P00533	EGFR
Early growth response protein 2	P11161	EGR2
Eukaryotic translation initiation factor 6	P56537	EIF6
ETS domain-containing protein Elk-1	P19419	ELK1
Elongation of very long chain fatty acids protein 6	Q9H5J4	ELOVL6
Epithelial membrane protein 2	P54851	EMP2
Glutamyl aminopeptidase	Q07075	ENPEP
Ectonucleotide pyrophosphatase/phosphodiesterase family member 7	Q6UWV6	ENPP7
Receptor tyrosine-protein kinase erbB-2	P04626	ERBB2
Receptor tyrosine-protein kinase erbB-3	P21860	ERBB3
Transcriptional regulator ERG	P11308	ERG
Estrogen receptor	P03372	ESR1
Estrogen receptor beta	Q92731	ESR2
Coagulation factor Xa	P00742	F10
Thrombin	P00734	F2
Proteinase activated receptor 1	P25116	F2R
Tissue factor	P13726	F3
Coagulation factor VII	P08709	F7
Fatty-acid amide hydrolase 1	O00519	FAAH
Fumarylacetoacetase	P16930	FAH
Tumor necrosis factor ligand superfamily member 6	P48023	FASLG
Fatty acid synthase	P49327	FASN
Fibulin-1	P23142	FBLN1
Fibulin-2	P98095	FBLN2
Heparin-binding growth factor 2	P09038	FGF2
Fibroblast growth factor receptor 2	P21802	FGFR2
Peptidyl-prolyl cis-trans isomerase FKBP5	Q13451	FKBP5
Vascular endothelial growth factor receptor 1	P17948	FLT1
Tyrosine-protein kinase receptor FLT3	P36888	FLT3
Vascular endothelial growth factor receptor 3	P35916	FLT4
Fibronectin	P02751	FN1
Protein Farnesyltransferase (PFT)	P49354	FNTA
Proto-oncogene c-Fos	P01100	FOS
Furin	P09958	FURIN
Alpha-(1,3)-fucosyltransferase IV	P22083	FUT4
Tyrosine-protein kinase Fyn	P06241	FYN
Lysosomal alpha-glucosidase	P10253	GAA
Gamma-aminobutyric acid type B receptor subunit 1	Q9UBS5	GABBR1
Gamma-aminobutyric acid receptor subunit alpha-1	P14867	GABRA1
Gamma-aminobutyric-acid receptor alpha-2 subunit	P47869	GABRA2
Gamma-aminobutyric-acid receptor alpha-3 subunit	P34903	GABRA3
Gamma-aminobutyric-acid receptor alpha-5 subunit	P31644	GABRA5
Neuromodulin	P17677	GAP43
Erythroid transcription factor	P15976	GATA1
Guanine deaminase	Q9Y2T3	GDA
Glial fibrillary acidic protein	P14136	GFAP
Gap junction alpha-1 protein	P17302	GJA1
Gap junction delta-2 protein	Q9UKL4	GJD2
Alpha-galactosidase	P06280	GLA
Beta-galactosidase	P16278	GLB1
Glutamine synthetase	P15104	GLUL
G-protein coupled receptor 3	P46089	GPR3
Glutamate receptor 2	P42262	GRIA2
Glycogen synthase kinase-3 beta	P49841	GSK3B
Glutathione S-transferase Mu 1	P09488	GSTM1
Glutathione S-transferase Mu 2	P28161	GSTM2
Glutathione S-transferase P	P09211	GSTP1
Glycophorin-A	P02724	GYPA
Hyaluronan synthase 2	Q92819	HAS2
Hemoglobin subunit beta	P68871	HBB
HM74 nicotinic acid GPCR	P49019	HCAR3
Histidine decarboxylase	P19113	HDC
Hypoxia-inducible factor 1-alpha	Q16665	HIF1A
Hexokinase-2	P52789	HK2
putative hexokinase HKDC1	Q2TB90	HKDC1
3-hydroxy-3-methylglutaryl-coenzyme A reductase	P04035	HMGCR
Heme oxygenase 1	P09601	HMOX1
Hepatocyte nuclear factor 1-alpha	P20823	HNF1A
Hepatocyte nuclear factor 4-alpha	P41235	HNF4A
Homeobox protein Hox-A11	P31270	HOXA11
15-hydroxyprostaglandin dehydrogenase [NAD+]	P15428	HPGD
Heparanase	Q9Y251	HPSE
Corticosteroid 11-beta-dehydrogenase isozyme 2	P80365	HSD11B2
3 beta-hydroxysteroid dehydrogenase/Delta 5-->4-isomerase type 2	P26439	HSD3B2
Heat shock factor protein 1	Q00613	HSF1
Heat shock protein HSP 90	P07900	HSP90AA1
78 kDa glucose-regulated protein	P11021	HSPA5
Heat shock protein beta-1	P04792	HSPB1
5-hydroxytryptamine receptor 1B	P28222	HTR1B
5-hydroxytryptamine 2A receptor	P28223	HTR2A
Intercellular adhesion molecule 1	P05362	ICAM1
Interferon gamma	P01579	IFNG
Insulin-like growth factor 1 receptor	P08069	IGF1R
Insulin-like growth factor II	P01344	IGF2
Insulin-like growth factor-binding protein 2	P18065	IGFBP2
Insulin-like growth factor-binding protein 3	P17936	IGFBP3
Insulin-like growth factor-binding protein 5	P24593	IGFBP5
Ig gamma-1 chain C region	P01857	IGHG1
Inhibitor of nuclear factor kappa-B kinase subunit beta	O14920	IKBKB
Interleukin-10	P22301	IL10
Interleukin-13 receptor subunit alpha-2	Q14627	IL13RA2
Interleukin-18	Q14116	IL18
Interleukin-1 alpha	P01583	IL1A
Interleukin-1 beta	P01584	IL1B
Interleukin-2	P60568	IL2
Interleukin-6	P05231	IL6
Indolethylamine N-methyltransferase	O95050	INMT
Phosphatidylinositol-3,4,5-trisphosphate 5-phosphatase 2	O15357	INPPL1
Insulin receptor	P06213	INSR
Interferon regulatory factor 1	P10914	IRF1
Integrin alpha-3	P26006	ITGA3
Integrin beta-1	P05556	ITGB1
Integrin beta-3	P05106	ITGB3
Tyrosine-protein kinase JAK1	P23458	JAK1
Transcription factor AP-1	P05412	JUN
Transcription factor jun-B	P17275	JUNB
Potassium voltage-gated channel subfamily H member 2	Q12809	KCNH2
Calcium-activated potassium channel subunit alpha 1	Q12791	KCNMA1
Lysine-specific demethylase 2A	Q9Y2K7	KDM2A
Vascular endothelial growth factor receptor 2	P35968	KDR
G-protein Coupled Receptor 54	Q969F8	KISS1R
Kruppel-like factor 5	Q5T6X2	KLF5
Prostate-specific antigen	P07288	KLK3
Kallikrein-4	Q9Y5K2	KLK4
Kynurenine 3-monooxygenase	O15229	KMO
Lactase-phlorizin hydrolase	P09848	LCT
DNA Ligase I	P18858	LIG1
Lipopolysaccharide-induced tumor necrosis factor-alpha factor	Q99732	LITAF
Cystinyl aminopeptidase	Q9UIQ6	LNPEP
Lipoprotein lipase	P06858	LPL
Leukotriene A-4 hydrolase	P09960	LTA4H
Lysozyme	P61626	LYZ
Golgi alpha-mannosidase II	Q16706	MAN2A1
Amine oxidase [flavin-containing] A	P21397	MAOA
Amine oxidase [flavin-containing] B	P27338	MAOB
Microtubule-associated protein 1B	P46821	MAP1B
Microtubule-associated protein 2	P11137	MAP2
Dual specificity mitogen-activated protein kinase kinase 4	P45985	MAP2K4
Mitogen-activated protein kinase 1	P28482	MAPK1
c-Jun N-terminal kinase 3 (JNK3)|Mitogen-Activated Protein Kinase 10 (JNK3)|Mitogen-activated protein kinase 10 (Stress-activated protein kinase JNK3) (c-Jun N-terminal kinase 3) (MAP kinase p49 3F12).	P53779	MAPK10
Mitogen-activated protein kinase 14	Q16539	MAPK14
Mitogen-activated protein kinase 3	P27361	MAPK3
Mitogen-activated protein kinase 8	P45983	MAPK8
C-Jun-amino-terminal kinase-interacting protein 2	Q13387	MAPK8IP2
Microtubule-associated protein tau	P10636	MAPT
Myelin basic protein	P02686	MBP
Induced myeloid leukemia cell differentiation protein Mcl-1	Q07820	MCL1
Maltase-glucoamylase, intestinal	O43451	MGAM
Bifunctional protein NCOAT|N-acetyl-beta-D-glucosaminidase (O-GlcNAcase)	O60502	MGEA5
Microsomal glutathione S-transferase 1	P10620	MGST1
Motilin receptor	O43193	MLNR
Interstitial collagenase	P03956	MMP1
Stromelysin-2	P09238	MMP10
Collagenase 3	P45452	MMP13
Matrix metalloproteinase-14	P50281	MMP14
72 kDa type IV collagenase	P08253	MMP2
Stromelysin-1	P08254	MMP3
Matrix metalloproteinase-9	P14780	MMP9
Myeloperoxidase	P05164	MPO
Myelin protein P0	P25189	MPZ
Growth/differentiation factor 8	O14793	MSTN
Homeobox protein MSX-2	P35548	MSX2
NADH-ubiquinone oxidoreductase chain 1	P03886	MT-ND1
Serine/threonine-protein kinase mTOR	P42345	MTOR
Myc proto-oncogene protein	P01106	MYC
Myosin light chain kinase, smooth muscle	Q15746	MYLK
Neutrophil cytosol factor 1	P14598	NCF1
Nuclear receptor coactivator 1	Q15788	NCOA1
Nuclear receptor coactivator 2	Q15596	NCOA2
Acyl carrier protein, mitochondrial	O14561	NDUFAB1
Sialidase	Q99519	NEU1
Nuclear factor erythroid 2-related factor 2	Q16236	NFE2L2
NF-kappa-B inhibitor alpha	P25963	NFKBIA
Homeobox protein Nkx-3.1	Q99801	NKX3-1
Peptide N-myristoyltransferase 1	P30419	NMT1
G protein-coupled receptor 35|nucleotide-binding oligomerization domain containing 1	Q9Y239	NOD1
Nitric oxide synthase (nNOS)	P29475	NOS1
Nitric oxide synthase, inducible	P35228	NOS2
Nitric oxide synthase, endothelial	P29474	NOS3
Puromycin-sensitive aminopeptidase	P55786	NPEPPS
NAD(P)H dehydrogenase [quinone] 1	P15559	NQO1
NRH dehydrogenase [quinone] 2	P16083	NQO2
Nuclear receptor subfamily 1 group I member 2	O75469	NR1I2
Nuclear receptor subfamily 1 group I member 3	Q14994	NR1I3
Glucocorticoid receptor	P04150	NR3C1
Mineralocorticoid receptor	P08235	NR3C2
Pro-neuregulin-1, membrane-bound isoform	Q02297	NRG1
Neuropilin-1	O14786	NRP1
neurotensin receptor type 1	P30989	NTSR1
Neurotensin receptor 2	O95665	NTSR2
Ornithine decarboxylase	P11926	ODC1
Oxidized low-density lipoprotein receptor 1	P78380	OLR1
Mu-type opioid receptor	P35372	OPRM1
3-oxoacyl-[acyl-carrier-protein] synthase 1	Q9NWU1	OXSM
Glycodelin	P09466	PAEP
Serine/threonine-protein kinase PAK 1	Q13153	PAK1
Polyamine oxidase	Q6QHF9	PAOX
Poly [ADP-ribose] polymerase 1	P09874	PARP1
Phosphoenolpyruvate carboxykinase, cytosolic [GTP]	P35558	PCK1
Proliferating cell nuclear antigen	P12004	PCNA
Procollagen C-endopeptidase enhancer 1	Q15113	PCOLCE
cAMP and cAMP-inhibited cGMP 3',5'-cyclic phosphodiesterase 10A	Q9Y233	PDE10A
CGMP-inhibited 3',5'-cyclic phosphodiesterase A	Q14432	PDE3A
Platelet endothelial cell adhesion molecule	P16284	PECAM1
Pepsinogen C	P20142	PGC
Phosphoglycolate phosphatase	A6NDG6	PGP
Progesterone receptor	P06401	PGR
Histone lysine demethylase PHF8	Q9UPP1	PHF8
Phosphatidylinositol-4,5-bisphosphate 3-kinase catalytic subunit, gamma isoform	P48736	PIK3CG
Proto-oncogene serine/threonine-protein kinase Pim-1	P11309	PIM1
cAMP-dependent protein kinase inhibitor alpha	P61925	PKIA
Phospholipase A2	P14555	PLA2G2A
Cytosolic phospholipase A2	P47712	PLA2G4A
Phospholipase A-2-activating protein	Q9Y263	PLAA
Tissue-type plasminogen activator	P00750	PLAT
Urokinase-type plasminogen activator	P00749	PLAU
Phospholipase B1, membrane-associated	Q6P1J6	PLB1
Serine/threonine-protein kinase PLK1	P53350	PLK1
Phenylethanolamine N-Methyltransferase (PNMT)	P11086	PNMT
DNA polymerase beta	P06746	POLB
Pro-opiomelanocortin	P01189	POMC
Serum paraoxonase/arylesterase 1	P27169	PON1
NADPH--cytochrome P450 reductase	P16435	POR
Peroxisome proliferator-activated receptor alpha	Q07869	PPARA
Peroxisome proliferator-activated receptor delta	Q03181	PPARD
Peroxisome proliferator-activated receptor gamma	P37231	PPARG
Serine/threonine-protein phosphatase 2B catalytic subunit alpha isoform	Q08209	PPP3CA
PPP5C protein	H0YDU8	PPP5C
Lysosomal Pro-X carboxypeptidase	P42785	PRCP
mRNA of PKA Catalytic Subunit C-alpha	P17612	PRKACA
Protein kinase C alpha type	P17252	PRKCA
Protein kinase C beta type	P05771	PRKCB
Protein kinase C delta type	Q05655	PRKCD
Protein kinase C epsilon type	Q02156	PRKCE
Protein kinase C gamma type	P05129	PRKCG
Protein kinase C zeta type	Q05513	PRKCZ
Vitamin K-dependent protein C	P04070	PROC
Trypsin-1	P07477	PRSS1
Trypsin-3	P35030	PRSS3
26S proteasome non-ATPase regulatory subunit 3	O43242	PSMD3
Proteasome assembly chaperone 1	O95456	PSMG1
Proteinase-activated receptor 2	Q969U7	PSMG2
Phosphatidylinositol-3,4,5-trisphosphate 3-phosphatase and dual-specificity protein phosphatase PTEN	P60484	PTEN
Prostaglandin E2 receptor EP3 subtype	P43115	PTGER3
Prostaglandin G/H synthase 1	P23219	PTGS1
Prostaglandin G/H synthase 2	P35354	PTGS2
Tyrosine-protein phosphatase non-receptor type 1	P18031	PTPN1
Tyrosine-protein phosphatase non-receptor type 6	P29350	PTPN6
Glycogen phosphorylase, muscle form	P11217	PYGM
Queuine tRNA-ribosyltransferase	Q9BXR0	QTRT1
Ras-related C3 botulinum toxin substrate 1	P63000	RAC1
RAF proto-oncogene serine/threonine-protein kinase	P04049	RAF1
Ras GTPase-activating protein 1	P20936	RASA1
RAS guanyl releasing protein 3	Q8IV61	RASGRP3
Ras association domain-containing protein 1	Q9NS23	RASSF1
Retinoblastoma-associated protein	P06400	RB1
Transcription factor p65	Q04206	RELA
Protein CBFA2T1	Q06455	RUNX1T1
Runt-related transcription factor 2	Q13950	RUNX2
Retinoic acid receptor RXR-alpha	P19793	RXRA
Retinoic acid receptor RXR-beta	P28702	RXRB
Retinoic acid receptor RXR-gamma	P48443	RXRG
Sodium channel protein type 5 subunit alpha	Q14524	SCN5A
E-selectin	P16581	SELE
Leukocyte adhesion molecule-1	P14151	SELL
P-selectin	P16109	SELP
Plasminogen activator inhibitor 1	P05121	SERPINE1
Secreted frizzled-related protein 1	Q8N474	SFRP1
Sucrase-isomaltase, intestinal	P14410	SI
Ileal bile acid transporter	Q12908	SLC10A2
Natural resistance-associated macrophage protein 2	P49281	SLC11A2
Monocarboxylate Transporter 1	P53985	SLC16A1
Solute carrier family 2, facilitated glucose transporter member 1	P11166	SLC2A1
Solute carrier family 2, facilitated glucose transporter member 4	P14672	SLC2A4
Sodium-dependent noradrenaline transporter	P23975	SLC6A2
Sodium-dependent dopamine transporter	Q01959	SLC6A3
Sodium-dependent serotonin transporter	P31645	SLC6A4
Antileukoproteinase	P03973	SLPI
Mothers against decapentaplegic homolog 1	Q15797	SMAD1
Superoxide dismutase [Cu-Zn]	P00441	SOD1
Sphingosine kinase 1	Q9NYA1	SPHK1
Transcription factor PU.1	P17947	SPI1
Osteopontin	P10451	SPP1
Steroid 5-alpha-reductase 1	P18405	SRD5A1
Alpha-(2,3)-(N)-sialyltransferase	Q11206	ST3GAL4
Steroidogenic acute regulatory protein, mitochondrial	P49675	STAR
Signal transducer and activator of transcription 1-alpha/beta	P42224	STAT1
Signal transducer and activator of transcription 3	P40763	STAT3
Steryl-sulfatase precursor	P08842	STS
Estrogen sulfotransferase	P49888	SULT1E1
Synaptic vesicle protein 2a	Q7L0J3	SV2A
Protachykinin-1	P20366	TAC1
Substance-P receptor	P25103	TACR1
Transcription factor 7	P36402	TCF7
Tyrosyl-DNA phosphodiesterase 1	Q9NUW8	TDP1
Protransforming growth factor alpha	P01135	TGFA
Transforming growth factor beta-1	P01137	TGFB1
Transforming growth factor beta-2	P61812	TGFB2
Transforming growth factor beta-3	P10600	TGFB3
Tyrosine 3-monooxygenase	P07101	TH
Thrombomodulin	P07204	THBD
T-lymphoma invasion and metastasis-inducing protein 2	Q8IVF5	TIAM2
Tumor necrosis factor	P01375	TNF
DNA topoisomerase 1	P11387	TOP1
DNA topoisomerase 2-alpha	P11388	TOP2A
Cellular tumor antigen p53	P04637	TP53
Tripartite motif-containing protein 26	Q12899	TRIM26
Transient receptor potential cation channel subfamily V member 1	Q8NER1	TRPV1
Tubulin alpha chain /beta chain	P07437	TUBB
Tubulin beta-1 chain	Q9H4B7	TUBB1
Tyrosinase	P14679	TYR
5,6-dihydroxyindole-2-carboxylic acid oxidase	P17643	TYRP1
Mitochondrial brown fat uncoupling protein 1	P25874	UCP1
Mitochondrial uncoupling protein 2	P55851	UCP2
UDP-glucuronosyltransferase 2B7	P16662	UGT2B7
Vascular cell adhesion protein 1	P19320	VCAM1
1,25-dihydroxyvitamin D3 receptor|Vitamin D receptor	P11473	VDR
Vascular endothelial growth factor A	P15692	VEGFA
Vasoactive intestinal polypeptide receptor 1	P32241	VIPR1
WNT1-inducible-signaling pathway protein 2	O76076	WISP2
Wilms tumor protein	P19544	WT1
Xanthine dehydrogenase/oxidase	P47989	XDH
