# Supplementary material for: Tianfoshen oral liquid: a CFDA approved clinical traditional Chinese medicine, normalizes major cellular pathways disordered during colorectal carcinogenesis
Source: Oncotarget. 2017 Jan 16;8(9):14549–69. doi: 10.18632/oncotarget.14675 (PMC5362425; doi:10.18632/oncotarget.14675)
Supplement: Supplementary file 4 [file oncotarget-08-14549-s004.xls]

## Sheet:  Radix Panacis Quinquefolii
The Candidate Compounds of Radix Panacis Quinquefolii (Xi Yang Shen, RPQ) and their Potential Targets
Candidate Compound Name	Target Gene Name	Uniprot ID
PQ-2	F2	P00734
	ESR1	P03372
	PPARG	P37231
	PTGS2	P35354
(8S,9S,10R,13R,14S,17R)-17-[(1R,4R)-4-ethyl-1,5-dimethylhexyl]-10,13-dimethyl-1,2,8,9,11,12,14,15,16,17-decahydrocyclopenta[a]phenanthren-7-one	ESR1	P03372
	AR	P10275
	PGR	P06401
20-Hexadecanoylingenol	ESR1	P03372
	AR	P10275
	NR3C2	P08235
β-sitosterol	NOS2	P35228
	PTGS1	P23219
	DRD1	P21728
	CHRM3	P20309
	F2	P00734
	KCNH2	Q12809
	CHRM1	P11229
	ESR1	P03372
	AR	P10275
	SCN5A	Q14524
	PPARG	P37231
	BCL2	P10415
	PTGS2	P35354
	CA2	P00918
	GABRA2	P47869
	CHRM4	P08173
	ACHE	P22303
	PDE3A	Q14432
	HTR2A	P28223
	GABRA5	P31644
	ADRA1A	P35348
	GABRA3	P34903
	PGR	P06401
	CHRM2	P08172
	ADRA1B	P35368
	PTPN1	P18031
	ADRB2	P07550
	CHRNA2	Q15822
	SLC6A4	P31645
	OPRM1	P35372
	ESR2	Q92731
	NR3C1	P04150
	GABRA1	P14867
	DPP4	P27487
	PON1	P27169
	MAPK14	Q16539
	JUN	P05412
	GSK3B	P49841
	HSP90AA1	P07900
	CDK2	P24941
	PIK3CG	P48736
	CHRNA7	P36544
	CHEK1	O14757
	PRKACA	P17612
	PRSS1	P07477
	PIM1	P11309
	CCNA2	P20248
	NCOA2	Q15596
	MAP2	P11137
	BAX	Q07812
	CASP3	P42574
	CASP8	Q14790
	CASP9	P55211
	PRKCA	P17252
	TGFB1	P01137
ginsenoside rh2	NOS2	P35228
	PTGS2	P35354
	TNF	P01375
	IFNG	P01579
	IL1B	P01584
	ADCYAP1	P18509
	BAX	Q07812
	CASP1	P29466
	CASP3	P42574
	MAP2K4	P45985
	NFKBIA	P25963
	PSMG1	O95456
	SLC2A4	P14672
stigmast-7-enol	ESR1	P03372
	AR	P10275
	PGR	P06401
	NCOA2	Q15596
papaverine	NOS2	P35228
	PTGS1	P23219
	CHRM3	P20309
	F2	P00734
	KCNH2	Q12809
	ESR1	P03372
	AR	P10275
	SCN5A	Q14524
	PPARG	P37231
	F10	P00742
	LPL	P06858
	CHRM5	P08912
	PTGS2	P35354
	NOS3	P29474
	RXRA	P19793
	ACHE	P22303
	ADRA1B	P35368
	PTPN1	P18031
	ADRB2	P07550
	SLC6A4	P31645
	ESR2	Q92731
	DPP4	P27487
	MAPK14	Q16539
	GSK3B	P49841
	HSP90AA1	P07900
	CDK2	P24941
	MAOA	P21397
	CHEK1	O14757
	PRKACA	P17612
	RXRB	P28702
	PRSS1	P07477
	PIM1	P11309
	CCNA2	P20248
	NCOA2	Q15596
	PDE10A	Q9Y233
	CALM1	P62158
	ADM	P35318
	TDP1	Q9NUW8
daucosterol_qt	ESR1	P03372
	AR	P10275
	PGR	P06401
	NCOA2	Q15596
Daturilin	ESR1	P03372
	AR	P10275
	NR3C1	P04150
panaxytriol	NOS2	P35228
	F2	P00734
	PPARG	P37231
	PTGS2	P35354
panaxynol	PTGS1	P23219
	F2	P00734
	CHRM1	P11229
	PTGS2	P35354
	RXRA	P19793
	MAP1B	P46821
capsaicin	AR	P10275
	BCL2	P10415
	ALOX5	P09917
	PTGS2	P35354
	TACR1	P25103
	CACNA1H	O95180
	MMP1	P03956
	MAPK1	P28482
	TRPV1	Q8NER1
	ABCB1	P08183
	VEGFA	P15692
	HMOX1	P09601
	RAC1	P63000
	GLUL	P15104
	HSD3B2	P26439
	CASP3	P42574
	CTRC	Q99895
	CREB1	P16220
	GATA1	P15976
	GFAP	P14136
	GYPA	P02724
	HBB	P68871
	UCP1	P25874
	GAP43	P17677
	NFKBIA	P25963
	NFE2L2	Q16236
	PGP	A6NDG6
	POMC	P01189
	KLK3	P07288
	TAC1	P20366
	PSMG2	Q969U7
	FOS	P01100
	TGFA	P01135
	AKT1	P31749
	JUNB	P17275
	RELA	Q04206
	SPI1	P17947
oleanolic acid	ESR1	P03372
	AR	P10275
	NR3C1	P04150
	NQO1	P15559
	AMY2A	P04746
	HMOX1	P09601
	CASP3	P42574
	CASP9	P55211
	ICAM1	P05362
Ginsenoside Rb1	SRD5A1	P18405
	NR3C1	P04150
	FURIN	P09958
	FNTA	P49354
	HSD11B2	P80365
	NTSR2	O95665
	MT-ND1	P03886
	KISS1R	Q969F8
	HPSE	Q9Y251
	DUOX2	Q9NRD8
	NTSR1	P30989
	PPP3CA	Q08209
	UGT2B7	P16662
	MGEA5	O60502
Ginsenoside Rb2	SRD5A1	P18405
	NR3C1	P04150
	VDR	P11473
	FURIN	P09958
	FNTA	P49354
	HSD11B2	P80365
	NTSR2	O95665
	MT-ND1	P03886
	KISS1R	Q969F8
	HPSE	Q9Y251
	DUOX2	Q9NRD8
	NTSR1	P30989
	PPP3CA	Q08209
	UGT2B7	P16662
	MGEA5	O60502
Ginsenoside Rg1	SRD5A1	P18405
	NDUFAB1	O14561
	NR3C1	P04150
	VDR	P11473
	FNTA	P49354
	HSD11B2	P80365
	MLNR	O43193
	KISS1R	Q969F8
	CCL5	P13501
	PGC	P20142
	HPSE	Q9Y251
	DUOX2	Q9NRD8
	NTSR1	P30989
	PPP3CA	Q08209
	UGT2B7	P16662
	FKBP5	Q13451
	GLA	P06280
	MGEA5	O60502
Ginsenoyne E	EBP	Q15125
	NDUFAB1	O14561
	AMD1	P17707
	CNR2	P34972
	CHRND	Q07001
	CPB2	Q96IY4
	VCAM1	P19320
Panaquinquecol 1	NDUFAB1	O14561
	AMD1	P17707
	NOS1	P29475
	KDM2A	Q9Y2K7
	CHRND	Q07001
	CPB2	Q96IY4
	MAN2A1	Q16706
	VCAM1	P19320
	PHF8	Q9UPP1
	PAOX	Q6QHF9
gypenosideⅧ_qt	SRD5A1	P18405
	NDUFAB1	O14561
	NR3C1	P04150
	HSD11B2	P80365
	NTSR2	O95665
	MT-ND1	P03886
	KISS1R	Q969F8
	PGC	P20142
	HPSE	Q9Y251
	DUOX2	Q9NRD8
	NTSR1	P30989
	PPP3CA	Q08209
	UGT2B7	P16662
	MGEA5	O60502
Ginsenoside Rf	SRD5A1	P18405
	NDUFAB1	O14561
	NR3C1	P04150
	VDR	P11473
	FNTA	P49354
	LNPEP	Q9UIQ6
	HSD11B2	P80365
	MLNR	O43193
	KISS1R	Q969F8
	PGC	P20142
	HPSE	Q9Y251
	DUOX2	Q9NRD8
	NTSR1	P30989
	UGT2B7	P16662
	GLA	P06280
	MGEA5	O60502
Panaxydol	EBP	Q15125
	NDUFAB1	O14561
	SPHK1	Q9NYA1
	AMD1	P17707
	CNR2	P34972
	CHRND	Q07001
	HPGD	P15428
	CPB2	Q96IY4
	VCAM1	P19320
galacturonic acid
ginsenoside- Rc
daucosterol
Trilinolein

## Sheet: Venenum Bufonis
The Candidate Compounds of Venenum Bufonis (Chan Su, VB) and their Potential Targets
Candidate Compound Name	Target Gene Name	Uniprot ID
Cinobufotalin	SRD5A1	P18405
	AKR1B10	O60218
	NDUFAB1	O14561
	NR3C1	P04150
	VDR	P11473
	HSD11B2	P80365
	AR	P10275
	SFRP1	Q8N474
	ATP1A1	P05023
	F2R	P25116
	SLC10A2	Q12908
	UGT2B7	P16662
	CYP27B1	O15528
Desacetylcinobufagin	SRD5A1	P18405
	NDUFAB1	O14561
	NR3C1	P04150
	VDR	P11473
	HSD11B2	P80365
	AR	P10275
	ATP1A1	P05023
	MAN2A1	Q16706
	SLC10A2	Q12908
	UGT2B7	P16662
	CYP27B1	O15528
	CYP17A1	P05093
20S,21-Epoxyresibufogenin	SRD5A1	P18405
	AKR1B10	O60218
	NDUFAB1	O14561
	NR3C1	P04150
	SLC10A2	Q12908
	VDR	P11473
	HSD11B2	P80365
	AR	P10275
	SFRP1	Q8N474
	ATP1A1	P05023
	SLC10A2	Q12908
	UGT2B7	P16662
	CYP27B1	O15528
	CYP17A1	P05093
1β-Hydroxybufalin	SRD5A1	P18405
	NDUFAB1	O14561
	OPRM1	P35372
	NR3C1	P04150
	VDR	P11473
	HSD11B2	P80365
	AR	P10275
	ATP1A1	P05023
	MAN2A1	Q16706
	GLB1	P16278
	UGT2B7	P16662
	CYP27B1	O15528
5β-Hydroxybufotalin	SRD5A1	P18405
	AKR1B10	O60218
	NDUFAB1	O14561
	OPRM1	P35372
	NR3C1	P04150
	VDR	P11473
	HSD11B2	P80365
	AR	P10275
	ATP1A1	P05023
	CACNA1D	Q01668
	SLC10A2	Q12908
	UGT2B7	P16662
	CYP27B1	O15528
6α-Hydroxycinobufagin	SRD5A1	P18405
	NDUFAB1	O14561
	NR3C1	P04150
	VDR	P11473
	HSD11B2	P80365
	AR	P10275
	ATP1A1	P05023
	MAN2A1	Q16706
	CACNA1D	Q01668
	SLC10A2	Q12908
	UGT2B7	P16662
	CYP27B1	O15528
19-Oxodesacetylcinobufagin	SRD5A1	P18405
	NDUFAB1	O14561
	NR3C1	P04150
	VDR	P11473
	HSD11B2	P80365
	AR	P10275
	ATP1A1	P05023
	MAN2A1	Q16706
	PPP5C	H0YDU8
	SLC10A2	Q12908
	UGT2B7	P16662
	CYP27B1	O15528
Resibufogenin	SRD5A1	P18405
	AKR1B10	O60218
	NDUFAB1	O14561
	NR3C1	P04150
	SLC10A2	Q12908
	VDR	P11473
	CNR2	P34972
	HSD11B2	P80365
	AR	P10275
	ATP1A1	P05023
	UGT2B7	P16662
	CYP27B1	O15528
	CYP17A1	P05093
Telocinobufagin	SRD5A1	P18405
	AKR1B10	O60218
	NR3C1	P04150
	VDR	P11473
	HSD11B2	P80365
	AR	P10275
	ATP1A1	P05023
	MAN2A1	Q16706
	SLC16A1	P53985
	UGT2B7	P16662
	CYP27B1	O15528
β-sitosterol	NOS2	P35228
	PTGS1	P23219
	DRD1	P21728
	CHRM3	P20309
	F2	P00734
	KCNH2	Q12809
	CHRM1	P11229
	ESR1	P03372
	AR	P10275
	SCN5A	Q14524
	PPARG	P37231
	BCL2	P10415
	PTGS2	P35354
	CA2	P00918
	GABRA2	P47869
	CHRM4	P08173
	ACHE	P22303
	PDE3A	Q14432
	HTR2A	P28223
	GABRA5	P31644
	ADRA1A	P35348
	GABRA3	P34903
	PGR	P06401
	CHRM2	P08172
	ADRA1B	P35368
	PTPN1	P18031
	ADRB2	P07550
	CHRNA2	Q15822
	SLC6A4	P31645
	OPRM1	P35372
	ESR2	Q92731
	NR3C1	P04150
	GABRA1	P14867
	DPP4	P27487
	PON1	P27169
	MAPK14	Q16539
	JUN	P05412
	GSK3B	P49841
	HSP90AA1	P07900
	CDK2	P24941
	PIK3CG	P48736
	CHRNA7	P36544
	CHEK1	O14757
	PRKACA	P17612
	PRSS1	P07477
	PIM1	P11309
	CCNA2	P20248
	NCOA2	Q15596
	MAP2	P11137
	BAX	Q07812
	CASP3	P42574
	CASP8	Q14790
	CASP9	P55211
	PRKCA	P17252
	TGFB1	P01137
Bufotalin	SRD5A1	P18405
	AKR1B10	O60218
	NDUFAB1	O14561
	NR3C1	P04150
	VDR	P11473
	HSD11B2	P80365
	AR	P10275
	ATP1A1	P05023
	SLC10A2	Q12908
	UGT2B7	P16662
	CYP27B1	O15528
Cinobufagin	SRD5A1	P18405
	AKR1B10	O60218
	NDUFAB1	O14561
	NR3C1	P04150
	SLC10A2	Q12908
	VDR	P11473
	HSD11B2	P80365
	AR	P10275
	ATP1A1	P05023
	SLC10A2	Q12908
	UGT2B7	P16662
	CYP27B1	O15528
Desacetylbufotalin	SRD5A1	P18405
	NDUFAB1	O14561
	NR3C1	P04150
	VDR	P11473
	HSD11B2	P80365
	AR	P10275
	ATP1A1	P05023
	MAN2A1	Q16706
	GLB1	P16278
	UGT2B7	P16662
	CYP27B1	O15528
	CYP17A1	P05093
Desacetylcinobufotalin	SRD5A1	P18405
	NDUFAB1	O14561
	OPRM1	P35372
	NR3C1	P04150
	VDR	P11473
	HSD11B2	P80365
	AR	P10275
	SFRP1	Q8N474
	ATP1A1	P05023
	MAN2A1	Q16706
	SLC10A2	Q12908
	GLB1	P16278
	UGT2B7	P16662
	CYP27B1	O15528
20R,21-Epoxyresibufogenin	SRD5A1	P18405
	AKR1B10	O60218
	NDUFAB1	O14561
	NR3C1	P04150
	SLC10A2	Q12908
	VDR	P11473
	HSD11B2	P80365
	AR	P10275
	SFRP1	Q8N474
	ATP1A1	P05023
	SLC10A2	Q12908
	UGT2B7	P16662
	CYP27B1	O15528
	CYP17A1	P05093
3β-Formyloxyresibufogenin	SRD5A1	P18405
	NDUFAB1	O14561
	NR3C1	P04150
	VDR	P11473
	CNR2	P34972
	HSD11B2	P80365
	AR	P10275
	UGT2B7	P16662
	CYP27B1	O15528
	CYP17A1	P05093
Gamabufogenin	SRD5A1	P18405
	NDUFAB1	O14561
	NR3C1	P04150
	VDR	P11473
	HSD11B2	P80365
	AR	P10275
	ATP1A1	P05023
	MAN2A1	Q16706
	GLB1	P16278
	UGT2B7	P16662
	CYP27B1	O15528
	CYP17A1	P05093
12β-Hydroxycinobufagin	SRD5A1	P18405
	NDUFAB1	O14561
	NR3C1	P04150
	VDR	P11473
	HSD11B2	P80365
	AR	P10275
	ATP1A1	P05023
	ERG	P11308
	MAN2A1	Q16706
	CACNA1D	Q01668
	SLC10A2	Q12908
	UGT2B7	P16662
	CYP27B1	O15528
19-Hydroxydesacetylcinobufagin	SRD5A1	P18405
	NDUFAB1	O14561
	OPRM1	P35372
	NR3C1	P04150
	VDR	P11473
	HSD11B2	P80365
	AR	P10275
	ATP1A1	P05023
	GAA	P10253
	MAN2A1	Q16706
	SLC10A2	Q12908
	GLB1	P16278
	UGT2B7	P16662
	CYP27B1	O15528
	CYP17A1	P05093
12β-Hydroxyresibufogenin	SRD5A1	P18405
	NDUFAB1	O14561
	OPRM1	P35372
	NR3C1	P04150
	VDR	P11473
	HSD11B2	P80365
	AR	P10275
	ATP1A1	P05023
	MAN2A1	Q16706
	SLC10A2	Q12908
	UGT2B7	P16662
	CYP27B1	O15528
	CYP17A1	P05093
19-Oxobufalin	SRD5A1	P18405
	AKR1B10	O60218
	NDUFAB1	O14561
	OPRM1	P35372
	NR3C1	P04150
	SLC10A2	Q12908
	VDR	P11473
	HSD11B2	P80365
	AR	P10275
	ATP1A1	P05023
	UGT2B7	P16662
	CYP27B1	O15528
	CYP17A1	P05093
3-Oxo-20S,21-epoxyresibufogenin	SRD5A1	P18405
	NR3C1	P04150
	VDR	P11473
	HSD11B2	P80365
	AR	P10275
	SFRP1	Q8N474
	PPP5C	H0YDU8
	SLC10A2	Q12908
	UGT2B7	P16662
	CYP27B1	O15528
	CYP17A1	P05093
Bufalin	HSD11B2	P80365
	VDR	P11473
	ATP1A1	P05023
	SRD5A1	P18405
	UGT2B7	P16662
	NDUFAB1	O14561
	NR3C1	P04150
	CYP27B1	O15528
	AR	P10275
	CYP17A1	P05093
	AKR1B10	O60218
	OPRM1	P35372

## Sheet: Radix Asparagi
The Candidate Compounds of Radix Asparagi (Tian Dong, RA) and their Potential Targets
Candidate Compound Name	Target Gene Name	Uniprot ID
β-sitosterol	NOS2	P35228
	PTGS1	P23219
	DRD1	P21728
	CHRM3	P20309
	F2	P00734
	KCNH2	Q12809
	CHRM1	P11229
	ESR1	P03372
	AR	P10275
	SCN5A	Q14524
	PPARG	P37231
	BCL2	P10415
	PTGS2	P35354
	CA2	P00918
	GABRA2	P47869
	CHRM4	P08173
	ACHE	P22303
	PDE3A	Q14432
	HTR2A	P28223
	GABRA5	P31644
	ADRA1A	P35348
	GABRA3	P34903
	PGR	P06401
	CHRM2	P08172
	ADRA1B	P35368
	PTPN1	P18031
	ADRB2	P07550
	CHRNA2	Q15822
	SLC6A4	P31645
	OPRM1	P35372
	ESR2	Q92731
	NR3C1	P04150
	GABRA1	P14867
	DPP4	P27487
	PON1	P27169
	MAPK14	Q16539
	JUN	P05412
	GSK3B	P49841
	HSP90AA1	P07900
	CDK2	P24941
	PIK3CG	P48736
	CHRNA7	P36544
	CHEK1	O14757
	PRKACA	P17612
	PRSS1	P07477
	PIM1	P11309
	CCNA2	P20248
	NCOA2	Q15596
	MAP2	P11137
	BAX	Q07812
	CASP3	P42574
	CASP8	Q14790
	CASP9	P55211
	PRKCA	P17252
	TGFB1	P01137
sitosterol	ESR1	P03372
	AR	P10275
	PGR	P06401
	NR3C2	P08235
	NR3C1	P04150
	NCOA2	Q15596
pseudoprotodioscin_qt	ESR1	P03372
	AR	P10275
	PGR	P06401
	NR3C2	P08235
	NR3C1	P04150
7-Methoxy-2-methyl isoflavone	NOS2	P35228
	PTGS1	P23219
	DRD1	P21728
	CHRM3	P20309
	F2	P00734
	CHRM1	P11229
	ESR1	P03372
	AR	P10275
	ADRB1	P08588
	SCN5A	Q14524
	PPARG	P37231
	CHRM5	P08912
	PTGS2	P35354
	NOS3	P29474
	CA2	P00918
	RXRA	P19793
	ACHE	P22303
	PDE3A	Q14432
	ADRA1B	P35368
	PTPN1	P18031
	SLC6A3	Q01959
	ADRB2	P07550
	ADRA1D	P25100
	SLC6A4	P31645
	OPRM1	P35372
	ESR2	Q92731
	GABRA1	P14867
	DPP4	P27487
	MAPK14	Q16539
	GSK3B	P49841
	HSP90AA1	P07900
	CDK2	P24941
	LTA4H	P09960
	MAOB	P27338
	CHRNA7	P36544
	CHEK1	O14757
	PRKACA	P17612
	IGHG1	P01857
	PRSS1	P07477
	PIM1	P11309
	CCNA2	P20248
	NCOA2	Q15596
	NCOA1	Q15788
	PKIA	P61925
	CALM1	P62158
Asparaside A_qt	ESR1	P03372
	AR	P10275
Stigmasterol	NOS2	P35228
	PTGS1	P23219
	CHRM3	P20309
	F2	P00734
	CHRM1	P11229
	ESR1	P03372
	AR	P10275
	ADRB1	P08588
	SCN5A	Q14524
	PPARG	P37231
	PTGS2	P35354
	NOS3	P29474
	ADRA2A	P08913
	CA2	P00918
	RXRA	P19793
	ACHE	P22303
	HTR2A	P28223
	SLC6A2	P23975
	ADRA1A	P35348
	GABRA3	P34903
	PGR	P06401
	CHRM2	P08172
	ADRA1B	P35368
	SLC6A3	Q01959
	NR3C2	P08235
	ADRB2	P07550
	AKR1B1	P15121
	NR3C1	P04150
	GABRA1	P14867
	DPP4	P27487
	PLAU	P00749
	CDK2	P24941
	LTA4H	P09960
	MAOB	P27338
	MAOA	P21397
	CHRNA7	P36544
	PRKACA	P17612
	ADH1C	P00326
	IGHG1	P01857
	CTRB1	P17538
	PRSS1	P07477
	NCOA2	Q15596
	NCOA1	Q15788
diosgenin	ESR1	P03372
	AR	P10275
	PTGS2	P35354
	PGR	P06401
	PLA2G4A	P47712
	NR3C2	P08235
	NR3C1	P04150
	FASN	P49327
	MTOR	P42345
	SOD1	P00441
	TP53	P04637
	CAT	P04040
	VEGFA	P15692
	ABCC2	Q92887
	CDKN1A	P38936
	HIF1A	Q16665
	NR1I2	O75469
	AKT1	P31749
	RELA	Q04206
quercetin	NOS2	P35228
	PTGS1	P23219
	INSR	P06213
	F2	P00734
	KCNH2	Q12809
	ESR1	P03372
	AR	P10275
	SCN5A	Q14524
	PPARG	P37231
	F10	P00742
	BCL2	P10415
	ALOX5	P09917
	PTGS2	P35354
	NOS3	P29474
	CA2	P00918
	F7	P08709
	ODC1	P11926
	RXRA	P19793
	ACHE	P22303
	PTPN1	P18031
	ACACA	Q13085
	MMP2	P08253
	ADRB2	P07550
	TNF	P01375
	TOP2A	P11388
	AKR1B1	P15121
	EGFR	P00533
	ESR2	Q92731
	GABRA1	P14867
	MGAM	O43451
	DPP4	P27487
	PLAU	P00749
	IL6	P05231
	MMP1	P03956
	MAPK1	P28482
	PON1	P27169
	CTSD	P07339
	IFNG	P01579
	MAPK14	Q16539
	JUN	P05412
	CCL2	P13500
	IL1B	P01584
	GSK3B	P49841
	SELE	P16581
	MPO	P05164
	CDK1	P06493
	PLAT	P00750
	GJA1	P17302
	VCAM1	P19320
	MMP3	P08254
	HSP90AA1	P07900
	THBD	P07204
	F3	P13726
	NQO1	P15559
	CDK2	P24941
	PIK3CG	P48736
	MAOB	P27338
	XDH	P47989
	PTGER3	P43115
	SOD1	P00441
	CYP3A4	P08684
	TP53	P04637
	CHEK1	O14757
	PRKACA	P17612
	CYP1A2	P05177
	COL1A1	P02452
	GSTP1	P09211
	EGF	P01133
	VEGFA	P15692
	POR	P16435
	SULT1E1	P49888
	TOP1	P11387
	HMOX1	P09601
	COL3A1	P02461
	RB1	P06400
	PRSS1	P07477
	GSTM1	P09488
	HSPA5	P11021
	PIM1	P11309
	ACPP	P15309
	CCNA2	P20248
	AHR	P35869
	NCOA2	Q15596
	GSTM2	P28161
	IL2	P60568
	PSMD3	O43242
	AHSA1	O95433
	BAX	Q07812
	ABCG2	Q9UNQ0
	BIRC5	O15392
	BCL2L1	Q07817
	CASP3	P42574
	CASP8	Q14790
	CASP9	P55211
	CAV1	Q03135
	CD40LG	P29965
	CLDN4	O14493
	CRP	P02741
	CXCL10	P02778
	CXCL11	O14625
	CXCL2	P19875
	CDKN1A	P38936
	CDKN2A	P42771
	CYP1A1	P04798
	CYP1B1	Q16678
	DCAF5	Q96JK2
	TOP2A	P11388
	DUOX2	Q9NRD8
	ELK1	P19419
	EIF6	P56537
	CCND1	P24385
	CCNB1	P14635
	HSF1	Q00613
	HSPB1	P04792
	HK2	P52789
	NKX3-1	Q99801
	HAS2	Q92819
	HIF1A	Q16665
	CHUK	O15111
	IGFBP3	P17936
	IGF2	P01344
	ICAM1	P05362
	IRF1	P10914
	IL10	P22301
	IL1A	P01583
	CXCL8	P10145
	MMP9	P14780
	MYC	P01106
	NCF1	P14598
	NFKBIA	P25963
	NOS3	P29474
	NFE2L2	Q16236
	NR1I2	O75469
	NR1I3	Q14994
	SPP1	P10451
	PPARA	Q07869
	PPARD	Q03181
	PPARG	P37231
	SERPINE1	P05121
	PARP1	P09874
	PCOLCE	Q15113
	RUNX1T1	Q06455
	PRKCA	P17252
	PRKCB	P05771
	FOS	P01100
	NPEPPS	P55786
	AKT1	P31749
	RAF1	P04049
	RASSF1	Q9NS23
	RASA1	P20936
	ERBB2	P04626
	ERBB3	P21860
	RUNX2	Q13950
	CHEK2	O96017
	STAT1	P42224
	SLC2A4	P14672
	E2F1	Q01094
	E2F2	Q14209
	RELA	Q04206
	TGFB1	P01137
	DIO1	P49895
	PTEN	P60484
Gracillin

## Sheet: Bulbus Iphigenia Indica
The Candidate Compounds of Bulbus Iphigenia Indica (Tu Bei Mu, BII) and their Potential Targets
Candidate Compound Name	Target Gene Name	Uniprot ID
4-(2-formyl-5-carbooxymethyl-pyrrole-1-yl)-3-phenyl-methyl propanoate	NOS2	P35228
	PTGS1	P23219
	F2	P00734
	CHRM1	P11229
	ESR1	P03372
	AR	P10275
	SCN5A	Q14524
	PTGS2	P35354
	SLC6A2	P23975
	SLC6A3	Q01959
	SLC6A4	P31645
	GABRA1	P14867
	DPP4	P27487
	GSK3B	P49841
	CDK2	P24941
	CHEK1	O14757
	PRKACA	P17612
Δ7,16,25,26-stigmastatrienol	ESR1	P03372
	AR	P10275
	PGR	P06401
	NR3C2	P08235
	NR3C1	P04150
	NCOA2	Q15596
Δ7,22,25-triene-3-ol	ESR1	P03372
	AR	P10275
	PGR	P06401
	NR3C1	P04150
	NCOA2	Q15596
β-sitosterol	NOS2	P35228
	PTGS1	P23219
	DRD1	P21728
	CHRM3	P20309
	F2	P00734
	KCNH2	Q12809
	CHRM1	P11229
	ESR1	P03372
	AR	P10275
	SCN5A	Q14524
	PPARG	P37231
	BCL2	P10415
	PTGS2	P35354
	CA2	P00918
	GABRA2	P47869
	CHRM4	P08173
	ACHE	P22303
	PDE3A	Q14432
	HTR2A	P28223
	GABRA5	P31644
	ADRA1A	P35348
	GABRA3	P34903
	PGR	P06401
	CHRM2	P08172
	ADRA1B	P35368
	PTPN1	P18031
	ADRB2	P07550
	CHRNA2	Q15822
	SLC6A4	P31645
	OPRM1	P35372
	ESR2	Q92731
	NR3C1	P04150
	GABRA1	P14867
	DPP4	P27487
	PON1	P27169
	MAPK14	Q16539
	JUN	P05412
	GSK3B	P49841
	HSP90AA1	P07900
	CDK2	P24941
	PIK3CG	P48736
	CHRNA7	P36544
	CHEK1	O14757
	PRKACA	P17612
	PRSS1	P07477
	PIM1	P11309
	CCNA2	P20248
	NCOA2	Q15596
	MAP2	P11137
	BAX	Q07812
	CASP3	P42574
	CASP8	Q14790
	CASP9	P55211
	PRKCA	P17252
	TGFB1	P01137
sitosterol	ESR1	P03372
	AR	P10275
	PGR	P06401
	NR3C2	P08235
	NR3C1	P04150
	NCOA2	Q15596
cucurbitacin b	BCL2	P10415
	NR3C1	P04150
	CCNB1	P14635
	STAT3	P40763
emodin	NOS2	P35228
	PTGS1	P23219
	FLT4	P35916
	FLT1	P17948
	F2	P00734
	ESR1	P03372
	AR	P10275
	PPARG	P37231
	F10	P00742
	PTGS2	P35354
	CA2	P00918
	F7	P08709
	KDR	P35968
	PTPN1	P18031
	TNF	P01375
	TOP2A	P11388
	ESR2	Q92731
	DPP4	P27487
	MMP1	P03956
	MAPK14	Q16539
	IL1B	P01584
	GSK3B	P49841
	HSP90AA1	P07900
	CDK2	P24941
	BTK	Q06187
	PIK3CG	P48736
	MAOB	P27338
	TP53	P04637
	CHEK1	O14757
	PRKACA	P17612
	EGF	P01133
	IGHG1	P01857
	PRSS1	P07477
	PIM1	P11309
	CCNA2	P20248
	NCOA2	Q15596
	NCOA1	Q15788
	CALM1	P62158
	ACTA2	P62736
	CASP3	P42574
	CDKN1A	P38936
	CYP1A1	P04798
	CSF2	P04141
	MMP9	P14780
	MYC	P01106
	PPARG	P37231
	PRKCD	Q05655
	PRKCE	Q02156
	SLC2A1	P11166
	SLC2A4	P14672
	TGFB1	P01137
7β,18,20,26-Tetrahydroxy-20(s)-24E-dammaragonene-3-O-α-L-(3'-acetyl)-arabinopyranose-(l-2)-β-D-glucopyranoside
β-sitosterol palmitate
Δ7,22,25-stigmastatrienol-3-O-nonadecanoate
7β,18,20,26-Tetrahydroxy-20(s)-24E-dammaragonene-3-O-α-L-(4'-acetyl)-arabinopyranose-(l-2)-β-D-glucopyranoside
7β,20,26-trihydroxy-20(s)-24E-dammaragonene-3-O-α-L-arabinopyranose-(l-2)-β-D-(6'-acetyl)-glucopyranoside
7β,20,26-trihydroxy-20(s)-24E-dammaragonene-3-O-α-L-(3'-acetyl)-arabinopyranose-(l-2)-β-D-glucopyranoside
7β,20,26-trihydroxy-20(s)-24E-dammaragonene-3-O-α-L-(4'-acetyl)-arabinopyranose-(l-2)-β-D-glucopyranoside
7β,20,26-trihydroxy-8-formyl-20(s)-24E-dammaragonene-3-O-α-L-(3'-acetyl)-arabinopyranose-(l-2)-β-D-glucopyranoside
tubeimoside IV

## Sheet: Radix Acanthopanax obouatus
The Candidate Compounds of Radix Acanthopanax obouatus (Dao Luan Ye Wu Jia, RAO) and their Potential Targets
Candidate Compound Name	Target Gene Name	Uniprot ID
2,6-Dimethoxybenzoquinone	AMD1	P17707
	SV2A	Q7L0J3
	KDM2A	Q9Y2K7
	HKDC1	Q2TB90
	CHRND	Q07001
	CPB2	Q96IY4
	CYP2A6	P11509
	CYP2A6	P11509
	GABBR1	Q9UBS5
	VCAM1	P19320
	LIG1	P18858
	XDH	P47989
3-O-α-L-Arabinopyranosyloleanolic acid	SRD5A1	P18405
	NDUFAB1	O14561
	NR3C1	P04150
	RXRA	P19793
	VDR	P11473
	HSD11B2	P80365
	SFRP1	Q8N474
	RASGRP3	Q8IV61
	ERG	P11308
	CCL5	P13501
	PGC	P20142
	DUOX2	Q9NRD8
	MAN2A1	Q16706
	SLC10A2	Q12908
	GLB1	P16278
	UGT2B7	P16662
	CYP27B1	O15528
	FKBP5	Q13451
Eleutheroside K	SRD5A1	P18405
	NDUFAB1	O14561
	NR3C1	P04150
	VDR	P11473
	LNPEP	Q9UIQ6
	HSD11B2	P80365
	SFRP1	Q8N474
	MLNR	O43193
	KISS1R	Q969F8
	ERG	P11308
	PGC	P20142
	DUOX2	Q9NRD8
	SLC10A2	Q12908
	GLB1	P16278
	NTSR1	P30989
	NMT1	P30419
	UGT2B7	P16662
	CYP27B1	O15528
	FKBP5	Q13451
Isofraxidin	AMD1	P17707
	ATP2A1	O14983
	CYP1A1	P04798
	VCAM1	P19320
	LIG1	P18858
	TUBB	P07437
	TUBB1	Q9H4B7
	XDH	P47989
	PLAA	Q9Y263
	SLC11A2	P49281
Sesamin	HTR2A	P28223
	STS	P08842
quercetin	NOS2	P35228
	PTGS1	P23219
	INSR	P06213
	F2	P00734
	KCNH2	Q12809
	ESR1	P03372
	AR	P10275
	SCN5A	Q14524
	PPARG	P37231
	F10	P00742
	BCL2	P10415
	ALOX5	P09917
	PTGS2	P35354
	NOS3	P29474
	CA2	P00918
	F7	P08709
	ODC1	P11926
	RXRA	P19793
	ACHE	P22303
	PTPN1	P18031
	ACACA	Q13085
	MMP2	P08253
	ADRB2	P07550
	TNF	P01375
	TOP2A	P11388
	AKR1B1	P15121
	EGFR	P00533
	ESR2	Q92731
	GABRA1	P14867
	MGAM	O43451
	DPP4	P27487
	PLAU	P00749
	IL6	P05231
	MMP1	P03956
	MAPK1	P28482
	PON1	P27169
	CTSD	P07339
	IFNG	P01579
	MAPK14	Q16539
	JUN	P05412
	CCL2	P13500
	IL1B	P01584
	GSK3B	P49841
	SELE	P16581
	MPO	P05164
	CDK1	P06493
	PLAT	P00750
	GJA1	P17302
	VCAM1	P19320
	MMP3	P08254
	HSP90AA1	P07900
	THBD	P07204
	F3	P13726
	NQO1	P15559
	CDK2	P24941
	PIK3CG	P48736
	MAOB	P27338
	XDH	P47989
	PTGER3	P43115
	SOD1	P00441
	CYP3A4	P08684
	TP53	P04637
	CHEK1	O14757
	PRKACA	P17612
	CYP1A2	P05177
	COL1A1	P02452
	GSTP1	P09211
	EGF	P01133
	VEGFA	P15692
	POR	P16435
	SULT1E1	P49888
	TOP1	P11387
	HMOX1	P09601
	COL3A1	P02461
	RB1	P06400
	PRSS1	P07477
	GSTM1	P09488
	HSPA5	P11021
	PIM1	P11309
	ACPP	P15309
	CCNA2	P20248
	AHR	P35869
	NCOA2	Q15596
	GSTM2	P28161
	IL2	P60568
	PSMD3	O43242
	AHSA1	O95433
	BAX	Q07812
	ABCG2	Q9UNQ0
	BIRC5	O15392
	BCL2L1	Q07817
	CASP3	P42574
	CASP8	Q14790
	CASP9	P55211
	CAV1	Q03135
	CD40LG	P29965
	CLDN4	O14493
	CRP	P02741
	CXCL10	P02778
	CXCL11	O14625
	CXCL2	P19875
	CDKN1A	P38936
	CDKN2A	P42771
	CYP1A1	P04798
	CYP1B1	Q16678
	DCAF5	Q96JK2
	TOP2A	P11388
	DUOX2	Q9NRD8
	ELK1	P19419
	EIF6	P56537
	CCND1	P24385
	CCNB1	P14635
	HSF1	Q00613
	HSPB1	P04792
	HK2	P52789
	NKX3-1	Q99801
	HAS2	Q92819
	HIF1A	Q16665
	CHUK	O15111
	IGFBP3	P17936
	IGF2	P01344
	ICAM1	P05362
	IRF1	P10914
	IL10	P22301
	IL1A	P01583
	CXCL8	P10145
	MMP9	P14780
	MYC	P01106
	NCF1	P14598
	NFKBIA	P25963
	NOS3	P29474
	NFE2L2	Q16236
	NR1I2	O75469
	NR1I3	Q14994
	SPP1	P10451
	PPARA	Q07869
	PPARD	Q03181
	PPARG	P37231
	SERPINE1	P05121
	PARP1	P09874
	PCOLCE	Q15113
	RUNX1T1	Q06455
	PRKCA	P17252
	PRKCB	P05771
	FOS	P01100
	NPEPPS	P55786
	AKT1	P31749
	RAF1	P04049
	RASSF1	Q9NS23
	RASA1	P20936
	ERBB2	P04626
	ERBB3	P21860
	RUNX2	Q13950
	CHEK2	O96017
	STAT1	P42224
	SLC2A4	P14672
	E2F1	Q01094
	E2F2	Q14209
	RELA	Q04206
	TGFB1	P01137
	DIO1	P49895
	PTEN	P60484
β-sitosterol	NOS2	P35228
	PTGS1	P23219
	DRD1	P21728
	CHRM3	P20309
	F2	P00734
	KCNH2	Q12809
	CHRM1	P11229
	ESR1	P03372
	AR	P10275
	SCN5A	Q14524
	PPARG	P37231
	BCL2	P10415
	PTGS2	P35354
	CA2	P00918
	GABRA2	P47869
	CHRM4	P08173
	ACHE	P22303
	PDE3A	Q14432
	HTR2A	P28223
	GABRA5	P31644
	ADRA1A	P35348
	GABRA3	P34903
	PGR	P06401
	CHRM2	P08172
	ADRA1B	P35368
	PTPN1	P18031
	ADRB2	P07550
	CHRNA2	Q15822
	SLC6A4	P31645
	OPRM1	P35372
	ESR2	Q92731
	NR3C1	P04150
	GABRA1	P14867
	DPP4	P27487
	PON1	P27169
	MAPK14	Q16539
	JUN	P05412
	GSK3B	P49841
	HSP90AA1	P07900
	CDK2	P24941
	PIK3CG	P48736
	CHRNA7	P36544
	CHEK1	O14757
	PRKACA	P17612
	PRSS1	P07477
	PIM1	P11309
	CCNA2	P20248
	NCOA2	Q15596
	MAP2	P11137
	BAX	Q07812
	CASP3	P42574
	CASP8	Q14790
	CASP9	P55211
	PRKCA	P17252
	TGFB1	P01137

## Sheet: Radix Actinidia chinensis
The Candidate Compounds of Radix Actinidia chinensis Planch. (Mi Hou Tao Gen, RACP) and their Potential Targets
Candidate Compound Name	Target Gene Name	Uniprot ID
β-sitosterol	NOS2	P35228
	PTGS1	P23219
	DRD1	P21728
	CHRM3	P20309
	F2	P00734
	KCNH2	Q12809
	CHRM1	P11229
	ESR1	P03372
	AR	P10275
	SCN5A	Q14524
	PPARG	P37231
	BCL2	P10415
	PTGS2	P35354
	CA2	P00918
	GABRA2	P47869
	CHRM4	P08173
	ACHE	P22303
	PDE3A	Q14432
	HTR2A	P28223
	GABRA5	P31644
	ADRA1A	P35348
	GABRA3	P34903
	PGR	P06401
	CHRM2	P08172
	ADRA1B	P35368
	PTPN1	P18031
	ADRB2	P07550
	CHRNA2	Q15822
	SLC6A4	P31645
	OPRM1	P35372
	ESR2	Q92731
	NR3C1	P04150
	GABRA1	P14867
	DPP4	P27487
	PON1	P27169
	MAPK14	Q16539
	JUN	P05412
	GSK3B	P49841
	HSP90AA1	P07900
	CDK2	P24941
	PIK3CG	P48736
	CHRNA7	P36544
	CHEK1	O14757
	PRKACA	P17612
	PRSS1	P07477
	PIM1	P11309
	CCNA2	P20248
	NCOA2	Q15596
	MAP2	P11137
	BAX	Q07812
	CASP3	P42574
	CASP8	Q14790
	CASP9	P55211
	PRKCA	P17252
	TGFB1	P01137
sitosterol	ESR1	P03372
	AR	P10275
	PGR	P06401
	NR3C2	P08235
	NR3C1	P04150
	NCOA2	Q15596
aloe-emodin	NOS2	P35228
	PTGS1	P23219
	ESR1	P03372
	AR	P10275
	PPARG	P37231
	PTGS2	P35354
	NOS3	P29474
	CA2	P00918
	ACHE	P22303
	PTPN1	P18031
	TNF	P01375
	AKR1B1	P15121
	ESR2	Q92731
	DPP4	P27487
	FASN	P49327
	MAPK14	Q16539
	IL1B	P01584
	GSK3B	P49841
	CDK1	P06493
	HSP90AA1	P07900
	CDK2	P24941
	PIK3CG	P48736
	TP53	P04637
	CHEK1	O14757
	PRKACA	P17612
	IGHG1	P01857
	PRSS1	P07477
	PIM1	P11309
	CCNA2	P20248
	NCOA2	Q15596
	PKIA	P61925
	BAX	Q07812
	CASP3	P42574
	CDKN1A	P38936
	EIF6	P56537
	CCNB1	P14635
	MYC	P01106
	PCNA	P12004
	PRKCA	P17252
	PRKCD	Q05655
	PRKCE	Q02156
ent-Epicatechin	NOS2	P35228
	PTGS1	P23219
	ESR1	P03372
	AR	P10275
	PPARG	P37231
	PTGS2	P35354
	CA2	P00918
	PTPN1	P18031
	ESR2	Q92731
	DPP4	P27487
	MAPK14	Q16539
	GSK3B	P49841
	HSP90AA1	P07900
	CDK2	P24941
	PRKACA	P17612
	PIM1	P11309
	CCNA2	P20248
quercetin	NOS2	P35228
	PTGS1	P23219
	INSR	P06213
	F2	P00734
	KCNH2	Q12809
	ESR1	P03372
	AR	P10275
	SCN5A	Q14524
	PPARG	P37231
	F10	P00742
	BCL2	P10415
	ALOX5	P09917
	PTGS2	P35354
	NOS3	P29474
	CA2	P00918
	F7	P08709
	ODC1	P11926
	RXRA	P19793
	ACHE	P22303
	PTPN1	P18031
	ACACA	Q13085
	MMP2	P08253
	ADRB2	P07550
	TNF	P01375
	TOP2A	P11388
	AKR1B1	P15121
	EGFR	P00533
	ESR2	Q92731
	GABRA1	P14867
	MGAM	O43451
	DPP4	P27487
	PLAU	P00749
	IL6	P05231
	MMP1	P03956
	MAPK1	P28482
	PON1	P27169
	CTSD	P07339
	IFNG	P01579
	MAPK14	Q16539
	JUN	P05412
	CCL2	P13500
	IL1B	P01584
	GSK3B	P49841
	SELE	P16581
	MPO	P05164
	CDK1	P06493
	PLAT	P00750
	GJA1	P17302
	VCAM1	P19320
	MMP3	P08254
	HSP90AA1	P07900
	THBD	P07204
	F3	P13726
	NQO1	P15559
	CDK2	P24941
	PIK3CG	P48736
	MAOB	P27338
	XDH	P47989
	PTGER3	P43115
	SOD1	P00441
	CYP3A4	P08684
	TP53	P04637
	CHEK1	O14757
	PRKACA	P17612
	CYP1A2	P05177
	COL1A1	P02452
	GSTP1	P09211
	EGF	P01133
	VEGFA	P15692
	POR	P16435
	SULT1E1	P49888
	TOP1	P11387
	HMOX1	P09601
	COL3A1	P02461
	RB1	P06400
	PRSS1	P07477
	GSTM1	P09488
	HSPA5	P11021
	PIM1	P11309
	ACPP	P15309
	CCNA2	P20248
	AHR	P35869
	NCOA2	Q15596
	GSTM2	P28161
	IL2	P60568
	PSMD3	O43242
	AHSA1	O95433
	BAX	Q07812
	ABCG2	Q9UNQ0
	BIRC5	O15392
	BCL2L1	Q07817
	CASP3	P42574
	CASP8	Q14790
	CASP9	P55211
	CAV1	Q03135
	CD40LG	P29965
	CLDN4	O14493
	CRP	P02741
	CXCL10	P02778
	CXCL11	O14625
	CXCL2	P19875
	CDKN1A	P38936
	CDKN2A	P42771
	CYP1A1	P04798
	CYP1B1	Q16678
	DCAF5	Q96JK2
	TOP2A	P11388
	DUOX2	Q9NRD8
	ELK1	P19419
	EIF6	P56537
	CCND1	P24385
	CCNB1	P14635
	HSF1	Q00613
	HSPB1	P04792
	HK2	P52789
	NKX3-1	Q99801
	HAS2	Q92819
	HIF1A	Q16665
	CHUK	O15111
	IGFBP3	P17936
	IGF2	P01344
	ICAM1	P05362
	IRF1	P10914
	IL10	P22301
	IL1A	P01583
	CXCL8	P10145
	MMP9	P14780
	MYC	P01106
	NCF1	P14598
	NFKBIA	P25963
	NOS3	P29474
	NFE2L2	Q16236
	NR1I2	O75469
	NR1I3	Q14994
	SPP1	P10451
	PPARA	Q07869
	PPARD	Q03181
	PPARG	P37231
	SERPINE1	P05121
	PARP1	P09874
	PCOLCE	Q15113
	RUNX1T1	Q06455
	PRKCA	P17252
	PRKCB	P05771
	FOS	P01100
	NPEPPS	P55786
	AKT1	P31749
	RAF1	P04049
	RASSF1	Q9NS23
	RASA1	P20936
	ERBB2	P04626
	ERBB3	P21860
	RUNX2	Q13950
	CHEK2	O96017
	STAT1	P42224
	SLC2A4	P14672
	E2F1	Q01094
	E2F2	Q14209
	RELA	Q04206
	TGFB1	P01137
	DIO1	P49895
	PTEN	P60484
Isoscopoletin	NOS2	P35228
	PTGS1	P23219
	DRD1	P21728
	F2	P00734
	CHRM1	P11229
	PPARG	P37231
	NQO2	P16083
	PTGS2	P35354
	NOS3	P29474
	CA2	P00918
	ADRB2	P07550
	DPP4	P27487
	CDK2	P24941
	LTA4H	P09960
	MAOB	P27338
	PRKACA	P17612
	QTRT1	Q9BXR0
	PRSS1	P07477
	PIM1	P11309
	GRIA2	P42262
	PKIA	P61925
esculetin	BCL2	P10415
	MMP1	P03956
	MMP3	P08254
	CDK2	P24941
	CDK4	P11802
	RB1	P06400
	CASP3	P42574
	CDKN1A	P38936
	E2F1	Q01094
fraxetin	NOS2	P35228
	PTGS1	P23219
	F2	P00734
	ESR1	P03372
	PPARG	P37231
	PTGS2	P35354
	NOS3	P29474
	CA1	P00915
	CA2	P00918
	CA4	P22748
	PTPN1	P18031
	ADRB2	P07550
	TNF	P01375
	DPP4	P27487
	FASN	P49327
	CDK2	P24941
	MAOB	P27338
	PRKACA	P17612
	PRSS1	P07477
	PIM1	P11309
	GRIA2	P42262
	BMP4	P12644
	CASP3	P42574
	CASP8	Q14790
emodin	NOS2	P35228
	PTGS1	P23219
	FLT4	P35916
	FLT1	P17948
	F2	P00734
	ESR1	P03372
	AR	P10275
	PPARG	P37231
	F10	P00742
	PTGS2	P35354
	CA2	P00918
	F7	P08709
	KDR	P35968
	PTPN1	P18031
	TNF	P01375
	TOP2A	P11388
	ESR2	Q92731
	DPP4	P27487
	MMP1	P03956
	MAPK14	Q16539
	IL1B	P01584
	GSK3B	P49841
	HSP90AA1	P07900
	CDK2	P24941
	BTK	Q06187
	PIK3CG	P48736
	MAOB	P27338
	TP53	P04637
	CHEK1	O14757
	PRKACA	P17612
	EGF	P01133
	IGHG1	P01857
	PRSS1	P07477
	PIM1	P11309
	CCNA2	P20248
	NCOA2	Q15596
	NCOA1	Q15788
	CALM1	P62158
	ACTA2	P62736
	CASP3	P42574
	CDKN1A	P38936
	CYP1A1	P04798
	CSF2	P04141
	MMP9	P14780
	MYC	P01106
	PPARG	P37231
	PRKCD	Q05655
	PRKCE	Q02156
	SLC2A1	P11166
	SLC2A4	P14672
	TGFB1	P01137
ursolic acid	NOS2	P35228
	PTGS1	P23219
	ESR1	P03372
	AR	P10275
	BCL2	P10415
	PTGS2	P35354
	ACHE	P22303
	MMP2	P08253
	TNF	P01375
	NR3C1	P04150
	PLAU	P00749
	IL6	P05231
	MMP1	P03956
	CTSB	P07858
	FASN	P49327
	FGF2	P09038
	JUN	P05412
	IL1B	P01584
	SELE	P16581
	MMP3	P08254
	CDK2	P24941
	CDK6	Q00534
	CDK4	P11802
	PTGER3	P43115
	TP53	P04637
	MAPK8	P45983
	MMP10	P09238
	VEGFA	P15692
	BAX	Q07812
	BIRC5	O15392
	BCL2L1	Q07817
	CASP1	P29466
	CASP3	P42574
	CASP8	Q14790
	CASP9	P55211
	MAPK8IP2	Q13387
	ATF2	P15336
	CREB1	P16220
	CDKN1A	P38936
	DUOX2	Q9NRD8
	ENPP7	Q6UWV6
	CCND1	P24385
	CCND2	P30279
	CSF2	P04141
	MCL1	Q07820
	ICAM1	P05362
	LITAF	Q99732
	MMP9	P14780
	GAP43	P17677
	NFKBIA	P25963
	NOS3	P29474
	PECAM1	P16284
	PRKCG	P05129
	FOS	P01100
	STAT3	P40763
	RELA	Q04206
	FASLG	P48023
	PTPN1	P18031
	PTPN6	P29350
	INPPL1	O15357
Maslinic acid	AR	P10275
	NR3C1	P04150
Aurin	PTGS1	P23219
	ESR1	P03372
	PTGS2	P35354
(1S,2R,4aS,6aR,6aS,6bR,8aR,10R,11S,12aR,14bS)-10,11-dihydroxy-1,2,6a,6b,9,9,12a-heptamethyl-2,3,4,5,6,6a,7,8,8a,10,11,12,13,14b-tetradecahydro-1H-picene-4a-carboxylic acid	AR	P10275
	NR3C1	P04150
(+)-catechin	NOS2	P35228
	PTGS1	P23219
	ESR1	P03372
	AR	P10275
	PPARG	P37231
	PTGS2	P35354
	CA2	P00918
	RXRA	P19793
	PTPN1	P18031
	ESR2	Q92731
	DPP4	P27487
	MAPK14	Q16539
	GSK3B	P49841
	HSP90AA1	P07900
	CDK2	P24941
	CHEK1	O14757
	PRKACA	P17612
	CAT	P04040
	PIM1	P11309
	CCNA2	P20248
	NCOA2	Q15596
	CALM1	P62158
	HAS2	Q92819
	NEU1	Q99519
	STS	P08842
	LIG1	P18858
	TUBB	P07437
	ADCY5	O95622
	PTGS1	P23219
	NDUFAB1	O14561
	SPHK1	Q9NYA1
	NR3C1	P04150
	SLC10A2	Q12908
	VDR	P11473
	KLF5	Q5T6X2
	HSD11B2	P80365
	DGAT1	O75907
	APP	P05067
	DUOX2	Q9NRD8
	POLB	P06746
	UGT2B7	P16662

## Sheet: Fructus Hippophae
The Candidate Compounds of Fructus Hippophae (Sha Ji, FH) and their Potential Targets
Candidate Compound Name	Target Gene Name	Uniprot ID
pelargonidin	NOS2	P35228
	PTGS1	P23219
	F2	P00734
	ESR1	P03372
	AR	P10275
	PPARG	P37231
	PTGS2	P35354
	CA2	P00918
	RXRA	P19793
	ACHE	P22303
	PGR	P06401
	PTPN1	P18031
	NR3C2	P08235
	ESR2	Q92731
	NR3C1	P04150
	DPP4	P27487
	MAPK14	Q16539
	HSP90AA1	P07900
	CDK2	P24941
	CHEK1	O14757
	PRKACA	P17612
	PIM1	P11309
	CCNA2	P20248
	NCOA2	Q15596
	NCOA1	Q15788
14,15-dimethyl-α-sitosterol	ESR1	P03372
	AR	P10275
14-methyl-α-sitosterol	ESR1	P03372
	AR	P10275
	PGR	P06401
ST5330591	ESR1	P03372
ergosta-7-en-3-β-ol	AR	P10275
ergostenol	ESR1	P03372
	AR	P10275
	PGR	P06401
	NCOA2	Q15596
LAN	ESR1	P03372
	AR	P10275
	PGR	P06401
	NR3C2	P08235
	NR3C1	P04150
	NCOA2	Q15596
ZINC03831331	F2	P00734
ZINC04073977	ESR1	P03372
	AR	P10275
	PTGS2	P35354
	ACHE	P22303
	PGR	P06401
	NR3C1	P04150
	GABRA1	P14867
	DPP4	P27487
	ADH1C	P00326
	PRSS1	P07477
Mandenol	PTGS1	P23219
	F2	P00734
	PPARG	P37231
	PTGS2	P35354
	NOS3	P29474
	ACHE	P22303
	DPP4	P27487
	NCOA2	Q15596
24-epicampesterol	ESR1	P03372
	AR	P10275
	PGR	P06401
	NCOA2	Q15596
rhein	NOS2	P35228
	PTGS1	P23219
	F2	P00734
	ESR1	P03372
	AR	P10275
	PPARG	P37231
	PTGS2	P35354
	CA2	P00918
	PTPN1	P18031
	AKR1B1	P15121
	ESR2	Q92731
	DPP4	P27487
	MAPK14	Q16539
	JUN	P05412
	GSK3B	P49841
	HSP90AA1	P07900
	CDK2	P24941
	PIK3CG	P48736
	CHEK1	O14757
	PIM1	P11309
	CCNA2	P20248
	NCOA2	Q15596
(3S,5R,10S,13R,14R,17R)-17-[(1R)-1,5-dimethyl-4-methylenehexyl]-4,4,10,13,14-pentamethyl-2,3,5,6,7,11,12,15,16,17-decahydro-1H-cyclopenta[a]phenanthren-3-ol	ESR1	P03372
	AR	P10275
	PGR	P06401
	NR3C1	P04150
β-carotene	BCL2	P10415
	PTGS2	P35354
	MMP2	P08253
	MMP1	P03956
	JUN	P05412
	GJA1	P17302
	F3	P13726
	CYP3A4	P08684
	CYP1A2	P05177
	MMP10	P09238
	VEGFA	P15692
	HMOX1	P09601
	CASP7	P55210
	CASP3	P42574
	CASP8	Q14790
	CASP9	P55211
	CTNNB1	P35222
	CAV1	Q03135
	MYC	P01106
	AKT1	P31749
	ALB	P02768
isorhamnetin	NOS2	P35228
	PTGS1	P23219
	F2	P00734
	ESR1	P03372
	AR	P10275
	PPARG	P37231
	PTGS2	P35354
	NOS3	P29474
	CA2	P00918
	F7	P08709
	ACHE	P22303
	PTPN1	P18031
	AKR1B1	P15121
	ESR2	Q92731
	GABRA1	P14867
	DPP4	P27487
	PYGM	P11217
	PPARD	Q03181
	MAPK14	Q16539
	GSK3B	P49841
	HSP90AA1	P07900
	CDK2	P24941
	PIK3CG	P48736
	MAOB	P27338
	XDH	P47989
	CHEK1	O14757
	PRKACA	P17612
	PRSS1	P07477
	PIM1	P11309
	CCNA2	P20248
	GRIA2	P42262
	NCOA2	Q15596
	NCOA1	Q15788
	CALM1	P62158
	NCF1	P14598
	OLR1	P78380
	RELA	Q04206
β-sitosterol	NOS2	P35228
	PTGS1	P23219
	DRD1	P21728
	CHRM3	P20309
	F2	P00734
	KCNH2	Q12809
	CHRM1	P11229
	ESR1	P03372
	AR	P10275
	SCN5A	Q14524
	PPARG	P37231
	BCL2	P10415
	PTGS2	P35354
	CA2	P00918
	GABRA2	P47869
	CHRM4	P08173
	ACHE	P22303
	PDE3A	Q14432
	HTR2A	P28223
	GABRA5	P31644
	ADRA1A	P35348
	GABRA3	P34903
	PGR	P06401
	CHRM2	P08172
	ADRA1B	P35368
	PTPN1	P18031
	ADRB2	P07550
	CHRNA2	Q15822
	SLC6A4	P31645
	OPRM1	P35372
	ESR2	Q92731
	NR3C1	P04150
	GABRA1	P14867
	DPP4	P27487
	PON1	P27169
	MAPK14	Q16539
	JUN	P05412
	GSK3B	P49841
	HSP90AA1	P07900
	CDK2	P24941
	PIK3CG	P48736
	CHRNA7	P36544
	CHEK1	O14757
	PRKACA	P17612
	PRSS1	P07477
	PIM1	P11309
	CCNA2	P20248
	NCOA2	Q15596
	MAP2	P11137
	BAX	Q07812
	CASP3	P42574
	CASP8	Q14790
	CASP9	P55211
	PRKCA	P17252
	TGFB1	P01137
sitosterol	ESR1	P03372
	AR	P10275
	PGR	P06401
	NR3C2	P08235
	NR3C1	P04150
	NCOA2	Q15596
kaempferol	NOS2	P35228
	PTGS1	P23219
	INSR	P06213
	F2	P00734
	CHRM1	P11229
	ESR1	P03372
	AR	P10275
	PPARG	P37231
	BCL2	P10415
	ALOX5	P09917
	PTGS2	P35354
	NOS3	P29474
	CA2	P00918
	F7	P08709
	GABRA2	P47869
	ACHE	P22303
	SLC6A2	P23975
	PGR	P06401
	CHRM2	P08172
	ADRA1B	P35368
	AKR1C3	P42330
	PTPN1	P18031
	TNF	P01375
	TOP2A	P11388
	ESR2	Q92731
	GABRA1	P14867
	DPP4	P27487
	MMP1	P03956
	MAPK14	Q16539
	JUN	P05412
	GSK3B	P49841
	SELE	P16581
	CDK1	P06493
	VCAM1	P19320
	HSP90AA1	P07900
	CDK2	P24941
	PIK3CG	P48736
	XDH	P47989
	CYP3A4	P08684
	CHEK1	O14757
	PRKACA	P17612
	MAPK8	P45983
	CYP1A2	P05177
	GSTP1	P09211
	HMOX1	P09601
	PRSS1	P07477
	GSTM1	P09488
	PIM1	P11309
	CCNA2	P20248
	AHR	P35869
	NCOA2	Q15596
	GSTM2	P28161
	CALM1	P62158
	PPP3CA	Q08209
	PSMD3	O43242
	AHSA1	O95433
	SLPI	P03973
	BAX	Q07812
	CASP3	P42574
	CYP1A1	P04798
	CYP1B1	Q16678
	HAS2	Q92819
	IKBKB	O14920
	ICAM1	P05362
	NR1I2	O75469
	NR1I3	Q14994
	PPARG	P37231
	AKT1	P31749
	STAT1	P42224
	SLC2A4	P14672
	RELA	Q04206
	DIO1	P49895
FA	F2	P00734
	GSK3B	P49841
	CDK2	P24941
Stigmasterol	NOS2	P35228
	PTGS1	P23219
	CHRM3	P20309
	F2	P00734
	CHRM1	P11229
	ESR1	P03372
	AR	P10275
	ADRB1	P08588
	SCN5A	Q14524
	PPARG	P37231
	PTGS2	P35354
	NOS3	P29474
	ADRA2A	P08913
	CA2	P00918
	RXRA	P19793
	ACHE	P22303
	HTR2A	P28223
	SLC6A2	P23975
	ADRA1A	P35348
	GABRA3	P34903
	PGR	P06401
	CHRM2	P08172
	ADRA1B	P35368
	SLC6A3	Q01959
	NR3C2	P08235
	ADRB2	P07550
	AKR1B1	P15121
	NR3C1	P04150
	GABRA1	P14867
	DPP4	P27487
	PLAU	P00749
	CDK2	P24941
	LTA4H	P09960
	MAOB	P27338
	MAOA	P21397
	CHRNA7	P36544
	PRKACA	P17612
	ADH1C	P00326
	IGHG1	P01857
	CTRB1	P17538
	PRSS1	P07477
	NCOA2	Q15596
	NCOA1	Q15788
(+)-catechin	NOS2	P35228
	PTGS1	P23219
	ESR1	P03372
	AR	P10275
	PPARG	P37231
	PTGS2	P35354
	CA2	P00918
	RXRA	P19793
	PTPN1	P18031
	ESR2	Q92731
	DPP4	P27487
	MAPK14	Q16539
	GSK3B	P49841
	HSP90AA1	P07900
	CDK2	P24941
	CHEK1	O14757
	PRKACA	P17612
	CAT	P04040
	PIM1	P11309
	CCNA2	P20248
	NCOA2	Q15596
	CALM1	P62158
	HAS2	Q92819
	NEU1	Q99519
	STS	P08842
	LIG1	P18858
	TUBB	P07437
	ADCY5	O95622
	PTGS1	P23219
	NDUFAB1	O14561
	SPHK1	Q9NYA1
	NR3C1	P04150
	SLC10A2	Q12908
	VDR	P11473
	KLF5	Q5T6X2
	HSD11B2	P80365
	DGAT1	O75907
	APP	P05067
	DUOX2	Q9NRD8
	POLB	P06746
	UGT2B7	P16662
5,7-dihydroxy-2-(3-hydroxy-4-methoxyphenyl)chroman-4-one	NOS2	P35228
	PTGS1	P23219
	ESR1	P03372
	AR	P10275
	SCN5A	Q14524
	PPARG	P37231
	PTGS2	P35354
	CA2	P00918
	PTPN1	P18031
	TOP2A	P11388
	ESR2	Q92731
	DPP4	P27487
	MAPK14	Q16539
	GSK3B	P49841
	HSP90AA1	P07900
	CDK2	P24941
	PIK3CG	P48736
	CHEK1	O14757
	PRKACA	P17612
	PRSS1	P07477
	PIM1	P11309
	CCNA2	P20248
	NCOA2	Q15596
	NCOA1	Q15788
	CALM1	P62158
Schottenol	ESR1	P03372
	AR	P10275
	PGR	P06401
	NCOA2	Q15596
ent-Epicatechin	NOS2	P35228
	PTGS1	P23219
	ESR1	P03372
	AR	P10275
	PPARG	P37231
	PTGS2	P35354
	CA2	P00918
	PTPN1	P18031
	ESR2	Q92731
	DPP4	P27487
	MAPK14	Q16539
	GSK3B	P49841
	HSP90AA1	P07900
	CDK2	P24941
	PRKACA	P17612
	PIM1	P11309
	CCNA2	P20248
CLR	ESR1	P03372
	AR	P10275
	PGR	P06401
	NR3C2	P08235
	NR3C1	P04150
	DPP4	P27487
	PRSS1	P07477
	NCOA2	Q15596
quercetin	NOS2	P35228
	PTGS1	P23219
	INSR	P06213
	F2	P00734
	KCNH2	Q12809
	ESR1	P03372
	AR	P10275
	SCN5A	Q14524
	PPARG	P37231
	F10	P00742
	BCL2	P10415
	ALOX5	P09917
	PTGS2	P35354
	NOS3	P29474
	CA2	P00918
	F7	P08709
	ODC1	P11926
	RXRA	P19793
	ACHE	P22303
	PTPN1	P18031
	ACACA	Q13085
	MMP2	P08253
	ADRB2	P07550
	TNF	P01375
	TOP2A	P11388
	AKR1B1	P15121
	EGFR	P00533
	ESR2	Q92731
	GABRA1	P14867
	MGAM	O43451
	DPP4	P27487
	PLAU	P00749
	IL6	P05231
	MMP1	P03956
	MAPK1	P28482
	PON1	P27169
	CTSD	P07339
	IFNG	P01579
	MAPK14	Q16539
	JUN	P05412
	CCL2	P13500
	IL1B	P01584
	GSK3B	P49841
	SELE	P16581
	MPO	P05164
	CDK1	P06493
	PLAT	P00750
	GJA1	P17302
	VCAM1	P19320
	MMP3	P08254
	HSP90AA1	P07900
	THBD	P07204
	F3	P13726
	NQO1	P15559
	CDK2	P24941
	PIK3CG	P48736
	MAOB	P27338
	XDH	P47989
	PTGER3	P43115
	SOD1	P00441
	CYP3A4	P08684
	TP53	P04637
	CHEK1	O14757
	PRKACA	P17612
	CYP1A2	P05177
	COL1A1	P02452
	GSTP1	P09211
	EGF	P01133
	VEGFA	P15692
	POR	P16435
	SULT1E1	P49888
	TOP1	P11387
	HMOX1	P09601
	COL3A1	P02461
	RB1	P06400
	PRSS1	P07477
	GSTM1	P09488
	HSPA5	P11021
	PIM1	P11309
	ACPP	P15309
	CCNA2	P20248
	AHR	P35869
	NCOA2	Q15596
	GSTM2	P28161
	IL2	P60568
	PSMD3	O43242
	AHSA1	O95433
	BAX	Q07812
	ABCG2	Q9UNQ0
	BIRC5	O15392
	BCL2L1	Q07817
	CASP3	P42574
	CASP8	Q14790
	CASP9	P55211
	CAV1	Q03135
	CD40LG	P29965
	CLDN4	O14493
	CRP	P02741
	CXCL10	P02778
	CXCL11	O14625
	CXCL2	P19875
	CDKN1A	P38936
	CDKN2A	P42771
	CYP1A1	P04798
	CYP1B1	Q16678
	DCAF5	Q96JK2
	TOP2A	P11388
	DUOX2	Q9NRD8
	ELK1	P19419
	EIF6	P56537
	CCND1	P24385
	CCNB1	P14635
	HSF1	Q00613
	HSPB1	P04792
	HK2	P52789
	NKX3-1	Q99801
	HAS2	Q92819
	HIF1A	Q16665
	CHUK	O15111
	IGFBP3	P17936
	IGF2	P01344
	ICAM1	P05362
	IRF1	P10914
	IL10	P22301
	IL1A	P01583
	CXCL8	P10145
	MMP9	P14780
	MYC	P01106
	NCF1	P14598
	NFKBIA	P25963
	NOS3	P29474
	NFE2L2	Q16236
	NR1I2	O75469
	NR1I3	Q14994
	SPP1	P10451
	PPARA	Q07869
	PPARD	Q03181
	PPARG	P37231
	SERPINE1	P05121
	PARP1	P09874
	PCOLCE	Q15113
	RUNX1T1	Q06455
	PRKCA	P17252
	PRKCB	P05771
	FOS	P01100
	NPEPPS	P55786
	AKT1	P31749
	RAF1	P04049
	RASSF1	Q9NS23
	RASA1	P20936
	ERBB2	P04626
	ERBB3	P21860
	RUNX2	Q13950
	CHEK2	O96017
	STAT1	P42224
	SLC2A4	P14672
	E2F1	Q01094
	E2F2	Q14209
	RELA	Q04206
	TGFB1	P01137
	DIO1	P49895
	PTEN	P60484
Flavonol	NOS2	P35228
	PTGS1	P23219
	F2	P00734
	ESR1	P03372
	SCN5A	Q14524
	PTGS2	P35354
	RXRA	P19793
	PDE3A	Q14432
	ADRB2	P07550
	SLC6A4	P31645
	GABRA1	P14867
	DPP4	P27487
	MAPK14	Q16539
	GSK3B	P49841
	HSP90AA1	P07900
	CDK2	P24941
	PIK3CG	P48736
	LTA4H	P09960
	MAOB	P27338
	CHEK1	O14757
	PRKACA	P17612
	PIM1	P11309
	CCNA2	P20248
	PKIA	P61925
vitamin E-α	F2	P00734
	ESR1	P03372
	AR	P10275
vitamin E-β	F2	P00734
	ESR1	P03372
	AR	P10275
	PTGS2	P35354
	ACHE	P22303
vitamin E-δ	F2	P00734
	ESR1	P03372
	AR	P10275
	SCN5A	Q14524
	PTGS2	P35354
	ACHE	P22303
	SLC6A2	P23975
	PRSS1	P07477
geraniol	ESR1	P03372
	AR	P10275
	PGR	P06401
	NR3C1	P04150
	MAPK3	P27361
	CDK2	P24941
	CDK4	P11802
	CYP2B6	P20813
	LCT	P09848
	ADH1B	P00325
	ADH1C	P00326
	HMGCR	P04035
	PRSS1	P07477
	SI	P14410
	CCNA2	P20248
	BAK1	Q16611
	CCND1	P24385
	PRKCB	P05771
vitamin c	PTGS1	P23219
	F2	P00734
	PTGS2	P35354
	CA2	P00918
	ACHE	P22303
	GABRA1	P14867
	DPP4	P27487
	CDK2	P24941
	LCT	P09848
	PRSS1	P07477
	GRIA2	P42262
myricetin	NOS2	P35228
	PTGS1	P23219
	ESR1	P03372
	AR	P10275
	PPARG	P37231
	PTGS2	P35354
	CA2	P00918
	PROC	P04070
	TH	P07101
	PTPN1	P18031
	MMP2	P08253
	TNF	P01375
	TOP2A	P11388
	AKR1B1	P15121
	ESR2	Q92731
	DPP4	P27487
	IL6	P05231
	MAPK14	Q16539
	JUN	P05412
	IL1B	P01584
	GSK3B	P49841
	HSP90AA1	P07900
	CDK2	P24941
	PIK3CG	P48736
	XDH	P47989
	TOP1	P11387
	PIM1	P11309
	CCNA2	P20248
	PCK1	P35558
	NCOA2	Q15596
	PSMD3	O43242
	BAX	Q07812
	CASP3	P42574
	CASP8	Q14790
	CASP9	P55211
	CDCP1	Q9H5V8
	CYP19A1	P11511
	SMAD1	Q15797
	CD36	P16671
	PARP1	P09874
	STAT3	P40763
	ATP1A1	P05023
	SLC2A4	P14672
	RELA	Q04206
	FYN	P06241
	JAK1	P23458
	AKR1B1	P15121
	NEU1	Q99519
	APOBEC3A	P31941
	PIK3CG	P48736
	MYLK	Q15746
	INSR	P06213
	APOBEC3G	Q9HC16
	ABCC2	Q92887
	ALDH3A1	P30838
	NOD1	Q9Y239
	FLT3	P36888
	PIM1	P11309
	ALPI	P09923
	TUBB	P07437
	FASN	P49327
	ACHE	P22303
	MAPK10	P53779
	MAPK14	Q16539
	CBR1	P16152
	FASN	P49327
	XDH	P47989
	PLAA	Q9Y263
	CYP19A1	P11511
	CES1	P23141
	CES2	O00748
caffeic acid	NOS2	P35228
	PTGS1	P23219
	F2	P00734
	ADRB1	P08588
	PTGS2	P35354
	NOS3	P29474
	ADRA2A	P08913
	CA2	P00918
	ADRA2C	P18825
	ACHE	P22303
	ADRA1A	P35348
	SLC6A3	Q01959
	ADRB2	P07550
	TNF	P01375
	ADRA1D	P25100
	AKR1B1	P15121
	DPP4	P27487
	PLAU	P00749
	SELP	P16109
	CDK2	P24941
	BTK	Q06187
	MAOB	P27338
	MAOA	P21397
	LYZ	P61626
	CTRB1	P17538
	PRSS1	P07477
	RAC1	P63000
	CYP1A1	P04798
	GFAP	P14136
	IGF2	P01344
	PRKCB	P05771
oleanolic acid	ESR1	P03372
	AR	P10275
	NR3C1	P04150
	NQO1	P15559
	AMY2A	P04746
	HMOX1	P09601
	CASP3	P42574
	CASP9	P55211
	ICAM1	P05362
lauric acid	NOS2	P35228
	PTGS1	P23219
	F2	P00734
	PTGS2	P35354
	NOS3	P29474
	ACHE	P22303
	CD86	P42081
	CD80	P33681
	DPP4	P27487
	IL6	P05231
	BCHE	P06276
	PLA2G2A	P14555
	ADH1B	P00325
	ADH1C	P00326
	IGHG1	P01857
	OXSM	Q9NWU1
	PRSS1	P07477
	DUOX2	Q9NRD8
	CXCL8	P10145
	AKT1	P31749
	RELA	Q04206
	CD40	P25942
lupeol	ESR1	P03372
	AR	P10275
	BCL2	P10415
	PGR	P06401
	CDK1	P06493
	SOD1	P00441
	PLK1	P53350
	APAF1	O14727
	CRAT	P43155
	BAX	Q07812
	CASP3	P42574
	CASP9	P55211
	CCNB1	P14635
	CDC25C	P30307
linolenic acid	NOS2	P35228
	PTGS1	P23219
	F2	P00734
	ESR1	P03372
	PPARG	P37231
	PTGS2	P35354
	NOS3	P29474
	CA2	P00918
	RXRA	P19793
	ACHE	P22303
	RXRG	P48443
	DPP4	P27487
	TRPV1	Q8NER1
	HNF4A	P41235
	NCOA2	Q15596
	CALM1	P62158
	ACTB	P60709
	HNF1A	P20823
	UCP2	P55851
	MYC	P01106
	PCNA	P12004
	ALB	P02768
	RELA	Q04206
	TRIM26	Q12899
hesperidin	PTGS2	P35354
	VCAM1	P19320
	BAX	Q07812
	CASP3	P42574
	ICAM1	P05362
	TIAM2	Q8IVF5
ursolic acid	NOS2	P35228
	PTGS1	P23219
	ESR1	P03372
	AR	P10275
	BCL2	P10415
	PTGS2	P35354
	ACHE	P22303
	MMP2	P08253
	TNF	P01375
	NR3C1	P04150
	PLAU	P00749
	IL6	P05231
	MMP1	P03956
	CTSB	P07858
	FASN	P49327
	FGF2	P09038
	JUN	P05412
	IL1B	P01584
	SELE	P16581
	MMP3	P08254
	CDK2	P24941
	CDK6	Q00534
	CDK4	P11802
	PTGER3	P43115
	TP53	P04637
	MAPK8	P45983
	MMP10	P09238
	VEGFA	P15692
	BAX	Q07812
	BIRC5	O15392
	BCL2L1	Q07817
	CASP1	P29466
	CASP3	P42574
	CASP8	Q14790
	CASP9	P55211
	MAPK8IP2	Q13387
	ATF2	P15336
	CREB1	P16220
	CDKN1A	P38936
	DUOX2	Q9NRD8
	ENPP7	Q6UWV6
	CCND1	P24385
	CCND2	P30279
	CSF2	P04141
	MCL1	Q07820
	ICAM1	P05362
	LITAF	Q99732
	MMP9	P14780
	GAP43	P17677
	NFKBIA	P25963
	NOS3	P29474
	PECAM1	P16284
	PRKCG	P05129
	FOS	P01100
	STAT3	P40763
	RELA	Q04206
	FASLG	P48023
	PTPN1	P18031
	PTPN6	P29350
	INPPL1	O15357
progesterone	HDC	P19113
	NOS2	P35228
	ESR1	P03372
	AR	P10275
	DRD5	P21918
	BCL2	P10415
	PTGS2	P35354
	KDR	P35968
	RXRA	P19793
	ACHE	P22303
	PGR	P06401
	TH	P07101
	MMP2	P08253
	NR3C2	P08235
	TNF	P01375
	FGFR2	P21802
	OPRM1	P35372
	NR3C1	P04150
	CXCR4	P61073
	FASN	P49327
	MMP13	P45452
	JUN	P05412
	CCL2	P13500
	IL1B	P01584
	GSK3B	P49841
	CDK1	P06493
	VCAM1	P19320
	MMP3	P08254
	ITGB3	P05106
	F3	P13726
	CDK2	P24941
	NRP1	O14786
	ENPEP	Q07075
	TP53	P04637
	ITGB1	P05556
	MMP14	P50281
	MAPK8	P45983
	EGF	P01133
	VEGFA	P15692
	BGLAP	P02818
	PAEP	P09466
	MGST1	P10620
	ADCYAP1	P18509
	NCOA2	Q15596
	NCOA1	Q15788
	HSD3B2	P26439
	HTR1B	P28222
	ADM2	Q7Z4H4
	AGRN	O00468
	BIRC5	O15392
	BDNF	P23560
	CDH6	P55285
	COMT	P21964
	CTNNB1	P35222
	CCL5	P13501
	CD44	P16070
	CDR1	P51861
	CGB	P01233
	CREB1	P16220
	CDKN1A	P38936
	CCNG1	P51959
	EGR2	P11161
	EMP2	P54851
	EIF6	P56537
	FAAH	O00519
	FN1	P02751
	FBLN1	P23142
	FBLN2	P98095
	FAH	P16930
	CCND1	P24385
	CCNB1	P14635
	GABBR1	Q9UBS5
	GJD2	Q9UKL4
	GPR3	P46089
	MSTN	O14793
	HOXA11	P31270
	MSX2	P35548
	HIF1A	Q16665
	INMT	O95050
	IGF1R	P08069
	IGFBP2	P18065
	IGFBP5	P24593
	ITGA3	P26006
	IL13RA2	Q14627
	IL18	Q14116
	IL1A	P01583
	CXCL8	P10145
	KLK4	Q9Y5K2
	LITAF	Q99732
	PRCP	P42785
	MAPT	P10636
	MBP	P02686
	MPZ	P25189
	SPP1	P10451
	PLB1	Q6P1J6
	NRG1	Q02297
	FOS	P01100
	AURKC	Q9UQB9
	PAK1	Q13153
	SPHK1	Q9NYA1
	STAR	P49675
	TCF7	P36402
	RELA	Q04206
	TGFB1	P01137
	TGFB2	P61812
	TGFB3	P10600
	FASLG	P48023
	TYR	P14679
	VIPR1	P32241
	WT1	P19544
	WISP2	O76076
	HSD11B2	P80365
solamargine	SRD5A1	P18405
	NDUFAB1	O14561
	SPHK1	Q9NYA1
	NR3C1	P04150
	VDR	P11473
	LNPEP	Q9UIQ6
	HSD11B2	P80365
	MT-ND1	P03886
	MLNR	O43193
	KISS1R	Q969F8
	HPGD	P15428
	CCL5	P13501
	PGC	P20142
	HPSE	Q9Y251
	APP	P05067
	DUOX2	Q9NRD8
	ELOVL6	Q9H5J4
	EDNRB	P24530
	NMT1	P30419
	UGT2B7	P16662
	FKBP5	Q13451
	GLA	P06280
	MGEA5	O60502
Castalagin	SRD5A1	P18405
	NR3C1	P04150
	FURIN	P09958
	FNTA	P49354
	HSD11B2	P80365
	SFRP1	Q8N474
	CHAT	P28329
	MLNR	O43193
	KISS1R	Q969F8
	ELOVL6	Q9H5J4
Gallic acid	KMO	O15229
	GDA	Q9Y2T3
	AMD1	P17707
	ATP2A1	O14983
	SV2A	Q7L0J3
	KDM2A	Q9Y2K7
	CHRND	Q07001
	SELL	P14151
	CPB2	Q96IY4
	CYP2A6	P11509
	CYP2A6	P11509
	CA14	Q9ULX7
	CA5A	P35218
	GABBR1	Q9UBS5
	VCAM1	P19320
	CA1	P00915
	AOC1	P19801
	CA12	O43570
	GRIA2	P42262
	SERPINE1	P05121
	LIG1	P18858
	CA6	P23280
	CA4	P22748
	FUT4	P22083
	CPN1	P15169
	PNMT	P11086
	HCAR3	P49019
	XDH	P47989
	ALAD	P13716
	CA7	P43166
	ST3GAL4	Q11206
	CA5B	Q9Y2D0
β-Ionone
canthaxanthine
carotenoid
cislycopene
δ-Carotene
(2R,6S,7aR)-2-[(1E,3E,5E,7E,9E,11E,13E,15E)-16-[(1R,4R)-4-hydroxy-2,6,6-trimethyl-1-cyclohex-2-enyl]-1,5,10,14-tetramethylhexadeca-1,3,5,7,9,11,13,15-octaenyl]-2,4,4,7a-tetramethyl-6,7-dihydro-5H-benzofuran-6-ol
gamma-carotene
LYC

## Sheet: Fructus Citri Sarcodactylis
The Candidate Compounds of Fructus Citri Sarcodactylis (Fo Shou, FCS) and their Potential Targets
Candidate Compound Name	Target Gene Name	Uniprot ID
Sitosterol α1	ESR1	P03372
	AR	P10275
	PTGS2	P35354
	ACHE	P22303
	PGR	P06401
	NR3C2	P08235
	NR3C1	P04150
	GABRA1	P14867
	DPP4	P27487
	ADH1C	P00326
	PRSS1	P07477
5,2',5'-Trihydroxy-6,7,8-trimethoxyflavone	NOS2	P35228
	F2	P00734
	ESR1	P03372
	AR	P10275
	PPARG	P37231
	F10	P00742
	PTGS2	P35354
	CA2	P00918
	F7	P08709
	PTPN1	P18031
	TOP2A	P11388
	ESR2	Q92731
	DPP4	P27487
	GSK3B	P49841
	HSP90AA1	P07900
	PRSS1	P07477
	PIM1	P11309
	CCNA2	P20248
	NCOA2	Q15596
	KCNMA1	Q12791
	CALM1	P62158
Diosmetin	NOS2	P35228
	PTGS1	P23219
	ESR1	P03372
	AR	P10275
	PPARG	P37231
	PTGS2	P35354
	CA2	P00918
	PTPN1	P18031
	ESR2	Q92731
	DPP4	P27487
	MAPK14	Q16539
	GSK3B	P49841
	HSP90AA1	P07900
	CDK2	P24941
	CHEK1	O14757
	PRKACA	P17612
	PRSS1	P07477
	PIM1	P11309
	CCNA2	P20248
	NCOA2	Q15596
	NCOA1	Q15788
	CALM1	P62158
5,2',6'-Trihydroxy-7,8-dimethoxyflavone	NOS2	P35228
	PTGS1	P23219
	ESR1	P03372
	AR	P10275
	SCN5A	Q14524
	PPARG	P37231
	F10	P00742
	PTGS2	P35354
	CA2	P00918
	PTPN1	P18031
	TOP2A	P11388
	ESR2	Q92731
	DPP4	P27487
	MAPK14	Q16539
	GSK3B	P49841
	HSP90AA1	P07900
	CDK2	P24941
	PIK3CG	P48736
	CHEK1	O14757
	PRSS1	P07477
	PIM1	P11309
	CCNA2	P20248
	NCOA2	Q15596
	KCNMA1	Q12791
	CALM1	P62158
protocatechuic acid	F2	P00734
	ESR1	P03372
	ALOX5	P09917
	PTGS2	P35354
	CA2	P00918
	ACHE	P22303
	MGAM	O43451
	CDK2	P24941
	MAOB	P27338
	ADH1C	P00326
	LYZ	P61626
	PRSS1	P07477
	PRSS3	P35030
	PRKCA	P17252
	PRKCB	P05771
	PRKCG	P05129
	PRKCZ	Q05513
scoparone	PTGS1	P23219
	F2	P00734
	CHRM1	P11229
	ESR1	P03372
	PPARG	P37231
	PTGS2	P35354
	NOS3	P29474
	CA2	P00918
	ADRB2	P07550
	SLC6A4	P31645
	GABRA1	P14867
	DPP4	P27487
	CCL2	P13500
	CDK2	P24941
	LTA4H	P09960
	MAOB	P27338
	PRKACA	P17612
	PIM1	P11309
	CCNA2	P20248
	GRIA2	P42262
	PKIA	P61925
	TYRP1	P17643
	CXCL8	P10145
	DCT	P40126
	NFKBIA	P25963
	RELA	Q04206
	TYR	P14679
lauric acid	NOS2	P35228
	PTGS1	P23219
	F2	P00734
	PTGS2	P35354
	NOS3	P29474
	ACHE	P22303
	CD86	P42081
	CD80	P33681
	DPP4	P27487
	IL6	P05231
	BCHE	P06276
	PLA2G2A	P14555
	ADH1B	P00325
	ADH1C	P00326
	IGHG1	P01857
	OXSM	Q9NWU1
	PRSS1	P07477
	DUOX2	Q9NRD8
	CXCL8	P10145
	AKT1	P31749
	RELA	Q04206
	CD40	P25942
Diosmin	NOS2	P35228
	PTGS1	P23219
	ESR1	P03372
	AR	P10275
	PPARG	P37231
	PTGS2	P35354
	CA2	P00918
	PTPN1	P18031
	ESR2	Q92731
	DPP4	P27487
	MAPK14	Q16539
	GSK3B	P49841
	HSP90AA1	P07900
	CDK2	P24941
	CHEK1	O14757
	PRKACA	P17612
	PRSS1	P07477
	PIM1	P11309
	CCNA2	P20248
	NCOA2	Q15596
	NCOA1	Q15788
	CALM1	P62158
Supraene
