# Supplementary material for: Tianfoshen oral liquid: a CFDA approved clinical traditional Chinese medicine, normalizes major cellular pathways disordered during colorectal carcinogenesis
Source: Oncotarget. 2017 Jan 16;8(9):14549–69. doi: 10.18632/oncotarget.14675 (PMC5362425; doi:10.18632/oncotarget.14675)
Supplement: Supplementary file 5 [file oncotarget-08-14549-s005.xls]

## Sheet: Statistical Table
Supplementary Table S4: Putative target overlaps among eight herbs of TFS
Herb name	Radix Panacis Quinquefolii (150)	Venenum Bufonis (75)	Radix Asparagi (198)	Bulbus Iphigenia Indica (86)	Radix Acanthopanax obouatus (213)	Radix Actinidia chinensis Planch. (220)	Fructus Hippophae (404)	Fructus Citri Sarcodactylis (69)
Radix Panacis Quinquefolii (150)	－	62	80	62	93	81	114	40
Venenum Bufonis (75)	62	－	55	55	66	55	63	31
Radix Asparagi (198)	80	55	－	76	178	184	195	53
Bulbus Iphigenia Indica (86)	62	55	76	－	70	84	80	39
Radix Acanthopanax obouatus (213)	93	66	178	70	－	176	204	46
Radix Actinidia chinensis Planch. (220)	81	55	184	84	176	－	211	53
Fructus Hippophae (404)	114	63	195	80	204	211	－	64
Fructus Citri Sarcodactylis (69)	40	31	53	39	46	53	64	－

## Sheet: Radix Panacis Quinquefolii 
	Supplementary Table S4: Putative target overlaps among Radix Panacis Quinquefolii and other seven herbs of TFS
	Radix Panacis Quinquefolii / Venenum Bufonis	Radix Panacis Quinquefolii / Radix Asparagi	Radix Panacis Quinquefolii / Bulbus Iphigenia Indica	Radix Panacis Quinquefolii / Radix Acanthopanax obouatus	Radix Panacis Quinquefolii/ Radix Actinidia chinensis Planch.	Radix Panacis Quinquefolii / Fructus Hippophae	Radix Panacis Quinquefolii / Fructus Citri Sarcodactylis
1	ACHE	ACHE	ACHE	ACHE	ADRA1B	ADRA1B	ADRB2
2	ADRA1A	ADRA1A	ADRA1A	ADRA1A	ADRB2	ADRB2	CDK2
3	ADRA1B	ADRA1B	ADRA1B	ADRA1B	CDK2	CDK2	CHRM1
4	ADRB2	ADRB2	ADRB2	ADRB2	CHRM1	CHRM1	GABRA1
5	AR	AKT1	AR	AKT1	CHRM2	CHRM2	MAPK14
6	BAX	ALOX5	BAX	ALOX5	CHRM3	CHRM3	NR3C1
7	BCL2	AR	BCL2	AMD1	DRD1	DRD1	PIK3CG
8	CA2	BAX	CA2	AR	GABRA1	GABRA1	PIM1
9	CASP3	BCL2	CALM1	BAX	HTR2A	HTR2A	PRSS1
10	CASP8	CA2	CASP3	BCL2	MAPK14	MAPK14	PTGS2
11	CASP9	CALM1	CASP8	CA2	NR3C1	NR3C1	PTPN1
12	CCNA2	CASP3	CASP9	CASP3	PIK3CG	PIK3CG	SLC6A4
13	CDK2	CASP8	CCNA2	CASP8	PIM1	PIM1	ALOX5
14	CHEK1	CASP9	CDK2	CASP9	PRSS1	PRSS1	DUOX2
15	CHRM1	CCNA2	CHEK1	CCL5	PTGS2	PTGS2	ACHE
16	CHRM2	CDK2	CHRM1	CCNA2	PTPN1	PTPN1	AR
17	CHRM3	CHEK1	CHRM2	CDK2	SLC6A4	SLC6A4	CA2
18	CHRM4	CHRM1	CHRM3	CHEK1	ALOX5	ALOX5	CALM1
19	CHRNA2	CHRM2	CHRM4	CHRM1	DUOX2	DUOX2	CCNA2
20	CHRNA7	CHRM3	CHRNA2	CHRM2	RXRA	RXRA	CHEK1
21	CNR2	CHRM4	CHRNA7	CHRM3	VCAM1	VCAM1	DPP4
22	DPP4	CHRM5	DPP4	CHRM4	ACHE	ACHE	ESR1
23	DRD1	CHRNA2	DRD1	CHRNA2	ADRA1A	ADRA1A	ESR2
24	ESR1	CHRNA7	ESR1	CHRNA7	AR	AR	F10
25	ESR2	DPP4	ESR2	CHRND	BAX	BAX	F2
26	F2	DRD1	F10	CPB2	BCL2	BCL2	GSK3B
27	GABRA1	DUOX2	F2	DPP4	CA2	CA2	HSP90AA1
28	GABRA2	ESR1	GABRA1	DRD1	CALM1	CALM1	NCOA2
29	GABRA3	ESR2	GABRA2	DUOX2	CASP3	CASP3	NOS2
30	GABRA5	F10	GABRA3	ESR1	CASP8	CASP8	NR3C2
31	GSK3B	F2	GABRA5	ESR2	CASP9	CASP9	PGR
32	HSD11B2	FOS	GSK3B	F10	CCNA2	CCNA2	PPARG
33	HSP90AA1	GABRA1	HSP90AA1	F2	CHEK1	CHEK1	PRKACA
34	HTR2A	GABRA2	HTR2A	FKBP5	CHRM4	CHRM4	PRKCA
35	JUN	GABRA3	IL1B	FOS	CHRNA2	CHRNA2	PTGS1
36	KCNH2	GABRA5	JUN	GABRA1	CHRNA7	CHRNA7	SCN5A
37	MAN2A1	GSK3B	KCNH2	GABRA2	DPP4	DPP4	AKT1
38	MAP2	HMOX1	MAP2	GABRA3	ESR1	ESR1	NFKBIA
39	MAPK14	HSP90AA1	MAPK14	GABRA5	ESR2	ESR2	NOS3
40	NCOA2	HTR2A	MMP1	GSK3B	F10	F10	RELA
41	NDUFAB1	ICAM1	NCOA2	HMOX1	F2	F2
42	NOS2	IFNG	NOS2	HSD11B2	GABRA2	GABRA2
43	NR3C1	IL1B	NR3C1	HSP90AA1	GABRA3	GABRA3
44	OPRM1	JUN	NR3C2	HTR2A	GABRA5	GABRA5
45	PDE3A	KCNH2	OPRM1	ICAM1	GSK3B	GSK3B
46	PGR	MAOA	PDE3A	IFNG	HSP90AA1	HSP90AA1
47	PIK3CG	MAP2	PGR	IL1B	IL1B	IL1B
48	PIM1	MAPK1	PIK3CG	JUN	JUN	JUN
49	PON1	MAPK14	PIM1	KCNH2	KCNH2	KCNH2
50	PPARG	MMP1	PON1	KDM2A	MAP2	MAP2
51	PRKACA	NCOA2	PPARG	KISS1R	MMP1	MMP1
52	PRKCA	NFE2L2	PRKACA	LNPEP	NCOA2	NCOA2
53	PRSS1	NFKBIA	PRKCA	MAN2A1	NOS2	NOS2
54	PTGS1	NOS2	PRSS1	MAP2	NR3C2	NR3C2
55	PTGS2	NOS3	PTGS1	MAPK1	OPRM1	OPRM1
56	PTPN1	NQO1	PTGS2	MAPK14	PDE3A	PDE3A
57	SCN5A	NR3C1	PTPN1	MLNR	PGR	PGR
58	SLC6A4	NR3C2	SCN5A	MMP1	PON1	PON1
59	SRD5A1	OPRM1	SLC2A4	NCOA2	PPARG	PPARG
60	TGFB1	PDE3A	SLC6A4	NDUFAB1	PRKACA	PRKACA
61	UGT2B7	PGR	TGFB1	NFE2L2	PRKCA	PRKCA
62	VDR	PIK3CG	TNF	NFKBIA	PTGS1	PTGS1
63		PIM1		NOS2	SCN5A	SCN5A
64		PON1		NOS3	SLC2A4	SLC2A4
65		PPARG		NQO1	TGFB1	TGFB1
66		PRKACA		NR3C1	TNF	TNF
67		PRKCA		NTSR1	AKT1	AKT1
68		PRSS1		OPRM1	FOS	FOS
69		PTGS1		PDE3A	HMOX1	HMOX1
70		PTGS2		PGC	ICAM1	ICAM1
71		PTPN1		PGR	IFNG	IFNG
72		RELA		PIK3CG	MAPK1	MAPK1
73		RXRA		PIM1	NFE2L2	NFE2L2
74		SCN5A		PON1	NFKBIA	NFKBIA
75		SLC2A4		PPARG	NOS3	NOS3
76		SLC6A4		PRKACA	NQO1	NQO1
77		TGFB1		PRKCA	RELA	RELA
78		TNF		PRSS1	VEGFA	VEGFA
79		VCAM1		PTGS1	CASP1	CASP1
80		VEGFA		PTGS2	CREB1	CREB1
81				PTPN1	GAP43	GAP43
82				RELA		MAOA
83				RXRA		AMD1
84				SCN5A		CCL5
85				SLC2A4		CHRND
86				SLC6A4		CPB2
87				SRD5A1		FKBP5
88				TGFB1		HSD11B2
89				TNF		KDM2A
90				UGT2B7		KISS1R
91				VCAM1		LNPEP
92				VDR		MAN2A1
93				VEGFA		MLNR
94						NDUFAB1
95						PGC
96						SPHK1
97						SRD5A1
98						UGT2B7
99						VDR
100						ADCYAP1
101						AMY2A
102						EBP
103						FNTA
104						FURIN
105						GFAP
106						GLA
107						HPGD
108						HPSE
109						HSD3B2
110						MGEA5
111						MT-ND1
112						PPP3CA
113						RAC1
114						TRPV1

## Sheet: Venenum Bufonis
	Supplementary Table S4: Putative target overlaps among Venenum Bufonis and other seven herbs of TFS
	Venenum Bufonis / Radix Panacis Quinquefolii	Venenum Bufonis / Radix Asparagi	Venenum Bufonis / Bulbus Iphigenia Indica	Venenum Bufonis / Radix Acanthopanax obouatus	Venenum Bufonis/ Radix Actinidia chinensis Planch.	Venenum Bufonis / Fructus Hippophae	Venenum Bufonis / Fructus Citri Sarcodactylis
1	ACHE	NR3C1	NR3C1	NR3C1	NR3C1	NR3C1	NR3C1
2	ADRA1A	AR	AR	AR	AR	AR	AR
3	ADRA1B	OPRM1	OPRM1	OPRM1	OPRM1	OPRM1	NOS2
4	ADRB2	NOS2	NOS2	NOS2	NOS2	NOS2	PTGS1
5	AR	PTGS1	PTGS1	PTGS1	PTGS1	PTGS1	F2
6	BAX	DRD1	DRD1	DRD1	DRD1	DRD1	CHRM1
7	BCL2	CHRM3	CHRM3	CHRM3	CHRM3	CHRM3	ESR1
8	CA2	F2	F2	F2	F2	F2	SCN5A
9	CASP3	KCNH2	KCNH2	KCNH2	KCNH2	KCNH2	PPARG
10	CASP8	CHRM1	CHRM1	CHRM1	CHRM1	CHRM1	PTGS2
11	CASP9	ESR1	ESR1	ESR1	ESR1	ESR1	CA2
12	CCNA2	SCN5A	SCN5A	SCN5A	SCN5A	SCN5A	ACHE
13	CDK2	PPARG	PPARG	PPARG	PPARG	PPARG	PGR
14	CHEK1	BCL2	BCL2	BCL2	BCL2	BCL2	PTPN1
15	CHRM1	PTGS2	PTGS2	PTGS2	PTGS2	PTGS2	ADRB2
16	CHRM2	CA2	CA2	CA2	CA2	CA2	SLC6A4
17	CHRM3	GABRA2	GABRA2	GABRA2	GABRA2	GABRA2	ESR2
18	CHRM4	CHRM4	CHRM4	CHRM4	CHRM4	CHRM4	GABRA1
19	CHRNA2	ACHE	ACHE	ACHE	ACHE	ACHE	DPP4
20	CHRNA7	PDE3A	PDE3A	PDE3A	PDE3A	PDE3A	MAPK14
21	CNR2	HTR2A	HTR2A	HTR2A	HTR2A	HTR2A	GSK3B
22	DPP4	GABRA5	GABRA5	GABRA5	GABRA5	GABRA5	HSP90AA1
23	DRD1	ADRA1A	ADRA1A	ADRA1A	ADRA1A	ADRA1A	CDK2
24	ESR1	GABRA3	GABRA3	GABRA3	GABRA3	GABRA3	PIK3CG
25	ESR2	PGR	PGR	PGR	PGR	PGR	CHEK1
26	F2	CHRM2	CHRM2	CHRM2	CHRM2	CHRM2	PRKACA
27	GABRA1	ADRA1B	ADRA1B	ADRA1B	ADRA1B	ADRA1B	PRSS1
28	GABRA2	PTPN1	PTPN1	PTPN1	PTPN1	PTPN1	PIM1
29	GABRA3	ADRB2	ADRB2	ADRB2	ADRB2	ADRB2	CCNA2
30	GABRA5	CHRNA2	CHRNA2	CHRNA2	CHRNA2	CHRNA2	NCOA2
31	GSK3B	SLC6A4	SLC6A4	SLC6A4	SLC6A4	SLC6A4	PRKCA
32	HSD11B2	ESR2	ESR2	ESR2	ESR2	ESR2
33	HSP90AA1	GABRA1	GABRA1	GABRA1	GABRA1	GABRA1
34	HTR2A	DPP4	DPP4	DPP4	DPP4	DPP4
35	JUN	PON1	PON1	PON1	PON1	PON1
36	KCNH2	MAPK14	MAPK14	MAPK14	MAPK14	MAPK14
37	MAN2A1	JUN	JUN	JUN	JUN	JUN
38	MAP2	GSK3B	GSK3B	GSK3B	GSK3B	GSK3B
39	MAPK14	HSP90AA1	HSP90AA1	HSP90AA1	HSP90AA1	HSP90AA1
40	NCOA2	CDK2	CDK2	CDK2	CDK2	CDK2
41	NDUFAB1	PIK3CG	PIK3CG	PIK3CG	PIK3CG	PIK3CG
42	NOS2	CHRNA7	CHRNA7	CHRNA7	CHRNA7	CHRNA7
43	NR3C1	CHEK1	CHEK1	CHEK1	CHEK1	CHEK1
44	OPRM1	PRKACA	PRKACA	PRKACA	PRKACA	PRKACA
45	PDE3A	PRSS1	PRSS1	PRSS1	PRSS1	PRSS1
46	PGR	PIM1	PIM1	PIM1	PIM1	PIM1
47	PIK3CG	CCNA2	CCNA2	CCNA2	CCNA2	CCNA2
48	PIM1	NCOA2	NCOA2	NCOA2	NCOA2	NCOA2
49	PON1	MAP2	MAP2	MAP2	MAP2	MAP2
50	PPARG	BAX	BAX	BAX	BAX	BAX
51	PRKACA	CASP3	CASP3	CASP3	CASP3	CASP3
52	PRKCA	CASP8	CASP8	CASP8	CASP8	CASP8
53	PRSS1	CASP9	CASP9	CASP9	CASP9	CASP9
54	PTGS1	PRKCA	PRKCA	PRKCA	PRKCA	PRKCA
55	PTGS2	TGFB1	TGFB1	TGFB1	TGFB1	TGFB1
56	PTPN1			SRD5A1		SRD5A1
57	SCN5A			NDUFAB1		NDUFAB1
58	SLC6A4			VDR		VDR
59	SRD5A1			HSD11B2		HSD11B2
60	TGFB1			SFRP1		SFRP1
61	UGT2B7			SLC10A2		SLC10A2
62	VDR			UGT2B7		UGT2B7
63				CYP27B1		ATP1A1
64				MAN2A1
65				GLB1
66				ERG

## Sheet: Radix Asparagi
	Supplementary Table S4: Putative target overlaps among Radix Asparagi and other seven herbs of TFS
	Radix Asparagi / Radix Panacis Quinquefolii	Radix Asparagi / Venenum Bufonis	Radix Asparagi / Bulbus Iphigenia Indica	Radix Asparagi / Radix Acanthopanax obouatus	Radix Asparagi/ Radix Actinidia chinensis Planch.	Radix Asparagi/ Fructus Hippophae	Radix Asparagi / Fructus Citri Sarcodactylis
1	ACHE	NR3C1	ACHE	ACHE	ABCG2	NOS2	ESR1
2	ADRA1A	AR	ADRA1A	ADRA1A	ACACA	PTGS1	AR
3	ADRA1B	OPRM1	ADRA1B	ADRA1B	ACHE	F2	PTGS2
4	ADRB2	NOS2	ADRB2	ADRB2	ACPP	ESR1	ACHE
5	AKT1	PTGS1	AR	AR	ADRA1A	AR	PGR
6	ALOX5	DRD1	BAX	BAX	ADRA1B	PPARG	NR3C2
7	AR	CHRM3	BCL2	BCL2	ADRB2	PTGS2	NR3C1
8	BAX	F2	CA2	CA2	AHR	CA2	GABRA1
9	BCL2	KCNH2	CALM1	CASP3	AHSA1	RXRA	DPP4
10	CA2	CHRM1	CASP3	CASP8	AKR1B1	ACHE	ADH1C
11	CALM1	ESR1	CASP8	CASP9	AKT1	PGR	PRSS1
12	CASP3	SCN5A	CASP9	CCNA2	ALOX5	PTPN1	NOS2
13	CASP8	PPARG	CCNA2	CCNB1	AR	NR3C2	F2
14	CASP9	BCL2	CCNB1	CDK2	BAX	ESR2	PPARG
15	CCNA2	PTGS2	CDK2	CDKN1A	BCL2	NR3C1	F10
16	CDK2	CA2	CDKN1A	CHEK1	BCL2L1	DPP4	CA2
17	CHEK1	GABRA2	CHEK1	CHRM1	BIRC5	MAPK14	F7
18	CHRM1	CHRM4	CHRM1	CHRM2	CA2	HSP90AA1	PTPN1
19	CHRM2	ACHE	CHRM2	CHRM3	CALM1	CDK2	TOP2A
20	CHRM3	PDE3A	CHRM3	CHRM4	CASP3	CHEK1	ESR2
21	CHRM4	HTR2A	CHRM4	CHRNA2	CASP8	PRKACA	GSK3B
22	CHRM5	GABRA5	CHRNA2	CHRNA7	CASP9	PIM1	HSP90AA1
23	CHRNA2	ADRA1A	CHRNA7	CYP1A1	CAT	CCNA2	PIM1
24	CHRNA7	GABRA3	CYP1A1	DPP4	CAV1	NCOA2	CCNA2
25	DPP4	PGR	DPP4	DRD1	CCL2	NCOA1	NCOA2
26	DRD1	CHRM2	DRD1	EGF	CCNA2	GABRA1	CALM1
27	DUOX2	ADRA1B	EGF	ESR1	CCNB1	ADH1C	PTGS1
28	ESR1	PTPN1	ESR1	ESR2	CCND1	PRSS1	MAPK14
29	ESR2	ADRB2	ESR2	F10	CD40LG	NOS3	CDK2
30	F10	CHRNA2	F10	F2	CDK1	AKR1B1	CHEK1
31	F2	SLC6A4	F2	F7	CDK2	JUN	PRKACA
32	FOS	ESR2	F7	GABRA1	CDKN1A	GSK3B	NCOA1
33	GABRA1	GABRA1	GABRA1	GABRA2	CDKN2A	PIK3CG	SCN5A
34	GABRA2	DPP4	GABRA2	GABRA3	CHEK1	BCL2	PIK3CG
35	GABRA3	PON1	GABRA3	GABRA5	CHEK2	MMP2	ALOX5
36	GABRA5	MAPK14	GABRA5	GSK3B	CHRM1	MMP1	MGAM
37	GSK3B	JUN	GSK3B	HSP90AA1	CHRM2	GJA1	MAOB
38	HMOX1	GSK3B	HSP90AA1	HTR2A	CHRM3	F3	PRKCA
39	HSP90AA1	HSP90AA1	HTR2A	IL1B	CHRM4	CYP3A4	PRKCB
40	HTR2A	CDK2	IGHG1	JUN	CHRNA2	CYP1A2	CHRM1
41	ICAM1	PIK3CG	IL1B	KCNH2	CHRNA7	VEGFA	NOS3
42	IFNG	CHRNA7	JUN	MAOB	CHUK	HMOX1	ADRB2
43	IL1B	CHEK1	KCNH2	MAP2	CLDN4	CASP3	SLC6A4
44	JUN	PRKACA	MAOB	MAPK14	COL1A1	CASP8	CCL2
45	KCNH2	PRSS1	MAP2	MMP1	COL3A1	CASP9	LTA4H
46	MAOA	PIM1	MAPK14	MMP9	CRP	CAV1	PKIA
47	MAP2	CCNA2	MMP1	MYC	CTSD	MYC	CXCL8
48	MAPK1	NCOA2	MMP9	NCOA2	CXCL10	AKT1	NFKBIA
49	MAPK14	MAP2	MYC	NOS2	CXCL11	F7	RELA
50	MMP1	BAX	NCOA1	NR3C1	CXCL2	PPARD	IL6
51	NCOA2	CASP3	NCOA2	OPRM1	CXCL8	MAOB	IGHG1
52	NFE2L2	CASP8	NOS2	PDE3A	CYP1A1	XDH	DUOX2
53	NFKBIA	CASP9	NR3C1	PGR	CYP1A2	CALM1	AKT1
54	NOS2	PRKCA	NR3C2	PIK3CG	CYP1B1	NCF1
55	NOS3	TGFB1	OPRM1	PIM1	CYP3A4	RELA
56	NQO1		PDE3A	PON1	DCAF5	DRD1
57	NR3C1		PGR	PPARG	DIO1	CHRM3
58	NR3C2		PIK3CG	PRKACA	DPP4	KCNH2
59	OPRM1		PIM1	PRKCA	DRD1	CHRM1
60	PDE3A		PON1	PRSS1	DUOX2	SCN5A
61	PGR		PPARG	PTGS1	E2F1	GABRA2
62	PIK3CG		PRKACA	PTGS2	E2F2	CHRM4
63	PIM1		PRKCA	PTPN1	EGF	PDE3A
64	PON1		PRSS1	SCN5A	EGFR	HTR2A
65	PPARG		PTGS1	SLC2A4	EIF6	GABRA5
66	PRKACA		PTGS2	SLC6A4	ELK1	ADRA1A
67	PRKCA		PTPN1	TGFB1	ERBB2	GABRA3
68	PRSS1		SCN5A	TNF	ERBB3	CHRM2
69	PTGS1		SLC2A4	TOP2A	ESR1	ADRA1B
70	PTGS2		SLC6A2	TP53	ESR2	ADRB2
71	PTPN1		SLC6A3	ABCG2	F10	CHRNA2
72	RELA		SLC6A4	ACACA	F2	SLC6A4
73	RXRA		TGFB1	ACPP	F3	OPRM1
74	SCN5A		TNF	AHR	F7	PON1
75	SLC2A4		TOP2A	AHSA1	FASN	CHRNA7
76	SLC6A4		TP53	AKR1B1	FOS	MAP2
77	TGFB1			AKT1	GABRA1	BAX
78	TNF			ALOX5	GABRA2	PRKCA
79	VCAM1			BCL2L1	GABRA3	TGFB1
80	VEGFA			BIRC5	GABRA5	INSR
81				CAV1	GJA1	ALOX5
82				CCL2	GSK3B	SLC6A2
83				CCND1	GSTM1	TNF
84				CD40LG	GSTM2	TOP2A
85				CDK1	GSTP1	SELE
86				CDKN2A	HAS2	CDK1
87				CHEK2	HIF1A	VCAM1
88				CHUK	HK2	GSTP1
89				CLDN4	HMOX1	GSTM1
90				COL1A1	HSF1	AHR
91				COL3A1	HSP90AA1	GSTM2
92				CRP	HSPA5	PSMD3
93				CTSD	HSPB1	AHSA1
94				CXCL10	HTR2A	CYP1A1
95				CXCL11	ICAM1	CYP1B1
96				CXCL2	IFNG	HAS2
97				CXCL8	IGF2	ICAM1
98				CYP1A2	IGFBP3	NR1I2
99				CYP1B1	IGHG1	NR1I3
100				CYP3A4	IL10	STAT1
101				DCAF5	IL1A	SLC2A4
102				DIO1	IL1B	DIO1
103				DUOX2	IL2	ADRB1
104				E2F1	IL6	ADRA2A
105				E2F2	INSR	SLC6A3
106				EGFR	IRF1	PLAU
107				EIF6	JUN	LTA4H
108				ELK1	KCNH2	MAOA
109				ERBB2	LTA4H	IGHG1
110				ERBB3	MAOB	CTRB1
111				F3	MAP2	CAT
112				FOS	MAPK1	F10
113				GJA1	MAPK14	ODC1
114				GSTM1	MGAM	ACACA
115				GSTM2	MMP1	EGFR
116				GSTP1	MMP2	MGAM
117				HAS2	MMP3	IL6
118				HIF1A	MMP9	MAPK1
119				HK2	MPO	CTSD
120				HMOX1	MYC	IFNG
121				HSF1	NCF1	CCL2
122				HSPA5	NCOA1	IL1B
123				HSPB1	NCOA2	MPO
124				ICAM1	NFE2L2	PLAT
125				IFNG	NFKBIA	MMP3
126				IGF2	NKX3-1	THBD
127				IGFBP3	NOS2	NQO1
128				IL10	NOS3	SOD1
129				IL1A	NPEPPS	TP53
130				IL2	NQO1	COL1A1
131				IL6	NR1I2	EGF
132				INSR	NR1I3	POR
133				IRF1	NR3C1	SULT1E1
134				MAPK1	NR3C2	TOP1
135				MGAM	ODC1	COL3A1
136				MMP2	OPRM1	RB1
137				MMP3	PARP1	HSPA5
138				MPO	PCOLCE	ACPP
139				NCF1	PDE3A	IL2
140				NFE2L2	PGR	ABCG2
141				NFKBIA	PIK3CG	BIRC5
142				NKX3-1	PIM1	BCL2L1
143				NOS3	PKIA	CD40LG
144				NPEPPS	PLAT	CLDN4
145				NQO1	PLAU	CRP
146				NR1I2	PON1	CXCL10
147				NR1I3	POR	CXCL11
148				ODC1	PPARD	CXCL2
149				PARP1	PPARG	CDKN1A
150				PCOLCE	PRKACA	CDKN2A
151				PLAT	PRKCA	DCAF5
152				PLAU	PRKCB	DUOX2
153				POR	PRSS1	ELK1
154				PPARA	PSMD3	EIF6
155				PPARD	PTEN	CCND1
156				PRKCB	PTGER3	CCNB1
157				PSMD3	PTGS1	HSF1
158				PTEN	PTGS2	HSPB1
159				PTGER3	PTPN1	HK2
160				RAF1	RAF1	NKX3-1
161				RASA1	RASA1	HIF1A
162				RASSF1	RASSF1	CHUK
163				RB1	RB1	IGFBP3
164				RELA	RELA	IGF2
165				RUNX1T1	RUNX2	IRF1
166				RUNX2	RXRA	IL10
167				RXRA	SCN5A	IL1A
168				SELE	SELE	CXCL8
169				SERPINE1	SERPINE1	MMP9
170				SOD1	SLC2A4	NFKBIA
171				SPP1	SLC6A4	NFE2L2
172				STAT1	SOD1	SPP1
173				SULT1E1	SPP1	PPARA
174				THBD	STAT1	SERPINE1
175				TOP1	SULT1E1	PARP1
176				VCAM1	TGFB1	PCOLCE
177				VEGFA	THBD	RUNX1T1
178				XDH	TNF	PRKCB
179					TOP1	FOS
180					TOP2A	NPEPPS
181					TP53	RAF1
182					VCAM1	RASSF1
183					VEGFA	RASA1
184					XDH	ERBB2
185						ERBB3
186						RUNX2
187						CHEK2
188						E2F1
189						E2F2
190						PTEN
191						PKIA
192						ADRA1D
193						FASN
194						PTGER3
195						ABCC2

## Sheet: Bulbus Iphigenia Indica
	Supplementary Table S4: Putative target overlaps among Bulbus Iphigenia Indica and other seven herbs of TFS
	Bulbus Iphigenia Indica / Radix Panacis Quinquefolii	Bulbus Iphigenia Indica / Venenum Bufonis	Bulbus Iphigenia Indica / Radix Asparagi	Bulbus Iphigenia Indica / Radix Acanthopanax obouatus	Bulbus Iphigenia Indica / Radix Actinidia chinensis Planch.	Bulbus Iphigenia Indica / Fructus Hippophae	Bulbus Iphigenia Indica / Fructus Citri Sarcodactylis
1	ACHE	NR3C1	ACHE	NOS2	NOS2	NOS2	NOS2
2	ADRA1A	AR	ADRA1A	PTGS1	PTGS1	PTGS1	PTGS1
3	ADRA1B	OPRM1	ADRA1B	F2	DRD1	F2	F2
4	ADRB2	NOS2	ADRB2	CHRM1	CHRM3	ESR1	CHRM1
5	AR	PTGS1	AR	ESR1	F2	AR	ESR1
6	BAX	DRD1	BAX	AR	KCNH2	PPARG	AR
7	BCL2	CHRM3	BCL2	SCN5A	CHRM1	PTGS2	SCN5A
8	CA2	F2	CA2	PTGS2	ESR1	CA2	PTGS2
9	CALM1	KCNH2	CALM1	SLC6A4	AR	ACHE	SLC6A4
10	CASP3	CHRM1	CASP3	GABRA1	SCN5A	PGR	GABRA1
11	CASP8	ESR1	CASP8	DPP4	PPARG	PTPN1	DPP4
12	CASP9	SCN5A	CASP9	GSK3B	BCL2	NR3C2	GSK3B
13	CCNA2	PPARG	CCNA2	CDK2	PTGS2	ESR2	CDK2
14	CDK2	BCL2	CCNB1	CHEK1	CA2	NR3C1	CHEK1
15	CHEK1	PTGS2	CDK2	PRKACA	GABRA2	DPP4	PRKACA
16	CHRM1	CA2	CDKN1A	PGR	CHRM4	MAPK14	PGR
17	CHRM2	GABRA2	CHEK1	NR3C1	ACHE	HSP90AA1	NR3C2
18	CHRM3	CHRM4	CHRM1	NCOA2	PDE3A	CDK2	NR3C1
19	CHRM4	ACHE	CHRM2	DRD1	HTR2A	CHEK1	NCOA2
20	CHRNA2	PDE3A	CHRM3	CHRM3	GABRA5	PRKACA	PPARG
21	CHRNA7	HTR2A	CHRM4	KCNH2	ADRA1A	PIM1	CA2
22	DPP4	GABRA5	CHRNA2	PPARG	GABRA3	CCNA2	ACHE
23	DRD1	ADRA1A	CHRNA7	BCL2	PGR	NCOA2	PTPN1
24	ESR1	GABRA3	CYP1A1	CA2	CHRM2	NCOA1	ADRB2
25	ESR2	PGR	DPP4	GABRA2	ADRA1B	GABRA1	ESR2
26	F10	CHRM2	DRD1	CHRM4	PTPN1	PRSS1	MAPK14
27	F2	ADRA1B	EGF	ACHE	ADRB2	JUN	HSP90AA1
28	GABRA1	PTPN1	ESR1	PDE3A	CHRNA2	GSK3B	PIK3CG
29	GABRA2	ADRB2	ESR2	HTR2A	SLC6A4	PIK3CG	PRSS1
30	GABRA3	CHRNA2	F10	GABRA5	OPRM1	BCL2	PIM1
31	GABRA5	SLC6A4	F2	ADRA1A	ESR2	MMP1	CCNA2
32	GSK3B	ESR2	F7	GABRA3	NR3C1	CASP3	PRKCA
33	HSP90AA1	GABRA1	GABRA1	CHRM2	GABRA1	CASP8	F10
34	HTR2A	DPP4	GABRA2	ADRA1B	DPP4	CASP9	F7
35	IL1B	PON1	GABRA3	PTPN1	PON1	MYC	TOP2A
36	JUN	MAPK14	GABRA5	ADRB2	MAPK14	F7	MAOB
37	KCNH2	JUN	GSK3B	CHRNA2	JUN	MAOB	IGHG1
38	MAP2	GSK3B	HSP90AA1	OPRM1	GSK3B	CALM1	NCOA1
39	MAPK14	HSP90AA1	HTR2A	ESR2	HSP90AA1	DRD1	CALM1
40	MMP1	CDK2	IGHG1	PON1	CDK2	CHRM3
41	NCOA2	PIK3CG	IL1B	MAPK14	PIK3CG	KCNH2
42	NOS2	CHRNA7	JUN	JUN	CHRNA7	CHRM1
43	NR3C1	CHEK1	KCNH2	HSP90AA1	CHEK1	SCN5A
44	NR3C2	PRKACA	MAOB	PIK3CG	PRKACA	GABRA2
45	OPRM1	PRSS1	MAP2	CHRNA7	PRSS1	CHRM4
46	PDE3A	PIM1	MAPK14	PRSS1	PIM1	PDE3A
47	PGR	CCNA2	MMP1	PIM1	CCNA2	HTR2A
48	PIK3CG	NCOA2	MMP9	CCNA2	NCOA2	GABRA5
49	PIM1	MAP2	MYC	MAP2	MAP2	ADRA1A
50	PON1	BAX	NCOA1	BAX	BAX	GABRA3
51	PPARG	CASP3	NCOA2	CASP3	CASP3	CHRM2
52	PRKACA	CASP8	NOS2	CASP8	CASP8	ADRA1B
53	PRKCA	CASP9	NR3C1	CASP9	CASP9	ADRB2
54	PRSS1	PRKCA	NR3C2	PRKCA	PRKCA	CHRNA2
55	PTGS1	TGFB1	OPRM1	TGFB1	TGFB1	SLC6A4
56	PTGS2		PDE3A	CCNB1	NR3C2	OPRM1
57	PTPN1		PGR	F10	TNF	PON1
58	SCN5A		PIK3CG	F7	IL1B	CHRNA7
59	SLC2A4		PIM1	TNF	TP53	MAP2
60	SLC6A4		PON1	TOP2A	IGHG1	BAX
61	TGFB1		PPARG	MMP1	CDKN1A	PRKCA
62	TNF		PRKACA	IL1B	CCNB1	TGFB1
63			PRKCA	MAOB	MYC	SLC6A2
64			PRSS1	TP53	PRKCD	TNF
65			PTGS1	EGF	PRKCE	TOP2A
66			PTGS2	CDKN1A	CALM1	CYP1A1
67			PTPN1	CYP1A1	F10	SLC2A4
68			SCN5A	MMP9	F7	SLC6A3
69			SLC2A4	MYC	TOP2A	IGHG1
70			SLC6A2	SLC2A4	MMP1	F10
71			SLC6A3		MAOB	IL1B
72			SLC6A4		EGF	TP53
73			TGFB1		CYP1A1	EGF
74			TNF		MMP9	CDKN1A
75			TOP2A		SLC2A4	CCNB1
76			TP53		FLT4	MMP9
77					FLT1	BTK
78					KDR	CSF2
79					BTK	STAT3
80					NCOA1	KDR
81					ACTA2
82					CSF2
83					SLC2A1
84					STAT3

## Sheet: Radix Acanthopanax obouatus
	Supplementary Table S4: Putative target overlaps among Radix Acanthopanax obouatus and other seven herbs of TFS
	Radix Acanthopanax obouatus / Radix Panacis Quinquefolii	Radix Acanthopanax obouatus / Venenum Bufonis	Radix Acanthopanax obouatus / Radix Asparagi	Radix Acanthopanax obouatus / Bulbus Iphigenia Indica	Radix Acanthopanax obouatus / Radix Actinidia chinensis Planch.	Radix Acanthopanax obouatus / Fructus Hippophae	Radix Acanthopanax obouatus / Fructus Citri Sarcodactylis
1	ACHE	NR3C1	ACHE	NOS2	VCAM1	VCAM1	NR3C1
2	ADRA1A	AR	ADRA1A	PTGS1	XDH	XDH	DUOX2
3	ADRA1B	OPRM1	ADRA1B	F2	NR3C1	NR3C1	NOS2
4	ADRB2	NOS2	ADRB2	CHRM1	RXRA	RXRA	PTGS1
5	AKT1	PTGS1	AR	ESR1	DUOX2	DUOX2	F2
6	ALOX5	DRD1	BAX	AR	CYP1A1	CYP1A1	ESR1
7	AMD1	CHRM3	BCL2	SCN5A	HTR2A	HTR2A	AR
8	AR	F2	CA2	PTGS2	NOS2	NOS2	SCN5A
9	BAX	KCNH2	CASP3	SLC6A4	PTGS1	PTGS1	PPARG
10	BCL2	CHRM1	CASP8	GABRA1	INSR	INSR	F10
11	CA2	ESR1	CASP9	DPP4	F2	F2	ALOX5
12	CASP3	SCN5A	CCNA2	GSK3B	KCNH2	KCNH2	PTGS2
13	CASP8	PPARG	CCNB1	CDK2	ESR1	ESR1	NOS3
14	CASP9	BCL2	CDK2	CHEK1	AR	AR	CA2
15	CCL5	PTGS2	CDKN1A	PRKACA	SCN5A	SCN5A	F7
16	CCNA2	CA2	CHEK1	PGR	PPARG	PPARG	ACHE
17	CDK2	GABRA2	CHRM1	NR3C1	F10	F10	PTPN1
18	CHEK1	CHRM4	CHRM2	NCOA2	BCL2	BCL2	ADRB2
19	CHRM1	ACHE	CHRM3	DRD1	ALOX5	ALOX5	TOP2A
20	CHRM2	PDE3A	CHRM4	CHRM3	PTGS2	PTGS2	ESR2
21	CHRM3	HTR2A	CHRNA2	KCNH2	NOS3	NOS3	GABRA1
22	CHRM4	GABRA5	CHRNA7	PPARG	CA2	CA2	MGAM
23	CHRNA2	ADRA1A	CYP1A1	BCL2	F7	F7	DPP4
24	CHRNA7	GABRA3	DPP4	CA2	ODC1	ODC1	IL6
25	CHRND	PGR	DRD1	GABRA2	ACHE	ACHE	MAPK14
26	CPB2	CHRM2	EGF	CHRM4	PTPN1	PTPN1	CCL2
27	DPP4	ADRA1B	ESR1	ACHE	ACACA	ACACA	GSK3B
28	DRD1	PTPN1	ESR2	PDE3A	MMP2	MMP2	HSP90AA1
29	DUOX2	ADRB2	F10	HTR2A	ADRB2	ADRB2	CDK2
30	ESR1	CHRNA2	F2	GABRA5	TNF	TNF	PIK3CG
31	ESR2	SLC6A4	F7	ADRA1A	TOP2A	TOP2A	MAOB
32	F10	ESR2	GABRA1	GABRA3	AKR1B1	AKR1B1	CHEK1
33	F2	GABRA1	GABRA2	CHRM2	EGFR	EGFR	PRKACA
34	FKBP5	DPP4	GABRA3	ADRA1B	ESR2	ESR2	PRSS1
35	FOS	PON1	GABRA5	PTPN1	GABRA1	GABRA1	PIM1
36	GABRA1	MAPK14	GSK3B	ADRB2	MGAM	MGAM	CCNA2
37	GABRA2	JUN	HSP90AA1	CHRNA2	DPP4	DPP4	NCOA2
38	GABRA3	GSK3B	HTR2A	OPRM1	PLAU	PLAU	CXCL8
39	GABRA5	HSP90AA1	IL1B	ESR2	IL6	IL6	NFKBIA
40	GSK3B	CDK2	JUN	PON1	MMP1	MMP1	PRKCA
41	HMOX1	PIK3CG	KCNH2	MAPK14	MAPK1	MAPK1	PRKCB
42	HSD11B2	CHRNA7	MAOB	JUN	PON1	PON1	AKT1
43	HSP90AA1	CHEK1	MAP2	HSP90AA1	CTSD	CTSD	RELA
44	HTR2A	PRKACA	MAPK14	PIK3CG	IFNG	IFNG	CHRM1
45	ICAM1	PRSS1	MMP1	CHRNA7	MAPK14	MAPK14	PGR
46	IFNG	PIM1	MMP9	PRSS1	JUN	JUN	SLC6A4
47	IL1B	CCNA2	MYC	PIM1	CCL2	CCL2
48	JUN	NCOA2	NCOA2	CCNA2	IL1B	IL1B
49	KCNH2	MAP2	NOS2	MAP2	GSK3B	GSK3B
50	KDM2A	BAX	NR3C1	BAX	SELE	SELE
51	KISS1R	CASP3	OPRM1	CASP3	MPO	MPO
52	LNPEP	CASP8	PDE3A	CASP8	CDK1	CDK1
53	MAN2A1	CASP9	PGR	CASP9	PLAT	PLAT
54	MAP2	PRKCA	PIK3CG	PRKCA	GJA1	GJA1
55	MAPK1	TGFB1	PIM1	TGFB1	MMP3	MMP3
56	MAPK14	SRD5A1	PON1	CCNB1	HSP90AA1	HSP90AA1
57	MLNR	NDUFAB1	PPARG	F10	THBD	THBD
58	MMP1	VDR	PRKACA	F7	F3	F3
59	NCOA2	HSD11B2	PRKCA	TNF	NQO1	NQO1
60	NDUFAB1	SFRP1	PRSS1	TOP2A	CDK2	CDK2
61	NFE2L2	SLC10A2	PTGS1	MMP1	PIK3CG	PIK3CG
62	NFKBIA	UGT2B7	PTGS2	IL1B	MAOB	MAOB
63	NOS2	CYP27B1	PTPN1	MAOB	PTGER3	PTGER3
64	NOS3	MAN2A1	SCN5A	TP53	SOD1	SOD1
65	NQO1	GLB1	SLC2A4	EGF	CYP3A4	CYP3A4
66	NR3C1	ERG	SLC6A4	CDKN1A	TP53	TP53
67	NTSR1		TGFB1	CYP1A1	CHEK1	CHEK1
68	OPRM1		TNF	MMP9	PRKACA	PRKACA
69	PDE3A		TOP2A	MYC	CYP1A2	CYP1A2
70	PGC		TP53	SLC2A4	COL1A1	COL1A1
71	PGR		ABCG2		GSTP1	GSTP1
72	PIK3CG		ACACA		EGF	EGF
73	PIM1		ACPP		VEGFA	VEGFA
74	PON1		AHR		POR	POR
75	PPARG		AHSA1		SULT1E1	SULT1E1
76	PRKACA		AKR1B1		TOP1	TOP1
77	PRKCA		AKT1		HMOX1	HMOX1
78	PRSS1		ALOX5		COL3A1	COL3A1
79	PTGS1		BCL2L1		RB1	RB1
80	PTGS2		BIRC5		PRSS1	PRSS1
81	PTPN1		CAV1		GSTM1	GSTM1
82	RELA		CCL2		HSPA5	HSPA5
83	RXRA		CCND1		PIM1	PIM1
84	SCN5A		CD40LG		ACPP	ACPP
85	SLC2A4		CDK1		CCNA2	CCNA2
86	SLC6A4		CDKN2A		AHR	AHR
87	SRD5A1		CHEK2		NCOA2	NCOA2
88	TGFB1		CHUK		GSTM2	GSTM2
89	TNF		CLDN4		IL2	IL2
90	UGT2B7		COL1A1		PSMD3	PSMD3
91	VCAM1		COL3A1		AHSA1	AHSA1
92	VDR		CRP		BAX	BAX
93	VEGFA		CTSD		ABCG2	ABCG2
94			CXCL10		BIRC5	BIRC5
95			CXCL11		BCL2L1	BCL2L1
96			CXCL2		CASP3	CASP3
97			CXCL8		CASP8	CASP8
98			CYP1A2		CASP9	CASP9
99			CYP1B1		CAV1	CAV1
100			CYP3A4		CD40LG	CD40LG
101			DCAF5		CLDN4	CLDN4
102			DIO1		CRP	CRP
103			DUOX2		CXCL10	CXCL10
104			E2F1		CXCL11	CXCL11
105			E2F2		CXCL2	CXCL2
106			EGFR		CDKN1A	CDKN1A
107			EIF6		CDKN2A	CDKN2A
108			ELK1		CYP1B1	CYP1B1
109			ERBB2		DCAF5	DCAF5
110			ERBB3		ELK1	ELK1
111			F3		EIF6	EIF6
112			FOS		CCND1	CCND1
113			GJA1		CCNB1	CCNB1
114			GSTM1		HSF1	HSF1
115			GSTM2		HSPB1	HSPB1
116			GSTP1		HK2	HK2
117			HAS2		NKX3-1	NKX3-1
118			HIF1A		HAS2	HAS2
119			HK2		HIF1A	HIF1A
120			HMOX1		CHUK	CHUK
121			HSF1		IGFBP3	IGFBP3
122			HSPA5		IGF2	IGF2
123			HSPB1		ICAM1	ICAM1
124			ICAM1		IRF1	IRF1
125			IFNG		IL10	IL10
126			IGF2		IL1A	IL1A
127			IGFBP3		CXCL8	CXCL8
128			IL10		MMP9	MMP9
129			IL1A		MYC	MYC
130			IL2		NCF1	NCF1
131			IL6		NFKBIA	NFKBIA
132			INSR		NFE2L2	NFE2L2
133			IRF1		NR1I2	NR1I2
134			MAPK1		NR1I3	NR1I3
135			MGAM		SPP1	SPP1
136			MMP2		PPARD	PPARD
137			MMP3		SERPINE1	SERPINE1
138			MPO		PARP1	PARP1
139			NCF1		PCOLCE	PCOLCE
140			NFE2L2		PRKCA	PRKCA
141			NFKBIA		PRKCB	PRKCB
142			NKX3-1		FOS	FOS
143			NOS3		NPEPPS	NPEPPS
144			NPEPPS		AKT1	AKT1
145			NQO1		RAF1	RAF1
146			NR1I2		RASSF1	RASSF1
147			NR1I3		RASA1	RASA1
148			ODC1		ERBB2	ERBB2
149			PARP1		ERBB3	ERBB3
150			PCOLCE		RUNX2	RUNX2
151			PLAT		CHEK2	CHEK2
152			PLAU		STAT1	STAT1
153			POR		SLC2A4	SLC2A4
154			PPARA		E2F1	E2F1
155			PPARD		E2F2	E2F2
156			PRKCB		RELA	RELA
157			PSMD3		TGFB1	TGFB1
158			PTEN		DIO1	DIO1
159			PTGER3		PTEN	PTEN
160			RAF1		DRD1	DRD1
161			RASA1		CHRM3	CHRM3
162			RASSF1		CHRM1	CHRM1
163			RB1		GABRA2	GABRA2
164			RELA		CHRM4	CHRM4
165			RUNX1T1		PDE3A	PDE3A
166			RUNX2		GABRA5	GABRA5
167			RXRA		ADRA1A	ADRA1A
168			SELE		GABRA3	GABRA3
169			SERPINE1		PGR	PGR
170			SOD1		CHRM2	CHRM2
171			SPP1		ADRA1B	ADRA1B
172			STAT1		CHRNA2	CHRNA2
173			SULT1E1		SLC6A4	SLC6A4
174			THBD		OPRM1	OPRM1
175			TOP1		CHRNA7	CHRNA7
176			VCAM1		MAP2	MAP2
177			VEGFA			AMD1
178			XDH			SV2A
179						KDM2A
180						CHRND
181						CPB2
182						CYP2A6
183						GABBR1
184						LIG1
185						SRD5A1
186						NDUFAB1
187						VDR
188						HSD11B2
189						SFRP1
190						CCL5
191						PGC
192						SLC10A2
193						UGT2B7
194						FKBP5
195						LNPEP
196						MLNR
197						KISS1R
198						NMT1
199						ATP2A1
200						TUBB
201						PLAA
202						STS
203						PPARA
204						RUNX1T1

## Sheet: Radix Actinidia chinensis
	Supplementary Table S4: Putative target overlaps among Radix Actinidia chinensis Planch. and other seven herbs of TFS
	Radix Actinidia chinensis Planch. / Radix Panacis Quinquefolii	Radix Actinidia chinensis Planch. / Venenum Bufonis	Radix Actinidia chinensis Planch. / Radix Asparagi	Radix Actinidia chinensis Planch. / Bulbus Iphigenia Indica	Radix Actinidia chinensis Planch. / Radix Acanthopanax obouatus	Radix Actinidia chinensis Planch. / Fructus Hippophae	Radix Actinidia chinensis Planch. / Fructus Citri Sarcodactylis
1	ADRA1B	NR3C1	ABCG2	NOS2	VCAM1	NOS2	NOS2
2	ADRB2	AR	ACACA	PTGS1	XDH	PTGS1	PTGS1
3	CDK2	OPRM1	ACHE	DRD1	NR3C1	F2	F2
4	CHRM1	NOS2	ACPP	CHRM3	RXRA	ESR1	CHRM1
5	CHRM2	PTGS1	ADRA1A	F2	DUOX2	AR	ESR1
6	CHRM3	DRD1	ADRA1B	KCNH2	CYP1A1	PPARG	AR
7	DRD1	CHRM3	ADRB2	CHRM1	HTR2A	PTGS2	SCN5A
8	GABRA1	F2	AHR	ESR1	NOS2	CA2	PPARG
9	HTR2A	KCNH2	AHSA1	AR	PTGS1	RXRA	PTGS2
10	MAPK14	CHRM1	AKR1B1	SCN5A	INSR	ACHE	CA2
11	NR3C1	ESR1	AKT1	PPARG	F2	PGR	ACHE
12	PIK3CG	SCN5A	ALOX5	BCL2	KCNH2	PTPN1	PGR
13	PIM1	PPARG	AR	PTGS2	ESR1	NR3C2	PTPN1
14	PRSS1	BCL2	BAX	CA2	AR	ESR2	ADRB2
15	PTGS2	PTGS2	BCL2	GABRA2	SCN5A	NR3C1	SLC6A4
16	PTPN1	CA2	BCL2L1	CHRM4	PPARG	DPP4	ESR2
17	SLC6A4	GABRA2	BIRC5	ACHE	F10	MAPK14	NR3C1
18	ALOX5	CHRM4	CA2	PDE3A	BCL2	HSP90AA1	GABRA1
19	DUOX2	ACHE	CALM1	HTR2A	ALOX5	CDK2	DPP4
20	RXRA	PDE3A	CASP3	GABRA5	PTGS2	CHEK1	MAPK14
21	VCAM1	HTR2A	CASP8	ADRA1A	NOS3	PRKACA	GSK3B
22	ACHE	GABRA5	CASP9	GABRA3	CA2	PIM1	HSP90AA1
23	ADRA1A	ADRA1A	CAT	PGR	F7	CCNA2	CDK2
24	AR	GABRA3	CAV1	CHRM2	ODC1	NCOA2	PIK3CG
25	BAX	PGR	CCL2	ADRA1B	ACHE	NCOA1	CHEK1
26	BCL2	CHRM2	CCNA2	PTPN1	PTPN1	GABRA1	PRKACA
27	CA2	ADRA1B	CCNB1	ADRB2	ACACA	PRSS1	PRSS1
28	CALM1	PTPN1	CCND1	CHRNA2	MMP2	NOS3	PIM1
29	CASP3	ADRB2	CD40LG	SLC6A4	ADRB2	AKR1B1	CCNA2
30	CASP8	CHRNA2	CDK1	OPRM1	TNF	JUN	NCOA2
31	CASP9	SLC6A4	CDK2	ESR2	TOP2A	GSK3B	PRKCA
32	CCNA2	ESR2	CDKN1A	NR3C1	AKR1B1	PIK3CG	NR3C2
33	CHEK1	GABRA1	CDKN2A	GABRA1	EGFR	BCL2	NOS3
34	CHRM4	DPP4	CHEK1	DPP4	ESR2	MMP2	IGHG1
35	CHRNA2	PON1	CHEK2	PON1	GABRA1	MMP1	PKIA
36	CHRNA7	MAPK14	CHRM1	MAPK14	MGAM	GJA1	CALM1
37	DPP4	JUN	CHRM2	JUN	DPP4	F3	F10
38	ESR1	GSK3B	CHRM3	GSK3B	PLAU	CYP3A4	ALOX5
39	ESR2	HSP90AA1	CHRM4	HSP90AA1	IL6	CYP1A2	F7
40	F10	CDK2	CHRNA2	CDK2	MMP1	MMP10	TOP2A
41	F2	PIK3CG	CHRNA7	PIK3CG	MAPK1	VEGFA	MGAM
42	GABRA2	CHRNA7	CHUK	CHRNA7	PON1	HMOX1	IL6
43	GABRA3	CHEK1	CLDN4	CHEK1	CTSD	CASP3	CCL2
44	GABRA5	PRKACA	COL1A1	PRKACA	IFNG	CASP8	MAOB
45	GSK3B	PRSS1	COL3A1	PRSS1	MAPK14	CASP9	DUOX2
46	HSP90AA1	PIM1	CRP	PIM1	JUN	CAV1	CXCL8
47	IL1B	CCNA2	CTSD	CCNA2	CCL2	MYC	NFKBIA
48	JUN	NCOA2	CXCL10	NCOA2	IL1B	AKT1	PRKCB
49	KCNH2	MAP2	CXCL11	MAP2	GSK3B	F7	AKT1
50	MAP2	BAX	CXCL2	BAX	SELE	PPARD	RELA
51	MMP1	CASP3	CXCL8	CASP3	MPO	MAOB	LTA4H
52	NCOA2	CASP8	CYP1A1	CASP8	CDK1	XDH	GRIA2
53	NOS2	CASP9	CYP1A2	CASP9	PLAT	GRIA2	NCOA1
54	NR3C2	PRKCA	CYP1B1	PRKCA	GJA1	CALM1
55	OPRM1	TGFB1	CYP3A4	TGFB1	MMP3	NCF1
56	PDE3A		DCAF5	NR3C2	HSP90AA1	RELA
57	PGR		DIO1	TNF	THBD	DRD1
58	PON1		DPP4	IL1B	F3	CHRM3
59	PPARG		DRD1	TP53	NQO1	KCNH2
60	PRKACA		DUOX2	IGHG1	CDK2	CHRM1
61	PRKCA		E2F1	CDKN1A	PIK3CG	SCN5A
62	PTGS1		E2F2	CCNB1	MAOB	GABRA2
63	SCN5A		EGF	MYC	PTGER3	CHRM4
64	SLC2A4		EGFR	PRKCD	SOD1	PDE3A
65	TGFB1		EIF6	PRKCE	CYP3A4	HTR2A
66	TNF		ELK1	CALM1	TP53	GABRA5
67	AKT1		ERBB2	F10	CHEK1	ADRA1A
68	FOS		ERBB3	F7	PRKACA	GABRA3
69	HMOX1		ESR1	TOP2A	CYP1A2	CHRM2
70	ICAM1		ESR2	MMP1	COL1A1	ADRA1B
71	IFNG		F10	MAOB	GSTP1	ADRB2
72	MAPK1		F2	EGF	EGF	CHRNA2
73	NFE2L2		F3	CYP1A1	VEGFA	SLC6A4
74	NFKBIA		F7	MMP9	POR	OPRM1
75	NOS3		FASN	SLC2A4	SULT1E1	PON1
76	NQO1		FOS	FLT4	TOP1	CHRNA7
77	RELA		GABRA1	FLT1	HMOX1	MAP2
78	VEGFA		GABRA2	KDR	COL3A1	BAX
79	CASP1		GABRA3	BTK	RB1	PRKCA
80	CREB1		GABRA5	NCOA1	PRSS1	TGFB1
81	GAP43		GJA1	ACTA2	GSTM1	INSR
82			GSK3B	CSF2	HSPA5	ALOX5
83			GSTM1	SLC2A1	PIM1	TNF
84			GSTM2	STAT3	ACPP	TOP2A
85			GSTP1		CCNA2	SELE
86			HAS2		AHR	CDK1
87			HIF1A		NCOA2	VCAM1
88			HK2		GSTM2	MAPK8
89			HMOX1		IL2	GSTP1
90			HSF1		PSMD3	GSTM1
91			HSP90AA1		AHSA1	AHR
92			HSPA5		BAX	GSTM2
93			HSPB1		ABCG2	PSMD3
94			HTR2A		BIRC5	AHSA1
95			ICAM1		BCL2L1	CYP1A1
96			IFNG		CASP3	CYP1B1
97			IGF2		CASP8	HAS2
98			IGFBP3		CASP9	ICAM1
99			IGHG1		CAV1	NR1I2
100			IL10		CD40LG	NR1I3
101			IL1A		CLDN4	STAT1
102			IL1B		CRP	SLC2A4
103			IL2		CXCL10	DIO1
104			IL6		CXCL11	PLAU
105			INSR		CXCL2	LTA4H
106			IRF1		CDKN1A	IGHG1
107			JUN		CDKN2A	CAT
108			KCNH2		CYP1B1	F10
109			LTA4H		DCAF5	ODC1
110			MAOB		ELK1	ACACA
111			MAP2		EIF6	EGFR
112			MAPK1		CCND1	MGAM
113			MAPK14		CCNB1	IL6
114			MGAM		HSF1	MAPK1
115			MMP1		HSPB1	CTSD
116			MMP2		HK2	IFNG
117			MMP3		NKX3-1	CCL2
118			MMP9		HAS2	IL1B
119			MPO		HIF1A	MPO
120			MYC		CHUK	PLAT
121			NCF1		IGFBP3	MMP3
122			NCOA1		IGF2	THBD
123			NCOA2		ICAM1	NQO1
124			NFE2L2		IRF1	SOD1
125			NFKBIA		IL10	TP53
126			NKX3-1		IL1A	COL1A1
127			NOS2		CXCL8	EGF
128			NOS3		MMP9	POR
129			NPEPPS		MYC	SULT1E1
130			NQO1		NCF1	TOP1
131			NR1I2		NFKBIA	COL3A1
132			NR1I3		NFE2L2	RB1
133			NR3C1		NR1I2	HSPA5
134			NR3C2		NR1I3	ACPP
135			ODC1		SPP1	IL2
136			OPRM1		PPARD	ABCG2
137			PARP1		SERPINE1	BIRC5
138			PCOLCE		PARP1	BCL2L1
139			PDE3A		PCOLCE	CD40LG
140			PGR		PRKCA	CLDN4
141			PIK3CG		PRKCB	CRP
142			PIM1		FOS	CXCL10
143			PKIA		NPEPPS	CXCL11
144			PLAT		AKT1	CXCL2
145			PLAU		RAF1	CDKN1A
146			PON1		RASSF1	CDKN2A
147			POR		RASA1	DCAF5
148			PPARD		ERBB2	DUOX2
149			PPARG		ERBB3	ELK1
150			PRKACA		RUNX2	EIF6
151			PRKCA		CHEK2	CCND1
152			PRKCB		STAT1	CCNB1
153			PRSS1		SLC2A4	HSF1
154			PSMD3		E2F1	HSPB1
155			PTEN		E2F2	HK2
156			PTGER3		RELA	NKX3-1
157			PTGS1		TGFB1	HIF1A
158			PTGS2		DIO1	CHUK
159			PTPN1		PTEN	IGFBP3
160			RAF1		DRD1	IGF2
161			RASA1		CHRM3	IRF1
162			RASSF1		CHRM1	IL10
163			RB1		GABRA2	IL1A
164			RELA		CHRM4	CXCL8
165			RUNX2		PDE3A	MMP9
166			RXRA		GABRA5	NFKBIA
167			SCN5A		ADRA1A	NFE2L2
168			SELE		GABRA3	SPP1
169			SERPINE1		PGR	SERPINE1
170			SLC2A4		CHRM2	PARP1
171			SLC6A4		ADRA1B	PCOLCE
172			SOD1		CHRNA2	PRKCB
173			SPP1		SLC6A4	FOS
174			STAT1		OPRM1	NPEPPS
175			SULT1E1		CHRNA7	RAF1
176			TGFB1		MAP2	RASSF1
177			THBD			RASA1
178			TNF			ERBB2
179			TOP1			ERBB3
180			TOP2A			RUNX2
181			TP53			CHEK2
182			VCAM1			E2F1
183			VEGFA			E2F2
184			XDH			PTEN
185						PKIA
186						CDK4
187						BTK
188						PCNA
189						CTSB
190						FASN
191						FGF2
192						CDK6
193						PTGER3
194						CASP1
195						MAPK8IP2
196						ATF2
197						CREB1
198						ENPP7
199						CCND2
200						CSF2
201						MCL1
202						LITAF
203						GAP43
204						PECAM1
205						STAT3
206						FASLG
207						PTPN6
208						INPPL1
209						KDR
210						CA1
211						CA4

## Sheet: Fructus Hippophae
	Supplementary Table S4: Putative target overlaps among Fructus Hippophae and other seven herbs of TFS
	Fructus Hippophae / Radix Panacis Quinquefolii	Fructus Hippophae / Venenum Bufonis	Fructus Hippophae / Radix Asparagi	Fructus Hippophae / Bulbus Iphigenia Indica	Fructus Hippophae / Radix Acanthopanax obouatus	Fructus Hippophae / Radix Actinidia chinensis Planch.	Fructus Hippophae / Fructus Citri Sarcodactylis
1	ADRA1B	NR3C1	NOS2	NOS2	VCAM1	NOS2	NOS2
2	ADRB2	AR	PTGS1	PTGS1	XDH	PTGS1	PTGS1
3	CDK2	OPRM1	F2	F2	NR3C1	F2	F2
4	CHRM1	NOS2	ESR1	ESR1	RXRA	ESR1	ESR1
5	CHRM2	PTGS1	AR	AR	DUOX2	AR	AR
6	CHRM3	DRD1	PPARG	PPARG	CYP1A1	PPARG	PPARG
7	DRD1	CHRM3	PTGS2	PTGS2	HTR2A	PTGS2	PTGS2
8	GABRA1	F2	CA2	CA2	NOS2	CA2	CA2
9	HTR2A	KCNH2	RXRA	ACHE	PTGS1	RXRA	ACHE
10	MAPK14	CHRM1	ACHE	PGR	INSR	ACHE	PGR
11	NR3C1	ESR1	PGR	PTPN1	F2	PGR	PTPN1
12	PIK3CG	SCN5A	PTPN1	NR3C2	KCNH2	PTPN1	NR3C2
13	PIM1	PPARG	NR3C2	ESR2	ESR1	NR3C2	ESR2
14	PRSS1	BCL2	ESR2	NR3C1	AR	ESR2	NR3C1
15	PTGS2	PTGS2	NR3C1	DPP4	SCN5A	NR3C1	DPP4
16	PTPN1	CA2	DPP4	MAPK14	PPARG	DPP4	MAPK14
17	SLC6A4	GABRA2	MAPK14	HSP90AA1	F10	MAPK14	HSP90AA1
18	ALOX5	CHRM4	HSP90AA1	CDK2	BCL2	HSP90AA1	CDK2
19	DUOX2	ACHE	CDK2	CHEK1	ALOX5	CDK2	CHEK1
20	RXRA	PDE3A	CHEK1	PRKACA	PTGS2	CHEK1	PRKACA
21	VCAM1	HTR2A	PRKACA	PIM1	NOS3	PRKACA	PIM1
22	ACHE	GABRA5	PIM1	CCNA2	CA2	PIM1	CCNA2
23	ADRA1A	ADRA1A	CCNA2	NCOA2	F7	CCNA2	NCOA2
24	AR	GABRA3	NCOA2	NCOA1	ODC1	NCOA2	NCOA1
25	BAX	PGR	NCOA1	GABRA1	ACHE	NCOA1	GABRA1
26	BCL2	CHRM2	GABRA1	PRSS1	PTPN1	GABRA1	ADH1C
27	CA2	ADRA1B	ADH1C	JUN	ACACA	PRSS1	PRSS1
28	CALM1	PTPN1	PRSS1	GSK3B	MMP2	NOS3	NOS3
29	CASP3	ADRB2	NOS3	PIK3CG	ADRB2	AKR1B1	GSK3B
30	CASP8	CHRNA2	AKR1B1	BCL2	TNF	JUN	PIK3CG
31	CASP9	SLC6A4	JUN	MMP1	TOP2A	GSK3B	AKT1
32	CCNA2	ESR2	GSK3B	CASP3	AKR1B1	PIK3CG	F7
33	CHEK1	GABRA1	PIK3CG	CASP8	EGFR	BCL2	MAOB
34	CHRM4	DPP4	BCL2	CASP9	ESR2	MMP2	GRIA2
35	CHRNA2	PON1	MMP2	MYC	GABRA1	MMP1	CALM1
36	CHRNA7	MAPK14	MMP1	F7	MGAM	GJA1	RELA
37	DPP4	JUN	GJA1	MAOB	DPP4	F3	CHRM1
38	ESR1	GSK3B	F3	CALM1	PLAU	CYP3A4	SCN5A
39	ESR2	HSP90AA1	CYP3A4	DRD1	IL6	CYP1A2	ADRB2
40	F10	CDK2	CYP1A2	CHRM3	MMP1	MMP10	SLC6A4
41	F2	PIK3CG	VEGFA	KCNH2	MAPK1	VEGFA	PRKCA
42	GABRA2	CHRNA7	HMOX1	CHRM1	PON1	HMOX1	ALOX5
43	GABRA3	CHEK1	CASP3	SCN5A	CTSD	CASP3	TOP2A
44	GABRA5	PRKACA	CASP8	GABRA2	IFNG	CASP8	LTA4H
45	GSK3B	PRSS1	CASP9	CHRM4	MAPK14	CASP9	IGHG1
46	HSP90AA1	PIM1	CAV1	PDE3A	JUN	CAV1	F10
47	IL1B	CCNA2	MYC	HTR2A	CCL2	MYC	MGAM
48	JUN	NCOA2	AKT1	GABRA5	IL1B	AKT1	IL6
49	KCNH2	MAP2	F7	ADRA1A	GSK3B	F7	CCL2
50	MAP2	BAX	PPARD	GABRA3	SELE	PPARD	DUOX2
51	MMP1	CASP3	MAOB	CHRM2	MPO	MAOB	CXCL8
52	NCOA2	CASP8	XDH	ADRA1B	CDK1	XDH	NFKBIA
53	NOS2	CASP9	CALM1	ADRB2	PLAT	GRIA2	PRKCB
54	NR3C2	PRKCA	NCF1	CHRNA2	GJA1	CALM1	PKIA
55	OPRM1	TGFB1	RELA	SLC6A4	MMP3	NCF1	ADH1B
56	PDE3A	SRD5A1	DRD1	OPRM1	HSP90AA1	RELA	LYZ
57	PGR	NDUFAB1	CHRM3	PON1	THBD	DRD1	CD86
58	PON1	VDR	KCNH2	CHRNA7	F3	CHRM3	CD80
59	PPARG	HSD11B2	CHRM1	MAP2	NQO1	KCNH2	BCHE
60	PRKACA	SFRP1	SCN5A	BAX	CDK2	CHRM1	PLA2G2A
61	PRKCA	SLC10A2	GABRA2	PRKCA	PIK3CG	SCN5A	OXSM
62	PTGS1	UGT2B7	CHRM4	TGFB1	MAOB	GABRA2	CD40
63	SCN5A	ATP1A1	PDE3A	SLC6A2	PTGER3	CHRM4	PRKCG
64	SLC2A4		HTR2A	TNF	SOD1	PDE3A	TYR
65	TGFB1		GABRA5	TOP2A	CYP3A4	HTR2A
66	TNF		ADRA1A	CYP1A1	TP53	GABRA5
67	AKT1		GABRA3	SLC2A4	CHEK1	ADRA1A
68	FOS		CHRM2	SLC6A3	PRKACA	GABRA3
69	HMOX1		ADRA1B	IGHG1	CYP1A2	CHRM2
70	ICAM1		ADRB2	F10	COL1A1	ADRA1B
71	IFNG		CHRNA2	IL1B	GSTP1	ADRB2
72	MAPK1		SLC6A4	TP53	EGF	CHRNA2
73	NFE2L2		OPRM1	EGF	VEGFA	SLC6A4
74	NFKBIA		PON1	CDKN1A	POR	OPRM1
75	NOS3		CHRNA7	CCNB1	SULT1E1	PON1
76	NQO1		MAP2	MMP9	TOP1	CHRNA7
77	RELA		BAX	BTK	HMOX1	MAP2
78	VEGFA		PRKCA	CSF2	COL3A1	BAX
79	CASP1		TGFB1	STAT3	RB1	PRKCA
80	CREB1		INSR	KDR	PRSS1	TGFB1
81	GAP43		ALOX5		GSTM1	INSR
82	MAOA		SLC6A2		HSPA5	ALOX5
83	AMD1		TNF		PIM1	TNF
84	CCL5		TOP2A		ACPP	TOP2A
85	CHRND		SELE		CCNA2	SELE
86	CPB2		CDK1		AHR	CDK1
87	FKBP5		VCAM1		NCOA2	VCAM1
88	HSD11B2		GSTP1		GSTM2	MAPK8
89	KDM2A		GSTM1		IL2	GSTP1
90	KISS1R		AHR		PSMD3	GSTM1
91	LNPEP		GSTM2		AHSA1	AHR
92	MAN2A1		PSMD3		BAX	GSTM2
93	MLNR		AHSA1		ABCG2	PSMD3
94	NDUFAB1		CYP1A1		BIRC5	AHSA1
95	PGC		CYP1B1		BCL2L1	CYP1A1
96	SPHK1		HAS2		CASP3	CYP1B1
97	SRD5A1		ICAM1		CASP8	HAS2
98	UGT2B7		NR1I2		CASP9	ICAM1
99	VDR		NR1I3		CAV1	NR1I2
100	ADCYAP1		STAT1		CD40LG	NR1I3
101	AMY2A		SLC2A4		CLDN4	STAT1
102	EBP		DIO1		CRP	SLC2A4
103	FNTA		ADRB1		CXCL10	DIO1
104	FURIN		ADRA2A		CXCL11	PLAU
105	GFAP		SLC6A3		CXCL2	LTA4H
106	GLA		PLAU		CDKN1A	IGHG1
107	HPGD		LTA4H		CDKN2A	CAT
108	HPSE		MAOA		CYP1B1	F10
109	HSD3B2		IGHG1		DCAF5	ODC1
110	MGEA5		CTRB1		ELK1	ACACA
111	MT-ND1		CAT		EIF6	EGFR
112	PPP3CA		F10		CCND1	MGAM
113	RAC1		ODC1		CCNB1	IL6
114	TRPV1		ACACA		HSF1	MAPK1
115			EGFR		HSPB1	CTSD
116			MGAM		HK2	IFNG
117			IL6		NKX3-1	CCL2
118			MAPK1		HAS2	IL1B
119			CTSD		HIF1A	MPO
120			IFNG		CHUK	PLAT
121			CCL2		IGFBP3	MMP3
122			IL1B		IGF2	THBD
123			MPO		ICAM1	NQO1
124			PLAT		IRF1	SOD1
125			MMP3		IL10	TP53
126			THBD		IL1A	COL1A1
127			NQO1		CXCL8	EGF
128			SOD1		MMP9	POR
129			TP53		MYC	SULT1E1
130			COL1A1		NCF1	TOP1
131			EGF		NFKBIA	COL3A1
132			POR		NFE2L2	RB1
133			SULT1E1		NR1I2	HSPA5
134			TOP1		NR1I3	ACPP
135			COL3A1		SPP1	IL2
136			RB1		PPARD	ABCG2
137			HSPA5		SERPINE1	BIRC5
138			ACPP		PARP1	BCL2L1
139			IL2		PCOLCE	CD40LG
140			ABCG2		PRKCA	CLDN4
141			BIRC5		PRKCB	CRP
142			BCL2L1		FOS	CXCL10
143			CD40LG		NPEPPS	CXCL11
144			CLDN4		AKT1	CXCL2
145			CRP		RAF1	CDKN1A
146			CXCL10		RASSF1	CDKN2A
147			CXCL11		RASA1	DCAF5
148			CXCL2		ERBB2	DUOX2
149			CDKN1A		ERBB3	ELK1
150			CDKN2A		RUNX2	EIF6
151			DCAF5		CHEK2	CCND1
152			DUOX2		STAT1	CCNB1
153			ELK1		SLC2A4	HSF1
154			EIF6		E2F1	HSPB1
155			CCND1		E2F2	HK2
156			CCNB1		RELA	NKX3-1
157			HSF1		TGFB1	HIF1A
158			HSPB1		DIO1	CHUK
159			HK2		PTEN	IGFBP3
160			NKX3-1		DRD1	IGF2
161			HIF1A		CHRM3	IRF1
162			CHUK		CHRM1	IL10
163			IGFBP3		GABRA2	IL1A
164			IGF2		CHRM4	CXCL8
165			IRF1		PDE3A	MMP9
166			IL10		GABRA5	NFKBIA
167			IL1A		ADRA1A	NFE2L2
168			CXCL8		GABRA3	SPP1
169			MMP9		PGR	SERPINE1
170			NFKBIA		CHRM2	PARP1
171			NFE2L2		ADRA1B	PCOLCE
172			SPP1		CHRNA2	PRKCB
173			PPARA		SLC6A4	FOS
174			SERPINE1		OPRM1	NPEPPS
175			PARP1		CHRNA7	RAF1
176			PCOLCE		MAP2	RASSF1
177			RUNX1T1		AMD1	RASA1
178			PRKCB		SV2A	ERBB2
179			FOS		KDM2A	ERBB3
180			NPEPPS		CHRND	RUNX2
181			RAF1		CPB2	CHEK2
182			RASSF1		CYP2A6	E2F1
183			RASA1		GABBR1	E2F2
184			ERBB2		LIG1	PTEN
185			ERBB3		SRD5A1	PKIA
186			RUNX2		NDUFAB1	CDK4
187			CHEK2		VDR	BTK
188			E2F1		HSD11B2	PCNA
189			E2F2		SFRP1	CTSB
190			PTEN		CCL5	FASN
191			PKIA		PGC	FGF2
192			ADRA1D		SLC10A2	CDK6
193			FASN		UGT2B7	PTGER3
194			PTGER3		FKBP5	CASP1
195			ABCC2		LNPEP	MAPK8IP2
196					MLNR	ATF2
197					KISS1R	CREB1
198					NMT1	ENPP7
199					ATP2A1	CCND2
200					TUBB	CSF2
201					PLAA	MCL1
202					STS	LITAF
203					PPARA	GAP43
204					RUNX1T1	PECAM1
205						STAT3
206						FASLG
207						PTPN6
208						INPPL1
209						KDR
210						CA1
211						CA4

## Sheet: Fructus Citri Sarcodactylis
	Supplementary Table S4: Putative target overlaps among Fructus Citri Sarcodactylisand other seven herbs of TFS
	Fructus Hippophae / Radix Panacis Quinquefolii	Fructus Hippophae / Venenum Bufonis	Fructus Hippophae / Radix Asparagi	Fructus Hippophae / Bulbus Iphigenia Indica	Fructus Hippophae / Radix Acanthopanax obouatus	Fructus Hippophae / Radix Actinidia chinensis Planch.	Fructus Citri Sarcodactylis / Fructus Hippophae
1	ADRB2	NR3C1	ESR1	NOS2	NR3C1	NOS2	NOS2
2	CDK2	AR	AR	PTGS1	DUOX2	PTGS1	PTGS1
3	CHRM1	NOS2	PTGS2	F2	NOS2	F2	F2
4	GABRA1	PTGS1	ACHE	CHRM1	PTGS1	CHRM1	ESR1
5	MAPK14	F2	PGR	ESR1	F2	ESR1	AR
6	NR3C1	CHRM1	NR3C2	AR	ESR1	AR	PPARG
7	PIK3CG	ESR1	NR3C1	SCN5A	AR	SCN5A	PTGS2
8	PIM1	SCN5A	GABRA1	PTGS2	SCN5A	PPARG	CA2
9	PRSS1	PPARG	DPP4	SLC6A4	PPARG	PTGS2	ACHE
10	PTGS2	PTGS2	ADH1C	GABRA1	F10	CA2	PGR
11	PTPN1	CA2	PRSS1	DPP4	ALOX5	ACHE	PTPN1
12	SLC6A4	ACHE	NOS2	GSK3B	PTGS2	PGR	NR3C2
13	ALOX5	PGR	F2	CDK2	NOS3	PTPN1	ESR2
14	DUOX2	PTPN1	PPARG	CHEK1	CA2	ADRB2	NR3C1
15	ACHE	ADRB2	F10	PRKACA	F7	SLC6A4	DPP4
16	AR	SLC6A4	CA2	PGR	ACHE	ESR2	MAPK14
17	CA2	ESR2	F7	NR3C2	PTPN1	NR3C1	HSP90AA1
18	CALM1	GABRA1	PTPN1	NR3C1	ADRB2	GABRA1	CDK2
19	CCNA2	DPP4	TOP2A	NCOA2	TOP2A	DPP4	CHEK1
20	CHEK1	MAPK14	ESR2	PPARG	ESR2	MAPK14	PRKACA
21	DPP4	GSK3B	GSK3B	CA2	GABRA1	GSK3B	PIM1
22	ESR1	HSP90AA1	HSP90AA1	ACHE	MGAM	HSP90AA1	CCNA2
23	ESR2	CDK2	PIM1	PTPN1	DPP4	CDK2	NCOA2
24	F10	PIK3CG	CCNA2	ADRB2	IL6	PIK3CG	NCOA1
25	F2	CHEK1	NCOA2	ESR2	MAPK14	CHEK1	GABRA1
26	GSK3B	PRKACA	CALM1	MAPK14	CCL2	PRKACA	ADH1C
27	HSP90AA1	PRSS1	PTGS1	HSP90AA1	GSK3B	PRSS1	PRSS1
28	NCOA2	PIM1	MAPK14	PIK3CG	HSP90AA1	PIM1	NOS3
29	NOS2	CCNA2	CDK2	PRSS1	CDK2	CCNA2	GSK3B
30	NR3C2	NCOA2	CHEK1	PIM1	PIK3CG	NCOA2	PIK3CG
31	PGR	PRKCA	PRKACA	CCNA2	MAOB	PRKCA	AKT1
32	PPARG		NCOA1	PRKCA	CHEK1	NR3C2	F7
33	PRKACA		SCN5A	F10	PRKACA	NOS3	MAOB
34	PRKCA		PIK3CG	F7	PRSS1	IGHG1	GRIA2
35	PTGS1		ALOX5	TOP2A	PIM1	PKIA	CALM1
36	SCN5A		MGAM	MAOB	CCNA2	CALM1	RELA
37	AKT1		MAOB	IGHG1	NCOA2	F10	CHRM1
38	NFKBIA		PRKCA	NCOA1	CXCL8	ALOX5	SCN5A
39	NOS3		PRKCB	CALM1	NFKBIA	F7	ADRB2
40	RELA		CHRM1		PRKCA	TOP2A	SLC6A4
41			NOS3		PRKCB	MGAM	PRKCA
42			ADRB2		AKT1	IL6	ALOX5
43			SLC6A4		RELA	CCL2	TOP2A
44			CCL2		CHRM1	MAOB	LTA4H
45			LTA4H		PGR	DUOX2	IGHG1
46			PKIA		SLC6A4	CXCL8	F10
47			CXCL8			NFKBIA	MGAM
48			NFKBIA			PRKCB	IL6
49			RELA			AKT1	CCL2
50			IL6			RELA	DUOX2
51			IGHG1			LTA4H	CXCL8
52			DUOX2			GRIA2	NFKBIA
53			AKT1			NCOA1	PRKCB
54							PKIA
55							ADH1B
56							LYZ
57							CD86
58							CD80
59							BCHE
60							PLA2G2A
61							OXSM
62							CD40
63							PRKCG
64							TYR
