# Supplementary material for: Tianfoshen oral liquid: a CFDA approved clinical traditional Chinese medicine, normalizes major cellular pathways disordered during colorectal carcinogenesis
Source: Oncotarget. 2017 Jan 16;8(9):14549–69. doi: 10.18632/oncotarget.14675 (PMC5362425; doi:10.18632/oncotarget.14675)
Supplement: Supplementary file 6 [file oncotarget-08-14549-s006.xls]

## Sheet: Candidate compound
Supplementary Table S5: The parameter of nodes in compound-putative target network
Candidate Compound Name	Degree
quercetin	162
progesterone	112
kaempferol	71
ursolic acid	60
β-sitosterol	55
emodin	51
7-Methoxy-2-methyl isoflavone	45
Stigmasterol	43
myricetin	42
aloe-emodin	41
papaverine	38
isorhamnetin	37
capsaicin	37
vitamin c	36
Gallic acid	32
caffeic acid	31
scoparone	27
pelargonidin	25
5,2',6'-Trihydroxy-7,8-dimethoxyflavone	25
5,7-dihydroxy-2-(3-hydroxy-4-methoxyphenyl)chroman-4-one	25
linolenic acid	24
fraxetin	24
Flavonol	24
solamargine	23
lauric acid	22
rhein	22
Diosmetin	22
Diosmin	22
Isoscopoletin	21
β-carotene	21
5,2',5'-Trihydroxy-6,7,8-trimethoxyflavone	21
diosgenin	19
Eleutheroside A	19
ginsenoside Rg1	18
3-O-α-L-Arabinopyranosyloleanolic acid	18
ent-Epicatechin	17
protocatechuic acid	17
geraniol	17
4-(2-formyl-5-carbooxymethyl-pyrrole-1-yl)-3-phenyl-methyl propanoate	17
ginsenoside rf	16
ginsenoside Rb2	15
19-Hydroxyresibufogenin	15
gypenosideⅧ_qt	14
gensenoside Rb1	14
Desacetylcinobufotalin	14
20R,21-Epoxyresibufogenin	14
20S,21-Epoxyresibufogenin	14
lupeol	13
ginsenoside rh2	13
Cinobufotalin	13
5β-Hydroxybufotalin	13
12β-Hydroxycinobufagin	13
12β-Hydroxyresibufogenin	13
19-Oxobufalin	13
Resibufogenin	13
(+)-catechin	12
Bufalin	12
Cinobufagin	12
Desacetylbufotalin	12
Desacetylcinobufagin	12
Gamabufogenin	12
1β-Hydroxybufalin	12
6α-Hydroxycinobufagin	12
19-Oxodesacetylcinobufagin	12
2,6-Dimethoxybenzoquinone	12
Sitosterol α1	11
Bufotalin	11
3-Oxo-20S,21-epoxyresibufogenin	11
Telocinobufagin	11
ZINC04073977	10
3β-Formyloxyresibufogenin	10
Panaquinquecol 1	10
Isofraxidin	10
Castalagin	10
oleanolic acid	9
esculetin	9
Panaxydol	9
Mandenol	8
vitamin E-δ	8
CLR	7
Ginsenoyne E	7
sitosterol	6
panaxynol	6
LAN	6
hesperidin	6
Δ7,16,25,26-stigmastatrienol	6
pseudoprotodioscin_qt	5
vitamin E-β	5
Δ7,22,25-triene-3-ol	5
24-epicampesterol	4
cucurbitacin b	4
(3S,5R,10S,13R,14R,17R)-17-[(1R)-1,5-dimethyl-4-methylenehexyl]-4,4,10,13,14-pentamethyl-2,3,5,6,7,11,12,15,16,17-decahydro-1H-cyclopenta[a]phenanthren-3-ol	4
Schottenol	4
stigmast-7-enol	4
daucosterol_qt	4
ergostenol	4
panaxytriol	4
FA	3
Aurin	3
Daturilin	3
14-methyl-α-sitosterol	3
vitamin E-α	3
PQ-2	3
(8S,9S,10R,13R,14S,17R)-17-[(1R,4R)-4-ethyl-1,5-dimethylhexyl]-10,13-dimethyl-1,2,8,9,11,12,14,15,16,17-decahydrocyclopenta[a]phenanthren-7-one	3
20-Hexadecanoylingenol	3
Asparaside A_qt	2
Maslinic acid	2
(1S,2R,4aS,6aR,6aS,6bR,8aR,10R,11S,12aR,14bS)-10,11-dihydroxy-1,2,6a,6b,9,9,12a-heptamethyl-2,3,4,5,6,6a,7,8,8a,10,11,12,13,14b-tetradecahydro-1H-picene-4a-carboxylic acid	2
14,15-dimethyl-α-sitosterol	2
Sesamin	2
ST5330591	1
ergosta-7-en-3-β-ol	1
ZINC03831331	1
Supraene	0
β-Ionone	0
Gracillin	0
daucosterol	0
canthaxanthine	0
carotenoid	0
cislycopene	0
δ-Carotene	0
(2R,6S,7aR)-2-[(1E,3E,5E,7E,9E,11E,13E,15E)-16-[(1R,4R)-4-hydroxy-2,6,6-trimethyl-1-cyclohex-2-enyl]-1,5,10,14-tetramethylhexadeca-1,3,5,7,9,11,13,15-octaenyl]-2,4,4,7a-tetramethyl-6,7-dihydro-5H-benzofuran-6-ol	0
gamma-carotene	0
LYC	0
7β,18,20,26-Tetrahydroxy-20(s)-24E-dammaragonene-3-O-α-L-(3'-acetyl)-arabinopyranose-(l-2)-β-D-glucopyranoside	0
β-sitosterol palmitate	0
Δ7,22,25-stigmastatrienol-3-O-nonadecanoate	0
7β,18,20,26-Tetrahydroxy-20(s)-24E-dammaragonene-3-O-α-L-(4'-acetyl)-arabinopyranose-(l-2)-β-D-glucopyranoside	0
7β,20,26-trihydroxy-20(s)-24E-dammaragonene-3-O-α-L-arabinopyranose-(l-2)-β-D-(6'-acetyl)-glucopyranoside	0
7β,20,26-trihydroxy-20(s)-24E-dammaragonene-3-O-α-L-(3'-acetyl)-arabinopyranose-(l-2)-β-D-glucopyranoside	0
7β,20,26-trihydroxy-20(s)-24E-dammaragonene-3-O-α-L-(4'-acetyl)-arabinopyranose-(l-2)-β-D-glucopyranoside	0
7β,20,26-trihydroxy-8-formyl-20(s)-24E-dammaragonene-3-O-α-L-(3'-acetyl)-arabinopyranose-(l-2)-β-D-glucopyranoside	0
tubeimoside IV	0
galacturonic acid	0
ginsenoside Rc	0
Trilinolein	0

## Sheet: Putative target
Supplementary Table S5: The parameter of nodes in compound-putative target network
Uniprot ID	Target Gene Name	Degree
P10275	AR	87
P03372	ESR1	72
P04150	NR3C1	65
P35354	PTGS2	57
P24941	CDK2	43
P27487	DPP4	43
Q15596	NCOA2	42
P35228	NOS2	42
P23219	PTGS1	41
P37231	PPARG	40
P00734	F2	37
P00918	CA2	35
P80365	HSD11B2	35
P07477	PRSS1	35
P18405	SRD5A1	34
P11309	PIM1	33
P16662	UGT2B7	33
O14561	NDUFAB1	32
P22303	ACHE	31
P06401	PGR	31
P18031	PTPN1	31
P11473	VDR	31
P20248	CCNA2	30
P49841	GSK3B	30
Q16539	MAPK14	29
P17612	PRKACA	29
P07900	HSP90AA1	28
O15528	CYP27B1	27
Q92731	ESR2	27
O14757	CHEK1	25
P42574	CASP3	24
Q12908	SLC10A2	24
P29474	NOS3	23
P05023	ATP1A1	21
P48736	PIK3CG	21
P14867	GABRA1	20
P07550	ADRB2	18
Q9NRD8	DUOX2	18
P10415	BCL2	17
P27338	MAOB	17
Q14524	SCN5A	17
Q07812	BAX	16
P55211	CASP9	15
P05093	CYP17A1	15
P05412	JUN	15
Q16706	MAN2A1	15
P08235	NR3C2	15
P19793	RXRA	15
P62158	CALM1	14
P11229	CHRM1	14
Q04206	RELA	14
P01375	TNF	14
P15121	AKR1B1	13
Q14790	CASP8	13
P35372	OPRM1	13
P11388	TOP2A	13
P19320	VCAM1	13
P35368	ADRA1B	11
P38936	CDKN1A	11
P01584	IL1B	11
P03956	MMP1	11
Q15788	NCOA1	11
P31645	SLC6A4	11
P01137	TGFB1	11
P47989	XDH	11
O60218	AKR1B10	10
P20309	CHRM3	10
P49327	FASN	10
P17252	PRKCA	10
P04637	TP53	10
P31749	AKT1	9
P08172	CHRM2	9
P28223	HTR2A	9
P05362	ICAM1	9
Q12809	KCNH2	9
P08253	MMP2	9
P15692	VEGFA	9
P00326	ADH1C	8
P35348	ADRA1A	8
P09917	ALOX5	8
P06493	CDK1	8
P36544	CHRNA7	8
P04798	CYP1A1	8
P21728	DRD1	8
P00742	F10	8
P08709	F7	8
P16278	GLB1	8
P09601	HMOX1	8
P01857	IGHG1	8
P05231	IL6	8
Q969F8	KISS1R	8
O60502	MGEA5	8
P08254	MMP3	8
P14780	MMP9	8
P01106	MYC	8
P25963	NFKBIA	8
P00749	PLAU	8
P27169	PON1	8
Q8N474	SFRP1	8
P14672	SLC2A4	8
P24385	CCND1	7
P10145	CXCL8	7
P01100	FOS	7
P34903	GABRA3	7
Q14432	PDE3A	7
P17707	AMD1	6
O15392	BIRC5	6
P14635	CCNB1	6
Q07001	CHRND	6
Q96IY4	CPB2	6
Q16678	CYP1B1	6
P11509	CYP2A6	6
P01133	EGF	6
P47869	GABRA2	6
P42262	GRIA2	6
Q92819	HAS2	6
Q9Y251	HPSE	6
P09960	LTA4H	6
P21397	MAOA	6
P30989	NTSR1	6
P20142	PGC	6
P16581	SELE	6
P23975	SLC6A2	6
Q01959	SLC6A3	6
Q9NYA1	SPHK1	6
P08588	ADRB1	5
Q07817	BCL2L1	5
P13500	CCL2	5
P08173	CHRM4	5
Q15822	CHRNA2	5
P05177	CYP1A2	5
P08684	CYP3A4	5
P56537	EIF6	5
P13726	F3	5
P49354	FNTA	5
P31644	GABRA5	5
Q16665	HIF1A	5
P06213	INSR	5
P18858	LIG1	5
P11137	MAP2	5
O43193	MLNR	5
P15559	NQO1	5
O75469	NR1I2	5
P61925	PKIA	5
Q08209	PPP3CA	5
P05771	PRKCB	5
O43242	PSMD3	5
P00441	SOD1	5
P07437	TUBB	5
Q9UNQ0	ABCG2	4
P08913	ADRA2A	4
P35869	AHR	4
O95433	AHSA1	4
P05067	APP	4
Q03135	CAV1	4
P13501	CCL5	4
P11802	CDK4	4
P34972	CNR2	4
P16220	CREB1	4
P04141	CSF2	4
P49895	DIO1	4
Q01094	E2F1	4
Q15125	EBP	4
Q13451	FKBP5	4
Q9UBS5	GABBR1	4
P17302	GJA1	4
P06280	GLA	4
P09488	GSTM1	4
P28161	GSTM2	4
P09211	GSTP1	4
P01579	IFNG	4
P01344	IGF2	4
P01583	IL1A	4
Q9Y2K7	KDM2A	4
P28482	MAPK1	4
P45983	MAPK8	4
O43451	MGAM	4
P05164	MPO	4
P03886	MT-ND1	4
P14598	NCF1	4
Q16236	NFE2L2	4
Q14994	NR1I3	4
P09874	PARP1	4
Q9Y263	PLAA	4
Q03181	PPARD	4
P43115	PTGER3	4
P06400	RB1	4
P05121	SERPINE1	4
P10451	SPP1	4
P42224	STAT1	4
P11387	TOP1	4
Q92887	ABCC2	3
Q13085	ACACA	3
P15309	ACPP	3
P00325	ADH1B	3
P04746	AMY2A	3
Q06187	BTK	3
P22748	CA4	3
Q01668	CACNA1D	3
P29466	CASP1	3
P04040	CAT	3
P16152	CBR1	3
P29965	CD40LG	3
Q00534	CDK6	3
P42771	CDKN2A	3
O96017	CHEK2	3
P08912	CHRM5	3
O15111	CHUK	3
O14493	CLDN4	3
P02452	COL1A1	3
P02461	COL3A1	3
P02741	CRP	3
P17538	CTRB1	3
P07339	CTSD	3
P02778	CXCL10	3
O14625	CXCL11	3
P19875	CXCL2	3
P11511	CYP19A1	3
Q96JK2	DCAF5	3
Q14209	E2F2	3
P00533	EGFR	3
P19419	ELK1	3
P04626	ERBB2	3
P21860	ERBB3	3
P11308	ERG	3
P48023	FASLG	3
P09958	FURIN	3
P17677	GAP43	3
P52789	HK2	3
Q00613	HSF1	3
P11021	HSPA5	3
P04792	HSPB1	3
P17936	IGFBP3	3
P22301	IL10	3
P60568	IL2	3
P10914	IRF1	3
P35968	KDR	3
Q5T6X2	KLF5	3
P09848	LCT	3
Q99732	LITAF	3
Q9UIQ6	LNPEP	3
P09238	MMP10	3
Q99519	NEU1	3
Q99801	NKX3-1	3
P55786	NPEPPS	3
O95665	NTSR2	3
P11926	ODC1	3
Q15113	PCOLCE	3
P14555	PLA2G2A	3
P00750	PLAT	3
P06746	POLB	3
P16435	POR	3
H0YDU8	PPP5C	3
Q05655	PRKCD	3
Q02156	PRKCE	3
P60484	PTEN	3
P04049	RAF1	3
P20936	RASA1	3
Q9NS23	RASSF1	3
Q13950	RUNX2	3
P53985	SLC16A1	3
P40763	STAT3	3
P49888	SULT1E1	3
Q7L0J3	SV2A	3
P07204	THBD	3
P14679	TYR	3
P08183	ABCB1	2
P62736	ACTA2	2
P18509	ADCYAP1	2
P25100	ADRA1D	2
P02768	ALB	2
P30838	ALDH3A1	2
P15336	ATF2	2
O14983	ATP2A1	2
P06276	BCHE	2
P00915	CA1	2
O43570	CA12	2
Q9ULX7	CA14	2
P35218	CA5A	2
Q9Y2D0	CA5B	2
P23280	CA6	2
P43166	CA7	2
P30279	CCND2	2
P25942	CD40	2
P33681	CD80	2
P42081	CD86	2
P23141	CES1	2
O00748	CES2	2
P35222	CTNNB1	2
P07858	CTSB	2
O75907	DGAT1	2
P21918	DRD5	2
Q9H5J4	ELOVL6	2
Q6UWV6	ENPP7	2
P09038	FGF2	2
P17948	FLT1	2
P36888	FLT3	2
P35916	FLT4	2
P14136	GFAP	2
P15428	HPGD	2
P26439	HSD3B2	2
O15357	INPPL1	2
Q12791	KCNMA1	2
O15229	KMO	2
P61626	LYZ	2
Q13387	MAPK8IP2	2
Q07820	MCL1	2
P45452	MMP13	2
P30419	NMT1	2
Q9Y239	NOD1	2
Q9NWU1	OXSM	2
P12004	PCNA	2
P16284	PECAM1	2
P11086	PNMT	2
Q07869	PPARA	2
P05129	PRKCG	2
P29350	PTPN6	2
P63000	RAC1	2
Q06455	RUNX1T1	2
P11166	SLC2A1	2
P08842	STS	2
P07101	TH	2
Q8NER1	TRPV1	2
P60709	ACTB	1
O95622	ADCY5	1
P35318	ADM	1
Q7Z4H4	ADM2	1
P18825	ADRA2C	1
O00468	AGRN	1
P42330	AKR1C3	1
P13716	ALAD	1
P09923	ALPI	1
P19801	AOC1	1
O14727	APAF1	1
P31941	APOBEC3A	1
Q9HC16	APOBEC3G	1
Q9UQB9	AURKC	1
Q16611	BAK1	1
P23560	BDNF	1
P02818	BGLAP	1
P12644	BMP4	1
O95180	CACNA1H	1
P55210	CASP7	1
P51959	CCNG1	1
P16671	CD36	1
P16070	CD44	1
P30307	CDC25C	1
Q9H5V8	CDCP1	1
P55285	CDH6	1
P51861	CDR1	1
P01233	CGB	1
P28329	CHAT	1
P21964	COMT	1
P15169	CPN1	1
P43155	CRAT	1
Q99895	CTRC	1
P61073	CXCR4	1
P20813	CYP2B6	1
P40126	DCT	1
P24530	EDNRB	1
P11161	EGR2	1
P54851	EMP2	1
Q07075	ENPEP	1
P25116	F2R	1
O00519	FAAH	1
P16930	FAH	1
P23142	FBLN1	1
P98095	FBLN2	1
P21802	FGFR2	1
P02751	FN1	1
P22083	FUT4	1
P06241	FYN	1
P10253	GAA	1
P15976	GATA1	1
Q9Y2T3	GDA	1
Q9UKL4	GJD2	1
P15104	GLUL	1
P46089	GPR3	1
P02724	GYPA	1
P68871	HBB	1
P49019	HCAR3	1
P19113	HDC	1
Q2TB90	HKDC1	1
P04035	HMGCR	1
P20823	HNF1A	1
P41235	HNF4A	1
P31270	HOXA11	1
P28222	HTR1B	1
P08069	IGF1R	1
P18065	IGFBP2	1
P24593	IGFBP5	1
O14920	IKBKB	1
Q14627	IL13RA2	1
Q14116	IL18	1
O95050	INMT	1
P26006	ITGA3	1
P05556	ITGB1	1
P05106	ITGB3	1
P23458	JAK1	1
P17275	JUNB	1
P07288	KLK3	1
Q9Y5K2	KLK4	1
P06858	LPL	1
P46821	MAP1B	1
P45985	MAP2K4	1
P53779	MAPK10	1
P27361	MAPK3	1
P10636	MAPT	1
P02686	MBP	1
P10620	MGST1	1
P50281	MMP14	1
P25189	MPZ	1
O14793	MSTN	1
P35548	MSX2	1
P42345	MTOR	1
Q15746	MYLK	1
P29475	NOS1	1
P16083	NQO2	1
Q02297	NRG1	1
O14786	NRP1	1
P78380	OLR1	1
P09466	PAEP	1
Q13153	PAK1	1
Q6QHF9	PAOX	1
P35558	PCK1	1
Q9Y233	PDE10A	1
A6NDG6	PGP	1
Q9UPP1	PHF8	1
P47712	PLA2G4A	1
Q6P1J6	PLB1	1
P53350	PLK1	1
P01189	POMC	1
P42785	PRCP	1
Q05513	PRKCZ	1
P04070	PROC	1
P35030	PRSS3	1
O95456	PSMG1	1
Q969U7	PSMG2	1
P11217	PYGM	1
Q9BXR0	QTRT1	1
Q8IV61	RASGRP3	1
P28702	RXRB	1
P48443	RXRG	1
P14151	SELL	1
P16109	SELP	1
P14410	SI	1
P49281	SLC11A2	1
P03973	SLPI	1
Q15797	SMAD1	1
P17947	SPI1	1
Q11206	ST3GAL4	1
P49675	STAR	1
P20366	TAC1	1
P25103	TACR1	1
P36402	TCF7	1
Q9NUW8	TDP1	1
P01135	TGFA	1
P61812	TGFB2	1
P10600	TGFB3	1
Q8IVF5	TIAM2	1
Q12899	TRIM26	1
Q9H4B7	TUBB1	1
P17643	TYRP1	1
P25874	UCP1	1
P55851	UCP2	1
P32241	VIPR1	1
O76076	WISP2	1
P19544	WT1	1
