# Supplementary material for: Tianfoshen oral liquid: a CFDA approved clinical traditional Chinese medicine, normalizes major cellular pathways disordered during colorectal carcinogenesis
Source: Oncotarget. 2017 Jan 16;8(9):14549–69. doi: 10.18632/oncotarget.14675 (PMC5362425; doi:10.18632/oncotarget.14675)
Supplement: Supplementary file 7 [file oncotarget-08-14549-s007.xls]

## Sheet: Sheet1
Supplementary Table S6: Known CRC-related targets
Target Gene Name	Target Protein Name	Uniprot ID	Source
IMPDH2	Inosine-5'-monophosphate dehydrogenase 2	P12268	DrugBank
MLH1	DNA mismatch repair protein Mlh1	P40692	DrugBank
MSH6	DNA mismatch repair protein Msh6	P52701	DrugBank
PMS2	Mismatch repair endonuclease PMS2	P54278	DrugBank
TYMS	Thymidylate synthase	P04818	DrugBank
UMPS	Uridine 5'-monophosphate synthase	P11172	DrugBank
WNT5B	Protein Wnt-5b	Q9H1J7	DrugBank
ABCC3	Canalicular multispecific organic anion transporter 2	O15438	GAD
ACE	Angiotensin-converting enzyme	P12821	GAD
ADA	Adenosine deaminase	P00813	GAD
ADAR	Double-stranded RNA-specific adenosine deaminase	P55265	GAD
ADH1A	Alcohol dehydrogenase 1A	P07327	GAD
ADIPOQ	Adiponectin	Q15848	GAD
ADIPOR1	Adiponectin receptor protein 1	Q96A54	GAD
ADRB3	Beta-3 adrenergic receptor	P13945	GAD
AGXT	Serine--pyruvate aminotransferase	P21549	GAD
AHCY	Adenosylhomocysteinase	P23526	GAD
AKAP10	A-kinase anchor protein 10, mitochondrial	O43572	GAD
AKAP9	A-kinase anchor protein 9	Q99996	GAD
ALDH1L1	Cytosolic 10-formyltetrahydrofolate dehydrogenase	O75891	GAD
ALDH2	Aldehyde dehydrogenase, mitochondrial	P05091	GAD
ALOX12	Arachidonate 12-lipoxygenase, 12S-type	P18054	GAD
AMPD1	AMP deaminase 1	P23109	GAD
APEX1	DNA-(apurinic or apyrimidinic site) lyase	P27695	GAD
APOE	Apolipoprotein E	P02649	GAD
ARL11	ADP-ribosylation factor-like protein 11	Q969Q4	GAD
HIF1A	Hypoxia-inducible factor 1-alpha	Q16665	GAD
ASCC3	Activating signal cointegrator 1 complex subunit 3	Q8N3C0	GAD
ATG12	Ubiquitin-like protein ATG12	O94817	GAD
ATG2B	Autophagy-related protein 2 homolog B	Q96BY7	GAD
ATG5	Autophagy protein 5	Q9H1Y0	GAD
ATG9B	Autophagy-related protein 9B	Q674R7	GAD
ATIC	Bifunctional purine biosynthesis protein PURH	P31939	GAD
ATM	Serine-protein kinase ATM	Q13315	GAD
ATP2A2	Sarcoplasmic/endoplasmic reticulum calcium ATPase 2	P16615	GAD
ATP6	ATP synthase subunit a	P00846	GAD
BAMBI	BMP and activin membrane-bound inhibitor homolog	Q13145	GAD
BARD1	BRCA1-associated RING domain protein 1	Q99728	GAD
BCL2L1	Bcl-2-like protein 1	Q07817	GAD
BHMT	Betaine--homocysteine S-methyltransferase 1	Q93088	GAD
BID	BH3-interacting domain death agonist	P55957	GAD
BLM	Bloom syndrome protein	P54132	GAD
BMP1	Bone morphogenetic protein 1	P13497	GAD
BMP2	Bone morphogenetic protein 2	P12643	GAD
BMPR2	Bone morphogenetic protein receptor type-2	Q13873	GAD
BRCA2	Breast cancer type 2 susceptibility protein	P51587	GAD
BRUNOL4	CUGBP Elav-like family member	Q9BZC1	GAD
BTRC	F-box/WD repeat-containing protein 1A	Q9Y297	GAD
C11ORF53	Uncharacterized protein C11orf53	Q8IXP5	GAD
CAPN10	Calpain-10	Q9HC96	GAD
NOD2	Nucleotide-binding oligomerization domain-containing protein 2	Q9HC29	GAD
CARD8	Caspase recruitment domain-containing protein 8	Q9Y2G2	GAD
CASP10	Caspase-10	Q92851	GAD
CASP6	Caspase-6	P55212	GAD
CASP7	Caspase-7	P55210	GAD
CASP8	Caspase-8	Q14790	GAD
CASP8AP2	CASP8-associated protein 2	Q9UKL3	GAD
CASR	Extracellular calcium-sensing receptor	P41180	GAD
CAT	Catalase	P04040	GAD
CBS	Cystathionine beta-synthase	P35520	GAD
CCL1	C-C motif chemokine 1	P22362	GAD
CCL2	C-C motif chemokine 2	P13500	GAD
CCNH	Cyclin-H	P51946	GAD
CD14	Monocyte differentiation antigen CD14	P08571	GAD
CD28	T-cell-specific surface glycoprotein CD28	P10747	GAD
CD3EAP	DNA-directed RNA polymerase I subunit RPA34	O15446	GAD
CDA	Cytidine deaminase	P32320	GAD
CDC14A	Dual specificity protein phosphatase CDC14A	Q9UNH5	GAD
CDC40	Pre-mRNA-processing factor 17	O60508	GAD
CDC45L	Cell division control protein 45 homolog	O75419	GAD
CDH1	Cadherin-1	P12830	GAD
CDH3	Cadherin-3	P22223	GAD
CDK7	Cyclin-dependent kinase 7	P50613	GAD
CDKN1A	Cyclin-dependent kinase inhibitor 1	P38936	GAD
CDKN1B	Cyclin-dependent kinase inhibitor 1B	P46527	GAD
CDKN2A	Cyclin-dependent kinase inhibitor 2A	P42771	GAD
CDKN2B	Cyclin-dependent kinase 4 inhibitor B	P42772	GAD
CDX2	Homeobox protein CDX-2	Q99626	GAD
CHEK1	Serine/threonine-protein kinase Chk1	O14757	GAD
CHEK2	Serine/threonine-protein kinase Chk2	O96017	GAD
CIITA	MHC class II transactivator	P33076	GAD
CNR1	Cannabinoid receptor 1	P21554	GAD
COL11A1	Collagen alpha-1(XI) chain	P12107	GAD
CPA4	Carboxypeptidase A4	Q9UI42	GAD
CSNK2A1	Casein kinase II subunit alpha	P68400	GAD
CTLA4	Cytotoxic T-lymphocyte protein 4	P16410	GAD
CUBN	Cubilin	O60494	GAD
CX3CL1	Fractalkine	P78423	GAD
CXCL12	Stromal cell-derived factor 1	P48061	GAD
CXCL5	C-X-C motif chemokine 5	P42830	GAD
CXCR4	C-X-C chemokine receptor type 4	P61073	GAD
CYBA	Cytochrome b-245 light chain	P13498	GAD
CYTB	Cytochrome b	P00156	GAD
DACT1	Dapper homolog 1	Q9NYF0	GAD
DAPK1	Death-associated protein kinase 1	P53355	GAD
DDX25	ATP-dependent RNA helicase DDX25	Q9UHL0	GAD
DFNA5	Non-syndromic hearing impairment protein 5	O60443	GAD
DHFR	Dihydrofolate reductase	P00374	GAD
DHX36	ATP-dependent RNA helicase DHX36	Q9H2U1	GAD
DIP2B	Disco-interacting protein 2 homolog B	Q9P265	GAD
DKK3	Dickkopf-related protein 3	Q9UBP4	GAD
DLG5	Disks large homolog 5	Q8TDM6	GAD
DNMT1	DNA (cytosine-5)-methyltransferase 1	P26358	GAD
DNMT3A	DNA (cytosine-5)-methyltransferase 3A	Q9Y6K1	GAD
DNMT3B	DNA (cytosine-5)-methyltransferase 3B	Q9UBC3	GAD
DUSP10	Dual specificity protein phosphatase 10	Q9Y6W6	GAD
EGF	Pro-epidermal growth factor	P01133	GAD
EHMT1	Histone-lysine N-methyltransferase EHMT1	Q9H9B1	GAD
EHMT2	Histone-lysine N-methyltransferase EHMT2	Q96KQ7	GAD
EIF3H	Eukaryotic translation initiation factor 3 subunit H	O15372	GAD
EPHB2	Ephrin type-B receptor 2	P29323	GAD
EPHX1	Epoxide hydrolase 1	P07099	GAD
EPHX2	Bifunctional epoxide hydrolase 2	P34913	GAD
ERBB2	Receptor tyrosine-protein kinase erbB-2	P04626	GAD
ERBB4	Receptor tyrosine-protein kinase erbB-4	Q15303	GAD
ERCC2	TFIIH basal transcription factor complex helicase XPD subunit	P18074	GAD
ERCC4	DNA repair endonuclease XPF	Q92889	GAD
ERCC6	DNA excision repair protein ERCC-6	Q03468	GAD
ESRRG	Estrogen-related receptor gamma	P62508	GAD
EXO1	Exonuclease 1	Q9UQ84	GAD
FABP2	Fatty acid-binding protein, intestinal	P12104	GAD
FAM46A	Protein FAM46A	Q96IP4	GAD
FANCD2	Fanconi anemia group D2 protein	Q9BXW9	GAD
FANCG	Fanconi anemia group G protein	O15287	GAD
FAS	Tumor necrosis factor receptor superfamily member 6	P25445	GAD
FCGR1A	High affinity immunoglobulin gamma Fc receptor I	P12314	GAD
FCGR2A	Low affinity immunoglobulin gamma Fc region receptor II-a	P12318	GAD
FCGR3A	Low affinity immunoglobulin gamma Fc region receptor III-A	P08637	GAD
FGF4	Fibroblast growth factor 4	P08620	GAD
FHIT	Bis(5'-adenosyl)-triphosphatase	P49789	GAD
FMO3	Dimethylaniline monooxygenase [N-oxide-forming] 3	P31513	GAD
FOLH1	Glutamate carboxypeptidase 2	Q04609	GAD
FOLR1	Folate receptor alpha	P15328	GAD
FPGS	Folylpolyglutamate synthase, mitochondrial	Q05932	GAD
FRZB	Secreted frizzled-related protein 3	Q92765	GAD
GADD45A	Growth arrest and DNA damage-inducible protein GADD45 alph	P24522	GAD
GART	Trifunctional purine biosynthetic protein adenosine-3	P22102	GAD
GGH	Gamma-glutamyl hydrolase	Q92820	GAD
GH1	Somatotropin	P01241	GAD
GHRL	Appetite-regulating hormone	Q9UBU3	GAD
GHSR	Growth hormone secretagogue receptor type 1	Q92847	GAD
GIF	Gastric intrinsic factor	P27352	GAD
GLI3	Transcriptional activator GLI3	P10071	GAD
GNAS	Guanine nucleotide-binding protein G(s) subunit alpha isoforms short	P63092	GAD
GNB4	Guanine nucleotide-binding protein subunit beta-4	Q9HAV0	GAD
GPX1	Glutathione peroxidase 1	P07203	GAD
GPX4	Phospholipid hydroperoxide glutathione peroxidase, mitochondrial	P36969	GAD
GREM1	Gremlin-1	O60565	GAD
GSTA1	Glutathione S-transferase A1	P08263	GAD
GSTA2	Glutathione S-transferase A2	P09210	GAD
GSTA4	Glutathione S-transferase A4	O15217	GAD
GSTM1	Glutathione S-transferase Mu 1	P09488	GAD
GSTM2	Glutathione S-transferase Mu 2	P28161	GAD
GSTM3	Glutathione S-transferase Mu 3	P21266	GAD
GSTP1	Glutathione S-transferase P	P09211	GAD
GSTT1	Glutathione S-transferase theta-1	P30711	GAD
GSTT2	Glutathione S-transferase theta-2	P0CG29	GAD
HDAC9	Histone deacetylase 9	Q9UKV0	GAD
HFE	Hereditary hemochromatosis protein	Q30201	GAD
HIC1	Hypermethylated in cancer 1 protein	Q14526	GAD
HLA-DQA1	HLA class II histocompatibility antigen, DQ alpha 1 chain	P01909	GAD
HLA-DRB1	HLA class II histocompatibility antigen, DRB1-14 beta chain	Q9GIY3	GAD
HRAS	GTPase HRas	P01112	GAD
HSD17B3	Testosterone 17-beta-dehydrogenase 3	P37058	GAD
ICAM1	Intercellular adhesion molecule 1	P05362	GAD
IGF1	Insulin-like growth factor I	P05019	GAD
IGFBP1	Insulin-like growth factor-binding protein 1	P08833	GAD
IKBKB	Inhibitor of nuclear factor kappa-B kinase subunit beta	O14920	GAD
IL10	Interleukin-10	P22301	GAD
IL12A	Interleukin-12 subunit alpha	P29459	GAD
IL12B	Interleukin-12 subunit beta	P29460	GAD
IL16	Pro-interleukin-16	Q14005	GAD
IL18	Interleukin-18	Q14116	GAD
IL1A	Interleukin-1 alpha	P01583	GAD
IL1B	Interleukin-1 beta	P01584	GAD
IL1RN	Interleukin-1 receptor antagonist protein	P18510	GAD
IL4	Interleukin-4	P05112	GAD
IL4R	Interleukin-4 receptor subunit alpha	P24394	GAD
IL6	Interleukin-6	P05231	GAD
IL8	Interleukin-8	P10145	GAD
ING1	Inhibitor of growth protein 1	Q9UK53	GAD
INHBA	Inhibin beta A chain	P08476	GAD
INS	Insulin	P01308	GAD
IRS1	Insulin receptor substrate 1	P35568	GAD
IRS2	Insulin receptor substrate 2	Q9Y4H2	GAD
KLRK1	NKG2-D type II integral membrane protein	P26718	GAD
LAMA5	Laminin subunit alpha-5	O15230	GAD
LEP	Leptin	P41159	GAD
LEPR	Leptin receptor	P48357	GAD
LIG3	DNA ligase 3	P49916	GAD
LIPC	Hepatic triacylglycerol lipase	P11150	GAD
LTA	Lymphotoxin-alpha	P01374	GAD
LTBP1	Latent-transforming growth factor beta-binding protein 1	Q14766	GAD
LTBP4	Latent-transforming growth factor beta-binding protein 4	Q8N2S1	GAD
MANBA	Beta-mannosidase	O00462	GAD
MAP2K4	Dual specificity mitogen-activated protein kinase kinase 4	P45985	GAD
MAPRE2	Microtubule-associated protein RP/EB family member 2	Q15555	GAD
MASP2	Mannan-binding lectin serine protease 2	O00187	GAD
MAT2A	S-adenosylmethionine synthase isoform type-2	P31153	GAD
MBL2	Mannose-binding protein C	P11226	GAD
MC4R	Melanocortin receptor 4	P32245	GAD
MDK	Midkine	P21741	GAD
MDM2	E3 ubiquitin-protein ligase Mdm2	Q00987	GAD
MGMT	Methylated-DNA--protein-cysteine methyltransferase	P16455	GAD
MICA	MHC class I polypeptide-related sequence A	Q29983	GAD
MMP1	Interstitial collagenase	P03956	GAD
MMP2	72 kDa type IV collagenase	P08253	GAD
MMP3	Stromelysin-1	P08254	GAD
MMP7	Matrilysin	P09237	GAD
MMP9	Matrix metalloproteinase-9	P14780	GAD
MMRN1	Multimerin-1	Q13201	GAD
MRC1	Macrophage mannose receptor 1	P22897	GAD
MTHFD1	C-1-tetrahydrofolate synthase, cytoplasmic	P11586	GAD
MTHFS	5-formyltetrahydrofolate cyclo-ligase	P49914	GAD
MTM1	Myotubularin	Q13496	GAD
MTMR3	Myotubularin-related protein 3	Q13615	GAD
MTR	Methionine synthase	Q99707	GAD
MTRR	Methionine synthase reductase	Q9UBK8	GAD
MUTYH	Adenine DNA glycosylase	Q9UIF7	GAD
MYCL1	Protein L-Myc	P12524	GAD
MYH1	Myosin-1	P12882	GAD
MYNN	Myoneurin	Q9NPC7	GAD
MYO3A	Myosin-IIIa	Q8NEV4	GAD
NAT1	Arylamine N-acetyltransferase 1	P18440	GAD
NAT2	Arylamine N-acetyltransferase 2	P11245	GAD
NBN	Nibrin	O60934	GAD
ND1	NADH-ubiquinone oxidoreductase chain 1	P03886	GAD
ND2	NADH-ubiquinone oxidoreductase chain 2	P03891	GAD
ND4	NADH-ubiquinone oxidoreductase chain 4	P03905	GAD
ND4L	NADH-ubiquinone oxidoreductase chain 4L	P03901	GAD
ND6	NADH-ubiquinone oxidoreductase chain 6	P03923	GAD
NDRG1	Protein NDRG1	Q92597	GAD
NFE2L2	Nuclear factor erythroid 2-related factor 2	Q16236	GAD
NFKB1	Nuclear factor NF-kappa-B p105 subunit	P19838	GAD
NFKBIA	NF-kappa-B inhibitor alpha	P25963	GAD
NLK	Serine/threonine-protein kinase NLK	Q9UBE8	GAD
NME1	Nucleoside diphosphate kinase A	P15531	GAD
NOS2A	Nitric oxide synthase, inducible	P35228	GAD
NOS3	Nitric oxide synthase, endothelial	P29474	GAD
NQO1	Nitric oxide synthase, brain	P29476	GAD
NT5E	5'-nucleotidase	P21589	GAD
NUDT1	7,8-dihydro-8-oxoguanine triphosphatase	P36639	GAD
OGG1	N-glycosylase/DNA lyase	O15527	GAD
PARP1	Poly [ADP-ribose] polymerase 1	P09874	GAD
PARP4	Poly [ADP-ribose] polymerase 4	Q9UKK3	GAD
PCNA	Proliferating cell nuclear antigen	P12004	GAD
PDCD1LG2	Programmed cell death 1 ligand 2	Q9BQ51	GAD
PLAB	Growth/differentiation factor 15	Q99988	GAD
PLD2	Phospholipase D2	O14939	GAD
PMS1	PMS1 protein homolog 1	P54277	GAD
POU2AF1	POU domain class 2-associating factor 1	Q16633	GAD
PPARD	Peroxisome proliferator-activated receptor delta	Q03181	GAD
PPARGC1A	Peroxisome proliferator-activated receptor gamma coactivator 1-alpha	Q9UBK2	GAD
PPP1R13L	RelA-associated inhibitor	Q8WUF5	GAD
PPP1R3A	Protein phosphatase 1 regulatory subunit 3A	Q16821	GAD
PRDM2	PR domain zinc finger protein 2	Q13029	GAD
PRNP	Major prion protein	P04156	GAD
PSMB9	Proteasome subunit beta type-9	P28065	GAD
PTEN	Phosphatidylinositol 3,4,5-trisphosphate 3-phosphatase and dual-specificity protein phosphatase PTEN	P60484	GAD
PTGS1	Prostaglandin G/H synthase 1	P23219	GAD
PTPN13	Tyrosine-protein phosphatase non-receptor type 13	Q12923	GAD
PYGO1	Pygopus homolog 1	Q9Y3Y4	GAD
RAD18	E3 ubiquitin-protein ligase RAD18	Q9NS91	GAD
RAD23B	UV excision repair protein RAD23 homolog B	P54727	GAD
RAD52	DNA repair protein RAD52 homolog	P43351	GAD
RAD9A	Cell cycle checkpoint control protein RAD9A	Q99638	GAD
RETN	Resistin	Q9HD89	GAD
RFC1	Replication factor C subunit 1	P35251	GAD
RHPN2	Rhophilin-2	Q8IUC4	GAD
RIPK1	Receptor-interacting serine/threonine-protein kinase 1	Q13546	GAD
RMI1	RecQ-mediated genome instability protein 1	Q9H9A7	GAD
RNASE1	Ribonuclease pancreatic	P07998	GAD
RNASEL	2-5A-dependent ribonuclease	Q05823	GAD
RPH3AL	Rab effector Noc2	Q9UNE2	GAD
RPRM	Protein reprimo	Q9NS64	GAD
RRM2B	Ribonucleoside-diphosphate reductase subunit M2 B	Q7LG56	GAD
SCG5	Neuroendocrine protein 7B2	P05408	GAD
SECISBP2	Selenocysteine insertion sequence-binding protein 2	Q96T21	GAD
SELS	Selenoprotein S	Q9BQE4	GAD
SEPP1	Selenoprotein P	P49908	GAD
SERPINA1	Alpha-1-antitrypsin	P01009	GAD
SERPINF1	Pigment epithelium-derived factor	P36955	GAD
SFRP2	Secreted frizzled-related protein 2	Q96HF1	GAD
SFRP4	Secreted frizzled-related protein 4	Q6FHJ7	GAD
SHMT1	Serine hydroxymethyltransferase, cytosolic	P34896	GAD
SLC19A1	Folate transporter 1	P41440	GAD
SLC22A4	Solute carrier family 22 member 4	Q9H015	GAD
SLC22A5	Solute carrier family 22 member 5	O76082	GAD
SLCO1B1	Solute carrier organic anion transporter family member 1B1	Q9Y6L6	GAD
SMAD4	Mothers against decapentaplegic homolog 4	Q13485	GAD
SMAD7	Mothers against decapentaplegic homolog 7	O15105	GAD
SMURF1	E3 ubiquitin-protein ligase SMURF1	Q9HCE7	GAD
SOD2	Superoxide dismutase [Mn], mitochondrial	P04179	GAD
SSH1	Protein phosphatase Slingshot homolog 1	Q8WYL5	GAD
SSH2	Protein phosphatase Slingshot homolog 2	Q76I76	GAD
SULT1A1	Sulfotransferase 1A1	P50225	GAD
TAS2R14	Taste receptor type 2 member 14	Q9NYV8	GAD
TBR1	T-box brain protein 1	Q16650	GAD
TBX3	T-box transcription factor TBX3	O15119	GAD
TCN2	Transcobalamin-2	P20062	GAD
TFRC	Transferrin receptor protein 1	P02786	GAD
THBS1	Thrombospondin-1	P07996	GAD
TLE1	Transducin-like enhancer protein 1	Q04724	GAD
TNFRSF10A	Tumor necrosis factor receptor superfamily member 10A	O00220	GAD
TP73	Tumor protein p73	O15350	GAD
TPMT	Thiopurine S-methyltransferase	P51580	GAD
TRNR2	GDNF family receptor alpha-2	O00451	GAD
TRNT1	CCA tRNA nucleotidyltransferase 1, mitochondrial	Q96Q11	GAD
TRPS1	Zinc finger transcription factor Trps1	Q9UHF7	GAD
TTK	Dual specificity protein kinase TTK	P33981	GAD
TXNRD2	Thioredoxin reductase 2, mitochondrial	Q9NNW7	GAD
UGT1A6	UDP-glucuronosyltransferase 1-6	P19224	GAD
UGT1A7	UDP-glucuronosyltransferase 1-7	Q9HAW7	GAD
UGT1A8	UDP-glucuronosyltransferase 1-8	Q9HAW9	GAD
UGT1A9	UDP-glucuronosyltransferase 1-9	O60656	GAD
UPB1	Beta-ureidopropionase	Q9UBR1	GAD
VDR	Vitamin D3 receptor	P11473	GAD
VEGFC	Vascular endothelial growth factor C	P49767	GAD
VHL	Von Hippel-Lindau disease tumor suppressor	P40337	GAD
WIF1	Wnt inhibitory factor 1	Q9Y5W5	GAD
WISP1	WNT1-inducible-signaling pathway protein 1	O95388	GAD
WISP3	WNT1-inducible-signaling pathway protein 3	O95389	GAD
WNT2B	Protein Wnt-2b	Q93097	GAD
WRN	Werner syndrome ATP-dependent helicase	Q14191	GAD
XPA	DNA repair protein complementing XP-A cells	P23025	GAD
XPC	DNA repair protein complementing XP-C cells	Q01831	GAD
XRCC2	DNA repair protein XRCC2	O43543	GAD
XRCC3	DNA repair protein XRCC3	O43542	GAD
XRCC4	DNA repair protein XRCC4	Q13426	GAD
XRCC5	X-ray repair cross-complementing protein 5	P13010	GAD
ALOX5	Arachidonate 5-lipoxygenase	P09917	GAD; DrugBank
BRCA1	Breast cancer type 1 susceptibility protein	P38398	GAD; DrugBank
DPYD	Dihydropyrimidine dehydrogenase [NADP(+)]	Q12882	GAD; DrugBank
DPYS	Dihydropyrimidinase	Q14117	GAD; DrugBank
ERCC1	DNA excision repair protein ERCC-1	P07992	GAD; DrugBank
MTHFR	Methylenetetrahydrofolate reductase	P42898	GAD; DrugBank
PTGS2	Prostaglandin G/H synthase 2	P35354	GAD; DrugBank
UGT1A1	UDP-glucuronosyltransferase 1-1	P22309	GAD; DrugBank
XRCC1	DNA repair protein XRCC1	P18887	GAD; DrugBank
MSH2	DNA mismatch repair protein Msh2	P43246	GAD; DrugBank; KEGG_PASSWAY
AXIN1	Axin-1	O15169	GAD; KEGG_PASSWAY
BIRC5	Baculoviral IAP repeat-containing protein 5	O15392	GAD; KEGG_PASSWAY
BRAF	Serine/threonine-protein kinase B-raf	P15056	GAD; KEGG_PASSWAY
CASP3	Caspase-3	P42574	GAD; KEGG_PASSWAY
CASP9	Caspase-9	P55211	GAD; KEGG_PASSWAY
KRAS	GTPase KRas	P01116	GAD; KEGG_PASSWAY
MSH3	DNA mismatch repair protein Msh3	P20585	GAD; KEGG_PASSWAY
MYC	Myc proto-oncogene protein	P01106	GAD; KEGG_PASSWAY
SMAD2	Mothers against decapentaplegic homolog 2	Q15796	GAD; KEGG_PASSWAY
SMAD3	Mothers against decapentaplegic homolog 3	P84022	GAD; KEGG_PASSWAY
TCF7	Transcription factor 7	P36402	GAD; KEGG_PASSWAY
TCF7L2	Transcription factor 7-like 2	Q9NQB0	GAD; KEGG_PASSWAY
TGFB1	Transforming growth factor beta-1	P01137	GAD; KEGG_PASSWAY
TGFBR1	TGF-beta receptor type-1	P36897	GAD; KEGG_PASSWAY
TGFBR2	TGF-beta receptor type-2	P37173	GAD; KEGG_PASSWAY
AKT1	RAC-alpha serine/threonine-protein kinase	P31749	GAD; KEGG_PASSWAY; OMIM
APC	Adenomatous polyposis coli protein	P25054	GAD; KEGG_PASSWAY; OMIM
AXIN2	Axin-2	Q9Y2T1	GAD; KEGG_PASSWAY; OMIM
BAX	Apoptosis regulator BAX	Q07812	GAD; KEGG_PASSWAY; OMIM
PIK3CA	Phosphatidylinositol 4,5-bisphosphate 3-kinase catalytic subunit alpha isoform	P42336	GAD; KEGG_PASSWAY; OMIM
CCND1	G1/S-specific cyclin-D1	P24385	GAD; KEGG_PASSWAY; OMIM;
CTNNB1	Catenin beta-1	P35222	GAD; KEGG_PASSWAY; OMIM;
DCC	Netrin receptor DCC	P43146	GAD; KEGG_PASSWAY; OMIM;
TP53	Cellular tumor antigen p53	P04637	GAD; KEGG_PASSWAY; OMIM; TTD
AURKA	Aurora kinase A	O14965	GAD; OMIM
MLH3	DNA mismatch repair protein Mlh3	Q9UHC1	GAD; OMIM
NRAS	GTPase NRas	P01111	GAD; OMIM
PTPRJ	Receptor-type tyrosine-protein phosphatase eta	Q12913	GAD; OMIM
RAD54B	DNA repair and recombination protein RAD54B	Q9Y620	GAD; OMIM
TLR2	Toll-like receptor 2	O60603	GAD; OMIM
TLR4	Toll-like receptor 4	O00206	GAD; OMIM
FLT1	Vascular endothelial growth factor receptor 1	P17948	GAD; TTD
KDR	Vascular endothelial growth factor receptor 2	P35968	GAD; TTD
PPARG	Peroxisome proliferator-activated receptor gamma	P37231	GAD; TTD
TNF	Tumor necrosis factor	P01375	GAD; TTD
VEGFA	Vascular endothelial growth factor A	P15692	GAD; TTD
VEGFB	Vascular endothelial growth factor B	P49765	GAD; TTD
AKT2	RAC-beta serine/threonine-protein kinase	P31751	KEGG_PASSWAY
AKT3	RAC-gamma serine/threonine-protein kinase	Q9Y243	KEGG_PASSWAY
APC2	Anaphase-promoting complex subunit 2	Q9UJX6	KEGG_PASSWAY
APPL1	DCC-interacting protein 13-alpha	Q9UKG1	KEGG_PASSWAY
ARAF	Serine/threonine-protein kinase A-Raf	P10398	KEGG_PASSWAY
BAD	Bcl2-associated agonist of cell death	Q92934	KEGG_PASSWAY
CYCS	Cytochrome c	P99999	KEGG_PASSWAY
FOS	Proto-oncogene c-Fos	P01100	KEGG_PASSWAY
GSK3B	Glycogen synthase kinase-3 beta	P49841	KEGG_PASSWAY
JUN	Transcription factor AP-1	P05412	KEGG_PASSWAY
LEF1	Lymphoid enhancer-binding factor 1	Q9UJU2	KEGG_PASSWAY
MAPK1	Mitogen-activated protein kinase 1	P28482	KEGG_PASSWAY
MAPK10	Mitogen-activated protein kinase 10	P53779	KEGG_PASSWAY
MAPK3	Mitogen-activated protein kinase 3	P27361	KEGG_PASSWAY
MAPK8	Mitogen-activated protein kinase 8	P45983	KEGG_PASSWAY
MAPK9	Mitogen-activated protein kinase 9	P45984	KEGG_PASSWAY
PIK3CB	Phosphatidylinositol 4,5-bisphosphate 3-kinase catalytic subunit beta isoform	P42338	KEGG_PASSWAY
PIK3CD	Phosphatidylinositol 4,5-bisphosphate 3-kinase catalytic subunit delta isoform	O00329	KEGG_PASSWAY
PIK3CG	Phosphatidylinositol 4,5-bisphosphate 3-kinase catalytic subunit gamma isoform	P48736	KEGG_PASSWAY
PIK3R1	Phosphatidylinositol 3-kinase regulatory subunit alpha	P27986	KEGG_PASSWAY
PIK3R2	Phosphatidylinositol 3-kinase regulatory subunit beta	O00459	KEGG_PASSWAY
PIK3R3	Phosphatidylinositol 3-kinase regulatory subunit gamma	Q92569	KEGG_PASSWAY
PIK3R5	Phosphoinositide 3-kinase regulatory subunit 5	Q8WYR1	KEGG_PASSWAY
RAC1	Ras-related C3 botulinum toxin substrate 1	P63000	KEGG_PASSWAY
RAC2	Ras-related C3 botulinum toxin substrate 2	P15153	KEGG_PASSWAY
RAC3	Ras-related C3 botulinum toxin substrate 3	P60763	KEGG_PASSWAY
RAF1	RAF proto-oncogene serine/threonine-protein kinase	P04049	KEGG_PASSWAY
RALGDS	Ral guanine nucleotide dissociation stimulator	Q12967	KEGG_PASSWAY
RHOA	Transforming protein RhoA	P61586	KEGG_PASSWAY
TCF7L1	Transcription factor 7-like 1	Q9HCS4	KEGG_PASSWAY
TGFB3	Transforming growth factor beta-3	P10600	KEGG_PASSWAY
BUB1B	Mitotic checkpoint serine/threonine-protein kinase BUB1 beta	O60566	OMIM
DLC1	Rho GTPase-activating protein 7	Q96QB1	OMIM
FGFR3	Fibroblast growth factor receptor 3	P22607	OMIM
FLCN	Folliculin	Q8NFG4	OMIM
MCC	Colorectal mutant cancer protein	P23508	OMIM
PDGFRL	Platelet-derived growth factor receptor-like protein	Q15198	OMIM
PTPN12	Tyrosine-protein phosphatase non-receptor type 12	Q05209	OMIM
ABL1	Tyrosine-protein kinase ABL1	P00519	TTD
ANGPT2	Angiopoietin-2	O15123	TTD
ATP4A	Potassium-transporting ATPase alpha chain 1	P20648	TTD
CD248	Endosialin	Q9HCU0	TTD
CSF1	Macrophage colony-stimulating factor 1	P09603	TTD
DR5	Tumor necrosis factor receptor superfamily member 10B	O14763	TTD
EGFL7	Epidermal growth factor-like protein 7	Q9UHF1	TTD
EGFR	Epidermal growth factor receptor	P00533	TTD
FGFR1	Fibroblast growth factor receptor 1	P11362	TTD
FLT3	Receptor-type tyrosine-protein kinase FLT3	P36888	TTD
FLT4	Vascular endothelial growth factor receptor 3	P35916	TTD
FN1	Fibronectin	P02751	TTD
HDAC1	Histone deacetylase 1	Q13547	TTD
IFNAR2	Interferon alpha/beta receptor 2	P48551	TTD
IGF1R	Insulin-like growth factor 1 receptor	P08069	TTD
KIT	Mast/stem cell growth factor receptor Kit	P10721	TTD
MAP2K2	Dual specificity mitogen-activated protein kinase kinase 2	P36507	TTD
MET	Hepatocyte growth factor receptor	P08581	TTD
MUC1	Mucin-1	P15941	TTD
PIGF	Phosphatidylinositol-glycan biosynthesis class F protein	Q07326	TTD
RARA	Retinoic acid receptor alpha	P10276	TTD
RET	Proto-oncogene tyrosine-protein kinase receptor Ret	P07949	TTD
RRM1	Ribonucleoside-diphosphate reductase large subunit	P23921	TTD
SIRT1	NAD-dependent protein deacetylase sirtuin-1	Q96EB6	TTD
SRC	Proto-oncogene tyrosine-protein kinase Src	P12931	TTD
TLR9	Toll-like receptor 9	Q9NR96	TTD
TOP1	DNA topoisomerase 1	P11387	TTD
TOP2	DNA topoisomerase 2-alpha	P11388	TTD
BCL2	Apoptosis regulator Bcl-2	P10415	TTD; KEGG_PASSWAY
MAP2K1	Dual specificity mitogen-activated protein kinase kinase 1	Q02750	TTD; KEGG_PASSWAY
TGFB2	Transforming growth factor beta-2	P61812	TTD; KEGG_PASSWAY
