# Supplementary material for: Tianfoshen oral liquid: a CFDA approved clinical traditional Chinese medicine, normalizes major cellular pathways disordered during colorectal carcinogenesis
Source: Oncotarget. 2017 Jan 16;8(9):14549–69. doi: 10.18632/oncotarget.14675 (PMC5362425; doi:10.18632/oncotarget.14675)
Supplement: Supplementary file 8 [file oncotarget-08-14549-s008.xls]

## Sheet: Sheet1
Supplementary Table S7: TFS shared 78 putative targets with known anti-CRC drugs
Target Gene Name	Target Protein Name	Uniprot ID
HIF1A	Hypoxia-inducible factor 1-alpha	Q16665
BCL2L1	Bcl-2-like protein 1	Q07817
CASP7	Caspase-7	P55210
CASP8	Caspase-8	Q14790
CAT	Catalase	P04040
CCL2	C-C motif chemokine 2	P13500
CDKN1A	Cyclin-dependent kinase inhibitor 1	P38936
CDKN2A	Cyclin-dependent kinase inhibitor 2A	P42771
CHEK1	Serine/threonine-protein kinase Chk1	O14757
CHEK2	Serine/threonine-protein kinase Chk2	O96017
CXCR4	C-X-C chemokine receptor type 4	P61073
EGF	Pro-epidermal growth factor	P01133
ERBB2	Receptor tyrosine-protein kinase erbB-2	P04626
GSTM1	Glutathione S-transferase Mu 1	P09488
GSTM2	Glutathione S-transferase Mu 2	P28161
GSTP1	Glutathione S-transferase P	P09211
ICAM1	Intercellular adhesion molecule 1	P05362
IKBKB	Inhibitor of nuclear factor kappa-B kinase subunit beta	O14920
IL10	Interleukin-10	P22301
IL18	Interleukin-18	Q14116
IL1A	Interleukin-1 alpha	P01583
IL1B	Interleukin-1 beta	P01584
IL6	Interleukin-6	P05231
IL8	Interleukin-8	P10145
MAP2K4	Dual specificity mitogen-activated protein kinase kinase 4	P45985
MMP1	Interstitial collagenase	P03956
MMP2	72 kDa type IV collagenase	P08253
MMP3	Stromelysin-1	P08254
MMP9	Matrix metalloproteinase-9	P14780
ND1	NADH-ubiquinone oxidoreductase chain 1	P03886
NFE2L2	Nuclear factor erythroid 2-related factor 2	Q16236
NFKBIA	NF-kappa-B inhibitor alpha	P25963
NOS2	Nitric oxide synthase, inducible	P35228
NOS3	Nitric oxide synthase, endothelial	P29474
PARP1	Poly [ADP-ribose] polymerase 1	P09874
PCNA	Proliferating cell nuclear antigen	P12004
PPARD	Peroxisome proliferator-activated receptor delta	Q03181
PTEN	Phosphatidylinositol 3,4,5-trisphosphate 3-phosphatase and dual-specificity protein phosphatase PTEN	P60484
PTGS1	Prostaglandin G/H synthase 1	P23219
VDR	Vitamin D3 receptor	P11473
ALOX5	Arachidonate 5-lipoxygenase	P09917
PTGS2	Prostaglandin G/H synthase 2	P35354
BIRC5	Baculoviral IAP repeat-containing protein 5	O15392
CASP3	Caspase-3	P42574
CASP9	Caspase-9	P55211
MYC	Myc proto-oncogene protein	P01106
TCF7	Transcription factor 7	P36402
TGFB1	Transforming growth factor beta-1	P01137
AKT1	RAC-alpha serine/threonine-protein kinase	P31749
BAX	Apoptosis regulator BAX	Q07812
CCND1	G1/S-specific cyclin-D1	P24385
CTNNB1	Catenin beta-1	P35222
TP53	Cellular tumor antigen p53	P04637
FLT1	Vascular endothelial growth factor receptor 1	P17948
KDR	Vascular endothelial growth factor receptor 2	P35968
PPARG	Peroxisome proliferator-activated receptor gamma	P37231
TNF	Tumor necrosis factor	P01375
VEGFA	Vascular endothelial growth factor A	P15692
FOS	Proto-oncogene c-Fos	P01100
GSK3B	Glycogen synthase kinase-3 beta	P49841
JUN	Transcription factor AP-1	P05412
MAPK1	Mitogen-activated protein kinase 1	P28482
MAPK10	Mitogen-activated protein kinase 10	P53779
MAPK3	Mitogen-activated protein kinase 3	P27361
MAPK8	Mitogen-activated protein kinase 8	P45983
PIK3CG	Phosphatidylinositol 4,5-bisphosphate 3-kinase catalytic subunit gamma isoform	P48736
RAC1	Ras-related C3 botulinum toxin substrate 1	P63000
RAF1	RAF proto-oncogene serine/threonine-protein kinase	P04049
TGFB3	Transforming growth factor beta-3	P10600
EGFR	Epidermal growth factor receptor	P00533
FLT3	Receptor-type tyrosine-protein kinase FLT3	P36888
FLT4	Vascular endothelial growth factor receptor 3	P35916
FN1	Fibronectin	P02751
IGF1R	Insulin-like growth factor 1 receptor	P08069
TOP1	DNA topoisomerase 1	P11387
TOP2	DNA topoisomerase 2-alpha	P11388
BCL2	Apoptosis regulator Bcl-2	P10415
TGFB2	Transforming growth factor beta-2	P61812
