# Supplementary material for: Tianfoshen oral liquid: a CFDA approved clinical traditional Chinese medicine, normalizes major cellular pathways disordered during colorectal carcinogenesis
Source: Oncotarget. 2017 Jan 16;8(9):14549–69. doi: 10.18632/oncotarget.14675 (PMC5362425; doi:10.18632/oncotarget.14675)
Supplement: Supplementary file 9 [file oncotarget-08-14549-s009.xls]

## Sheet: all targets
Supplementary Table S8: Topological feature values of all targets for TFS against CRC
Candidate targets GENE NAME	DC	BC	CC	EC	NC	LAC
A1BG	1	0	0.323043	0.000113841	0	0
A2M	1	0	0.322906	6.66718e-05	0	0
AAAS	1	0	0.322906	6.66718e-05	0	0
AAMDC	65	5663.34	0.475603	0.0096605	19.4653	13.8906
AAMP	18	535.908	0.365036	0.00201253	4.76442	4.05882
AARS	4	0.566334	0.455291	0.0034136	4.66667	3.5
AASS	29	565.598	0.461336	0.00720312	8.90202	8.35714
AATF	26	117.608	0.466011	0.00658878	10.5833	10.16
ABCD3	10	8.08372	0.459984	0.00387406	6.55556	5.9
ABCF1	2	0	0.456432	0.00268533	4	2
ABCF2	52	1393.1	0.471514	0.00847721	21.0422	16.6863
ABHD16A	53	1977.28	0.464537	0.00880739	10.5364	8.07692
ABI1	5	3.55998	0.454882	0.00243772	4.75	3.8
ABI2	38	1177.44	0.39993	0.0049245	7.74063	7.18421
ABI3BP	4	6.35117	0.341767	0.000626542	2	1.5
ABL1	16	136.46	0.462743	0.00499868	4.14359	3.875
ABL2	67	4152.51	0.468409	0.00886995	18.046	13.0455
ABR	15	1553.36	0.458455	0.0040655	4.96429	3.86667
ACACA	21	1207.1	0.459334	0.00435074	8.85539	7.6
ACADSB	129	1076.51	0.476949	0.0392544	72.3366	59.9225
ACAN	24	121.468	0.3722	0.00427949	3.68761	3.47826
ACAP1	36	1493.3	0.463969	0.00740462	8.99145	8.34286
ACIN1	23	194.912	0.462508	0.00559416	6.15	5.86364
ACKR1	16	127.586	0.39442	0.00316653	2.65833	2.4375
ACKR2	116	95423.6	0.478503	0.0142012	16.2	6.93966
ACKR4	41	686.339	0.461429	0.00649022	9.68069	7.85
ACLY	83	3146.81	0.475504	0.0194721	21.9074	17.5181
ACO1	18	278.892	0.370111	0.00189946	1.52941	1.44444
ACOT13	17	136.088	0.458501	0.00418379	4.0375	3.64706
ACOT8	12	2505.78	0.45804	0.00392097	2.73636	2.5
ACOT9	66	1856.48	0.471222	0.0150443	16.368	13.3077
ACP1	22	1521.45	0.362825	0.00136469	8.05598	3.90476
ACPP	15	190.197	0.456936	0.00323934	2.92857	2.73333
ACSBG1	114	9071.17	0.483792	0.0186241	24.4625	12.4513
ACSL4	4	0	0.321582	0.000100278	4.5	3
ACTA1	29	747.607	0.461336	0.00471382	6.05293	5.17857
ACTA2	52	4032.58	0.464253	0.00862299	11.7438	8.66667
ACTB	13	95.9279	0.382457	0.00265454	2.16667	2
ACTBL2	13	35.3533	0.45938	0.00428748	8.09091	7.41667
ACTC1	27	312.338	0.459056	0.00622719	7.06196	6.61538
ACTG1	12	12.8829	0.461149	0.00804943	9.27273	8.5
ACTL6A	4	16.7356	0.33144	0.000208295	1.66667	1.25
ACTL6B	12	258.112	0.458455	0.00406483	4.18182	3.83333
ACTN1	75	2111.35	0.469133	0.0183177	21.2498	16.6081
ACTN2	12	46.6255	0.350127	0.0012024	5.4	4.90909
ACTN4	86	5353.26	0.479612	0.0244764	20.4373	16.7093
ACTR2	22	273.771	0.380094	0.00259824	3.28571	3.13636
ACTR3	53	878.425	0.466537	0.0156034	15.9384	14.2264
ACTR3B	38	448.634	0.462884	0.00775989	11.5043	10.6757
ACVR1	132	22324.3	0.479259	0.0157638	22.7192	8.76336
ACVRL1	20	224.594	0.457856	0.00424138	3.41713	3
ADAM12	40	1903.29	0.470102	0.00823608	7.71672	6.79487
ADAM15	7	471.091	0.454201	0.00256255	3.16667	2.71429
ADAM17	4	8.48156	0.453884	0.00246405	3	2.25
ADAM9	58	1017.75	0.470005	0.0142545	16.6853	14.2414
ADAMTS1	14	431.837	0.455929	0.00485973	5.1859	4.57143
ADAMTS10	35	952.619	0.459659	0.0100075	5.99995	5.65714
ADAMTS4	41	2178.03	0.464964	0.00814736	12.9149	9.3
ADAP1	1	0	0.323663	0.000103922	0	0
ADAR	12	83.8579	0.463261	0.0044978	5.81818	5.33333
ADCK3	4	2.94437	0.453974	0.00254022	3.66667	2.75
ADCY6	12	63.7426	0.341537	0.000861102	7.7	7
ADD1	30	785.328	0.459705	0.00530385	9.28013	8.10345
ADH5	67	7609.26	0.474909	0.0131521	11.1001	8.65672
ADIPOR1	48	389.124	0.465059	0.0133686	16.6069	15.4792
ADIRF	19	13089.5	0.46017	0.00389247	6.51485	4.78947
ADNP	42	3137.36	0.467591	0.00732387	10.7693	8.31707
ADRB2	7	20.8634	0.336189	0.000505381	3.33333	2.85714
ADRB3	104	6575.34	0.481489	0.0195536	20.6964	13.7476
ADRBK1	10	14.8212	0.457533	0.00366278	5.875	5.22222
ADRBK2	2	7.12463	0.326261	0.00010031	2	1
ADRM1	81	1892.54	0.478252	0.018821	19.4206	16.0625
AFAP1	36	1469.66	0.462461	0.00493683	11.9363	9.02857
AFAP1L2	17	488.974	0.461523	0.00587404	9	8.375
AFG3L2	14	1095.42	0.463355	0.00407213	5.36154	4.35714
AGBL2	80	4318.88	0.475405	0.0199873	15.0956	12.9875
AGO1	3	93.6974	0.366358	0.00120338	1	0.666667
AGO2	19	163.576	0.40661	0.00451453	6.05882	5.72222
AGR3	19	139.158	0.463497	0.00457094	3.88889	3.68421
AGT	8	13.6333	0.457994	0.00316779	5.16667	4.42857
AGTPBP1	7	1.60089	0.365711	0.00175505	4.8	4
AGTR1	27	849.06	0.46157	0.00490216	6.98765	5.96154
AHCTF1	27	273.966	0.46157	0.00641808	8.51789	7.84615
AHNAK	1	0	0.323663	0.000103922	0	0
AHR	39	1150.17	0.360383	0.00209273	13.0448	9.34211
AHSA1	17	207.792	0.456616	0.0056068	8.26667	7.75
AHSG	6	789.901	0.455337	0.00237427	1	0.833333
AICDA	14	172.277	0.458455	0.00358686	2.58654	2.35714
AIFM1	45	1596.01	0.403117	0.00576877	5.70232	4.66667
AIFM2	1	0	0.323894	0.000101191	0	1
AIMP1	34	4054.4	0.398774	0.00348656	3.79965	2.88235
AIMP2	10	19.8855	0.343495	0.000673117	6	5.33333
AIP	26	3600.4	0.463308	0.00414979	7.43321	5.72
AIRE	51	3738.98	0.470978	0.014699	11.3704	10.08
AJAP1	90	8266.75	0.482408	0.0161418	17.5148	12.2247
AK4	11	29.0934	0.456845	0.00467134	3.1	2.81818
AKAP11	28	55.3243	0.461663	0.00865545	14.6296	14.1071
AKAP12	12	42.0405	0.46017	0.00489671	4.36364	4
AKAP2	47	919.953	0.470199	0.0117498	16.8207	15.2826
AKAP6	4	19.4537	0.456616	0.00298037	3.66667	2.75
AKAP8	52	1743.7	0.468313	0.00917467	14.2034	10.6275
AKAP8L	11	151.738	0.354076	0.00118121	4	3.6
AKR1C1	3	27.5938	0.350369	0.000831754	1.5	1
AKR7A2	80	1552.54	0.47323	0.0255924	26.5499	23.9367
AKT1	306	46337.2	0.498685	0.0470932	92.5281	24.4426
AKT1S1	23	125.992	0.460962	0.00590555	8.91905	7.59091
AKT2	178	31919.3	0.489673	0.0215381	46.34	13.0508
AKT3	180	7794.59	0.483638	0.03362	35.8066	18.1899
AKTIP	5	11.9725	0.455747	0.00276488	4.25	3.4
ALAS1	3	3.27965	0.331392	0.000300624	1	0.666667
ALB	14	62.1	0.461242	0.00375267	7.91667	7.30769
ALCAM	25	342.352	0.459937	0.00465652	8.37188	7.08333
ALDH18A1	108	1494.14	0.47775	0.0358794	46.8108	43.6111
ALDH1B1	74	1844.68	0.470637	0.0109722	15.1676	11.2877
ALDH3A2	24	351.213	0.472199	0.0103512	8.86439	8.33333
ALDOA	12	32.9485	0.462132	0.00646148	4.63636	4.25
ALDOB	25	245.117	0.460216	0.00588106	7.47826	7.16667
ALK	8	60.7345	0.345372	0.000866002	1.14286	1
ALOX12	257	64650.1	0.500605	0.0311941	96.3021	20.7578
ALOX15B	5	2.99415	0.459241	0.003275	4	3.2
ALOX5	197	6049.34	0.490835	0.0462628	51.8144	28.533
ALOX5AP	105	3089.34	0.46788	0.0171823	18.4222	11.4519
ALPL	61	6595.12	0.38996	0.00500723	3.32325	2.08197
ALS2	14	414.538	0.458086	0.00468923	5.46154	5.07143
ALS2CR12	90	6274.39	0.470054	0.00888918	29.995	16.236
ALYREF	21	341.236	0.460309	0.00539639	7.29167	6.90476
AMBP	9	3.13213	0.455382	0.00394759	6.57143	5.75
AMBRA1	3	3.11034	0.456661	0.00286751	3.5	2.33333
AMER1	53	494.243	0.468313	0.0134828	12.0042	11.6226
AMH	16	493.589	0.360869	0.00146938	5.1	4.125
AMHR2	23	504.584	0.391132	0.00302505	4.85922	4.3913
AMOT	78	3908.9	0.473476	0.0132095	25.0047	18.5195
AMPH	24	593.797	0.463969	0.0048275	6.70568	5.95652
AMY2A	15	435.006	0.465154	0.00616058	4.35714	4.06667
AMY2B	57	332.052	0.467543	0.0162526	18.2769	17.4286
ANAPC4	18	175.42	0.462132	0.00524663	7.25	6.82353
ANAPC5	16	155.345	0.373145	0.0023699	2.66667	2.5
ANAPC7	7	0.326181	0.459891	0.00341373	7.16667	6.14286
ANG	21	407.564	0.460775	0.00478243	5.31579	5.05
ANGPT2	9	59.421	0.459519	0.00406129	3.625	3.22222
ANGPTL4	14	49.9515	0.460123	0.00392718	7.08333	6.53846
ANK2	9	32.1349	0.456845	0.00401964	5.69643	5
ANKRD11	9	41.9341	0.458732	0.00428216	4.875	4.33333
ANKRD13A	5	4.20793	0.340642	0.000682527	2	1.6
ANKRD13B	15	19.0798	0.458964	0.00528818	7.23077	6.71429
ANKRD13D	19	299.805	0.369331	0.00254423	7.49683	6.89474
ANKRD17	19	183.588	0.371137	0.00252592	4.58824	4.33333
ANKRD2	80	2695.57	0.478704	0.0245048	24.3737	22.825
ANKRD6	49	795.415	0.475554	0.0131294	13.7167	13.0612
ANKS1A	4	17.2766	0.343937	0.000563834	1.66667	1.25
ANKS1B	8	219.973	0.366476	0.00176737	1.28571	1.125
ANP32A	27	710.924	0.460542	0.0040867	9.98755	7.30769
ANP32B	40	1131.34	0.467351	0.012592	12.3595	11.225
ANP32E	10	45.2096	0.458363	0.00333843	4.77778	4.3
ANTXR1	92	3154.79	0.472346	0.0245144	30.6235	25.2198
ANXA1	12	99.9066	0.463733	0.00397638	5.36364	4.91667
ANXA2	11	10.9063	0.454609	0.00358019	6.4	5.81818
ANXA3	6	65.6873	0.454291	0.00300174	2.4	2
ANXA5	52	2271.17	0.467928	0.00798917	13.7174	10.6667
ANXA6	75	1475.38	0.468602	0.0173279	12.1523	10.5733
ANXA7	36	1981.99	0.463449	0.00538025	8.05867	6.45714
AP1B1	84	5098.42	0.479663	0.0181295	30.6361	23.9277
AP1G1	24	77.1876	0.456799	0.00555019	10.6672	10.125
AP1G2	79	2689.66	0.469182	0.0188467	18.0021	15.2949
AP1M1	31	405.644	0.458686	0.00843035	12.2918	11.3333
AP1M2	19	964.299	0.459844	0.00362473	5.05278	4.31579
AP1S1	27	14.9313	0.456295	0.00925602	18.6923	18
AP1S2	13	137.072	0.373421	0.00161535	2.25	2.07692
AP2A1	121	15637.1	0.489673	0.0172411	34.5591	18.375
AP2A2	15	77.0137	0.460822	0.00494567	5.5	5.13333
AP2B1	25	483.609	0.388032	0.00404423	2.37354	2.16
AP2M1	26	2429.6	0.460822	0.0052653	6.95035	6.04
AP2S1	42	602.916	0.471612	0.0102753	12.0945	11.2381
AP3D1	23	315.761	0.466728	0.0102805	9.18182	8.78261
AP3M1	36	1658.31	0.464869	0.00817263	8.14457	7
AP3S1	23	500.159	0.458594	0.00596408	9.3039	8.73913
APAF1	37	285.415	0.467639	0.0132738	9.52289	9
APBA3	27	855.57	0.388694	0.00400095	5.71882	5.03846
APBB1	58	3057.55	0.472739	0.0109993	13.5929	10.2281
APBB2	4	6.35117	0.341767	0.000626542	2	1.5
APBB3	104	6870.92	0.477249	0.0192432	26.2038	13.3495
APC	177	3986.42	0.48333	0.035588	82.4005	44.8352
APC2	199	86369.7	0.485443	0.0184923	63.1101	9.23232
APCS	22	246.239	0.46692	0.00687621	6.2711	5.77273
APEX1	3	0	0.456707	0.00297122	4.5	3
APEX2	21	344.794	0.374712	0.00283269	7.99401	7
APLF	19	5240.78	0.461242	0.00406689	6.44376	5
APLP1	69	8487.35	0.471173	0.0131371	17.3525	12.3088
APLP2	105	5911.17	0.490095	0.025825	22.3245	17.4095
APOA1	38	5274.32	0.469763	0.00728572	7.45804	6.35135
APOBEC3C	3	0.82864	0.334214	0.000328503	2.5	1.66667
APOBEC3D	12	49.5646	0.459612	0.00563238	5	4.58333
APOE	28	239.805	0.458594	0.00631523	6.52282	6.14286
APOH	53	2166.09	0.464917	0.00985691	10.5261	8.26923
APOL5	21	806.258	0.379144	0.00287106	2.32143	2.19048
APOLD1	2	4.53333	0.315804	4.61118e-05	0	0
APP	15	784.36	0.458547	0.00396934	3.55147	3.26667
APPBP2	14	31.8903	0.459984	0.00530108	6.46154	6
APPL1	37	861.671	0.462743	0.00804545	5.62566	5.2973
APRT	27	340.677	0.374219	0.00299798	8.50659	7.81481
APTX	23	186.43	0.461336	0.00590397	8	7.34783
AQP1	32	239.182	0.463166	0.00827418	12.3704	11.4516
AR	26	309.49	0.463119	0.0056782	8.27586	7.88462
ARAF	114	2146.24	0.482664	0.0357943	46.5358	42.1491
ARCN1	32	288.502	0.462273	0.00715807	10.4393	9.90323
AREG	12	78.1287	0.459149	0.00493165	5.49495	5
ARF1	7	5.1663	0.368852	0.0014144	4	3.42857
ARF4	23	416.404	0.461102	0.00555884	4.37423	4.08696
ARF6	2	0	0.371137	0.0010686	4	2
ARFGAP1	20	105.997	0.465154	0.00677168	7.63158	7.25
ARFGEF1	97	1693.86	0.480067	0.0325326	35.208	33.2887
ARFGEF3	2	0	0.45244	0.00216093	3	1.5
ARFIP2	12	847.568	0.453838	0.0026987	4.18571	3.72727
ARHGAP1	30	255.153	0.4643	0.00781857	8.61905	8.31034
ARHGAP15	47	1002.24	0.371895	0.00590855	3.58097	3
ARHGAP17	41	1158.27	0.466585	0.00654866	15.4619	10.675
ARHGAP26	9	60.7352	0.364247	0.0011049	1.25	1.11111
ARHGAP27	12	277.798	0.333675	0.000440817	3.8	2.72727
ARHGAP29	12	282.918	0.371137	0.00200714	4.33333	3.81818
ARHGAP31	24	3333.49	0.464869	0.00473703	6.05742	5.04167
ARHGAP32	54	1757.2	0.469811	0.013634	10.7116	9.38889
ARHGAP33	81	4544.66	0.476151	0.00988419	17.6583	10.325
ARHGAP35	51	1905.3	0.467015	0.0114466	11.067	9.6
ARHGAP4	18	94.9578	0.464774	0.00593598	7.625	7.17647
ARHGAP44	15	91.0499	0.460822	0.00476841	3.78571	3.53333
ARHGAP9	102	2172.2	0.480676	0.0295035	30.763	25.3431
ARHGDIA	25	1837.09	0.457994	0.00416092	14.8608	13.0417
ARHGDIB	3	1.38223	0.456204	0.00300243	3.5	2.33333
ARHGDIG	12	21.5454	0.454609	0.00328682	7.8	7.09091
ARHGEF1	10	29.2049	0.455975	0.00338077	3.88889	3.5
ARHGEF11	6	37.9455	0.35688	0.00152404	2	1.66667
ARHGEF12	17	45.1985	0.458686	0.00574615	7.86667	7.375
ARHGEF17	107	3589.2	0.478001	0.0294473	31.4981	26.3364
ARHGEF19	34	797.171	0.462132	0.0060957	7.90727	7.18182
ARHGEF2	23	199.454	0.463166	0.00673815	5.5131	5.04348
ARHGEF25	14	404.985	0.460869	0.00383136	3.81119	3.5
ARHGEF4	8	9.54247	0.3617	0.00136677	4.5	3.85714
ARHGEF5	6	23.2702	0.344744	0.000774134	2	1.66667
ARHGEF6	19	479.383	0.466585	0.00692255	5.19829	4.84211
ARHGEF7	6	0	0.456341	0.0028277	7.2	6
ARID1A	19	10452.7	0.456661	0.00302342	6.2168	4.5
ARID3A	12	690.483	0.45864	0.00459848	3.25	2.91667
ARID4A	17	235.699	0.461055	0.0039537	4.63333	4.35294
ARID4B	36	1527.78	0.467015	0.0109161	8.36765	7.25714
ARIH2	5	8.55826	0.349965	0.000796208	2.75	2.2
ARL1	99	4247.69	0.480625	0.0179653	29.0574	19.602
ARL2	6	31.7053	0.341614	0.00057801	1.4	1.16667
ARL2BP	5	8.89827	0.457212	0.00370636	3.5	2.8
ARL3	21	108.444	0.371622	0.00349414	9.00585	8.55
ARL6IP4	8	22.8893	0.45864	0.00295333	4.66667	4
ARMC6	12	551.847	0.457856	0.00381025	4.62121	4.16667
ARMC8	29	287.757	0.459984	0.00628417	5.46771	4.89655
ARMCX5-GPRASP2	36	1064.52	0.465345	0.00945884	9.44281	8.54286
ARNT	105	7388.82	0.476001	0.0176508	30.5827	19.6154
ARPC4	34	503.716	0.464679	0.00748206	8.60565	7.78788
ARPC5	130	8434.22	0.482971	0.0344726	41.4654	28.4729
ARR3	91	13210.8	0.47635	0.0108532	14.9043	6.51111
ARRB1	67	2955.38	0.46923	0.0117665	16.7878	12.9848
ARRB2	19	441.04	0.459288	0.00577155	7.36417	6.77778
ASAP1	6	33.1116	0.347986	0.00107566	1.8	1.5
ASAP2	5	96.3014	0.460542	0.00349325	4.5	3.6
ASB15	7	1392.17	0.350531	0.000543104	1.16667	1
ASB16	123	967.743	0.476749	0.0392712	65.0357	56.5122
ASB8	16	258.944	0.460403	0.00498784	8	7.5
ASCC1	38	810.258	0.471173	0.011035	9.20964	8.59459
ASCC2	7	18.9961	0.380475	0.00175604	3	2.57143
ASCC3	5	7.57746	0.455428	0.00257448	3.25	2.6
ASF1A	29	382.002	0.465868	0.011009	11.2407	10.7857
ASH2L	30	3305.18	0.460123	0.0046334	5.99699	5.17241
ASNS	32	380.482	0.460775	0.00534669	6.39845	5.84375
ASPM	112	8433.07	0.480321	0.02487	26.2531	16.8288
ASRGL1	65	1006.49	0.467591	0.0163582	17.5751	15.9846
ASS1	15	87.0983	0.459798	0.00574522	8.28571	7.73333
ASXL1	27	530.398	0.460775	0.00852085	12.5393	12
ATAD1	2	0	0.339879	0.00035084	4	2
ATAD2	10	15.6496	0.460869	0.00564721	6.22222	5.6
ATAD3A	48	824.651	0.47171	0.0124231	10.4698	9.93617
ATAD3B	32	892.467	0.46449	0.00820933	10.3828	9.5625
ATAD5	19	1874.14	0.459241	0.00431779	5.61985	5.11111
ATF1	2	1.4642	0.342616	0.000517907	1	0.5
ATF2	10	23.0214	0.364481	0.00227187	4.11111	3.7
ATF3	42	5077.11	0.462743	0.00785613	13.0555	9.29268
ATF4	24	801.81	0.465297	0.00824319	7.28798	6.125
ATF7	27	250.918	0.465345	0.0107115	9	8.66667
ATF7IP	27	2040.93	0.464158	0.00528786	4.61692	4.44444
ATG12	19	146.345	0.461336	0.00500938	4.22222	4
ATG16L1	45	888.977	0.473673	0.0124129	11.5557	9.48889
ATG4D	14	155.173	0.357524	0.00115844	4.91667	4.46154
ATG5	44	1795.61	0.467591	0.00820408	8.83074	7.61364
ATIC	35	420.003	0.468747	0.0101185	9.50392	8.62857
ATM	283	45075.6	0.5	0.0429327	105.309	31.7163
ATN1	8	20.086	0.458455	0.0031673	3.71429	3.25
ATP13A2	20	209.507	0.463733	0.00508385	7.32817	6.95
ATP1A1	3	0.507886	0.457856	0.00335769	3.5	2.33333
ATP1A3	52	1277.47	0.462508	0.0122933	10.787	9.67308
ATP1B1	7	236.804	0.457856	0.00293467	3.33333	2.85714
ATP2A2	7	45.4913	0.34916	0.000848918	2	1.71429
ATP2A3	11	109.003	0.347853	0.000903677	2.9	2.63636
ATP2B1	7	10.8601	0.456249	0.00306582	3.16667	2.71429
ATP2B4	120	12364.4	0.483844	0.0154011	40.7124	20.0756
ATP5A1	5	55.3904	0.457258	0.0028031	2.75	2.2
ATP5B	9	107.495	0.341409	0.000608987	1.125	1
ATP5C1	35	647.208	0.464395	0.0108131	7.61826	7.34286
ATP5F1	20	129.348	0.466107	0.00731717	6.94737	6.6
ATP5I	14	315.228	0.383068	0.00220424	4.91667	4.23077
ATP5J2	35	543.689	0.463969	0.0082968	8.61567	8.14706
ATP5L	7	28.1316	0.360583	0.0012573	2.16667	1.85714
ATP6AP1	16	490.168	0.381144	0.00175128	6.08333	5.6
ATP6V0A2	14	82.5482	0.355347	0.00167813	4.2	3.84615
ATP6V1A	17	1288.2	0.466155	0.00455739	4.85417	4.52941
ATP6V1B2	5	0	0.455063	0.00253518	4.66667	3.5
ATP6V1C1	30	428.397	0.461476	0.00722904	11.122	10.5172
ATP6V1H	3	26.6313	0.454065	0.00241444	2.5	1.66667
ATPIF1	2	0	0.456432	0.00268533	4	2
ATR	24	2220.26	0.457074	0.00447729	4.91784	4.54167
ATRIP	127	12581.2	0.478151	0.0196777	32.1656	15.7778
ATRNL1	50	571.043	0.465725	0.0133075	11.3218	10.3265
ATRX	55	1244.67	0.467063	0.00947864	14.7316	12.463
ATXN1	11	1780.72	0.350829	0.000966495	4	3.5
ATXN10	17	218.757	0.46003	0.00441343	4.5	4.23529
ATXN2	49	1580.59	0.467928	0.00992854	12.1261	10.6042
ATXN3	23	181.881	0.460915	0.00554939	6.10866	5.82609
ATXN7	6	24.1044	0.33173	0.000237621	2.75	2.2
ATXN7L3B	21	323.602	0.463685	0.00567639	4.65173	3.80952
AURKA	72	7461.58	0.419926	0.00971613	8.2462	5.34722
AURKB	23	120.714	0.462508	0.00712302	6.68182	6.3913
AURKC	35	1134.48	0.462837	0.00760143	13.399	12.0588
AVEN	27	1523.08	0.463402	0.0059903	7.25667	6.65385
AVPR2	8	12.4465	0.453884	0.00272141	5.5	4.71429
AXIN1	300	27965	0.495213	0.0483862	77.3483	20.77
AXIN2	137	8665.77	0.484152	0.0211125	23.5708	12.4926
AXL	4	1.59565	0.456982	0.00367265	3.33333	2.5
BAALC	7	98.6451	0.458732	0.00288723	4.16667	3.57143
BAAT	25	393.741	0.385795	0.00396659	5.82818	5.45833
BABAM1	27	720.616	0.462931	0.00533752	6.77147	6.19231
BACE1	75	1610.04	0.47392	0.0229761	23.442	20.36
BACH1	16	305.075	0.460449	0.00420949	3.51212	3.125
BACH2	12	82.9261	0.459241	0.00498192	4.54545	4.16667
BAD	5	37.264	0.370021	0.00151636	1.75	1.4
BAG1	52	9492.08	0.475256	0.00822622	11.9055	8.09804
BAG2	22	481.881	0.457856	0.00527021	3.59955	3.22727
BAG3	5	85.1166	0.459195	0.0029392	3.25	2.6
BAG4	5	3.7376	0.346476	0.00115836	1.5	1.2
BAG5	134	1395.58	0.478805	0.0397713	72.6644	58.8496
BAG6	55	854.776	0.465678	0.0101466	10.7337	9.54545
BAIAP2	102	556.371	0.475305	0.0357595	60.9221	58.0588
BAIAP2L1	20	528.75	0.461336	0.00589918	7.71158	7
BAIAP3	33	406.7	0.463308	0.00757793	6.22364	5.87879
BAK1	22	395.124	0.468072	0.0078015	10.498	9.95455
BANF1	53	520.482	0.467831	0.0186232	20.6265	19.4423
BANP	48	1558.42	0.476151	0.0133989	10.0086	9.125
BAP1	16	1037.96	0.462696	0.00391591	4.13333	3.875
BARD1	10	172.7	0.454427	0.00378643	3.22222	2.9
BATF	25	197.056	0.466441	0.00828399	10.7889	10.08
BATF2	20	216.599	0.461757	0.00803574	6.73977	6.4
BATF3	12	46.2021	0.457395	0.00323306	6.9	6.27273
BAX	197	6049.34	0.490835	0.0462628	51.8144	28.533
BAZ1B	40	300.203	0.465725	0.0131283	13.8444	13.3
BBC3	8	1716.36	0.351018	0.000873873	3.16667	2.71429
BBS7	28	1133.89	0.461242	0.00656903	4.312	4.14286
BCAN	42	1676.07	0.466824	0.0104132	11.6466	8.33333
BCAP31	17	89.4105	0.459288	0.00687067	6.49405	5.94118
BCAR1	7	15.0419	0.454564	0.00309872	3.33333	2.85714
BCAR3	4	48.2948	0.325585	0.000149849	1.66667	1.25
BCAS2	20	193.414	0.467447	0.00763488	6.54762	6.15789
BCAS3	22	175.656	0.359813	0.00287991	1.59048	1.5
BCCIP	31	1326.66	0.462273	0.00540554	4.8857	4.12903
BCL10	21	180.152	0.460869	0.00602605	7.12605	6.66667
BCL2	197	6049.34	0.490835	0.0462628	51.8144	28.533
BCL2A1	42	1342.86	0.46668	0.0121746	10.8234	10.0732
BCL2L1	197	6049.34	0.490835	0.0462628	51.8144	28.533
BCL2L10	5	0.363443	0.462414	0.00435409	5.75	4.6
BCL2L11	7	25.8934	0.351723	0.000978419	3.16667	2.71429
BCL2L12	31	17488.6	0.462226	0.00458349	11.8825	5.13333
BCL2L14	9	3.23854	0.45827	0.00541123	6	5.25
BCL2L2	213	24325.3	0.492747	0.0321616	55.5403	19.1651
BCL3	9	85.5601	0.356768	0.00119496	2.625	2.33333
BCL6	9	494.136	0.457395	0.00325802	3.875	3.44444
BCL9	24	235.644	0.460309	0.00528344	7.07787	6.43478
BCL9L	31	1611.5	0.464064	0.00788672	9.10671	7.3
BCLAF1	13	54.3768	0.458132	0.00452685	4.75	4.38462
BCR	9	0.326181	0.460962	0.00380923	9.375	8.33333
BDKRB2	20	823.345	0.46563	0.0058036	4.52215	4.2
BDNF	20	978.488	0.464964	0.00521626	5.78947	5.5
BECN1	4	0.768434	0.352704	0.00104584	3.33333	2.5
BECN2	17	85.2626	0.3831	0.00262115	14.0424	12.9375
BEX1	26	2017.82	0.462978	0.0052117	5.42056	5.15385
BFAR	29	132.826	0.463166	0.00974868	9.30199	8.89286
BGN	28	114.671	0.464632	0.0134074	9.87302	9.21429
BHLHE40	35	3707.27	0.465487	0.00562952	4.56793	3.08571
BICD1	6	44.8411	0.335224	0.000427323	0.6	0.5
BICD2	55	4041.25	0.473525	0.0112612	16.627	12.1481
BID	173	45022.7	0.495699	0.0214705	46.8551	15.1395
BIK	2	2.22522	0.335471	0.000338019	2	1
BIN1	3	1.16068	0.454337	0.00239089	3	2
BIRC2	214	13989.4	0.486793	0.0412224	50.5164	23.7746
BIRC3	255	63975.2	0.492854	0.0228524	101.277	17.8858
BIRC5	375	79171.9	0.509857	0.0597668	121.411	28.2487
BIRC6	899	677550	0.544367	0.0762186	405.762	19.6748
BIRC7	158	14918.1	0.494568	0.0387626	40.3167	24.879
BIRC8	199	27821.5	0.493709	0.0307092	55.7142	22.9646
BLID	13	487.395	0.455018	0.00330263	3.36905	3
BLK	12	66.1641	0.370594	0.00232019	1.72727	1.58333
BLM	45	300.179	0.469472	0.0138313	18.5075	17.5778
BLNK	15	289.337	0.367928	0.00192368	4.93162	4.42857
BLVRA	46	874.355	0.467735	0.0154447	10.25	9.21739
BMF	15	29.0034	0.458501	0.00442274	11.5714	10.8
BMI1	4	0.611554	0.34187	0.000464945	3	2
BMP1	51	637.227	0.471905	0.0157701	17.3351	16.549
BMP2	122	11028.5	0.479612	0.0202801	25.8872	14.3471
BMP2K	3	8.63741	0.330478	0.000223676	1	0.666667
BMP3	37	566.61	0.470248	0.0115369	10.0392	9.25
BMPR1A	3	1.09786	0.452755	0.00224924	3.5	2.33333
BMPR2	4	1.51849	0.454745	0.00240123	4.66667	3.5
BMX	38	1780.26	0.461429	0.00644927	8.61014	7.21622
BNIP1	21	2142.37	0.389593	0.00278739	5.21999	3.52381
BNIP2	8	21.103	0.364627	0.00185462	2.14286	1.875
BNIP3	13	121.109	0.45689	0.00423242	3.58333	3.30769
BNIP3L	22	369.718	0.455929	0.00368578	4.78423	4.19048
BNIPL	23	334.606	0.4643	0.00591693	4.23377	4
BOC	66	1567.48	0.4778	0.0189656	15.9273	13.4091
BPGM	18	1125.77	0.45804	0.00318798	5.77083	5.41176
BPHL	9	83.5089	0.455656	0.00390995	6	5.33333
BPTF	33	2189.12	0.462931	0.00703682	6.62365	5.96875
BRAF	14	46.1342	0.458363	0.00486308	5.92308	5.5
BRAP	54	3480.12	0.47264	0.00906534	13.148	8.5283
BRCA1	43	996.346	0.367097	0.00357821	5.66656	4.14286
BRCA2	79	1175.34	0.469133	0.0210896	19.6115	16.8718
BRCC3	15	111.731	0.46279	0.00507442	4.5	4.2
BRD3	126	3630.71	0.479916	0.0341731	39.776	30.5159
BRD7	95	4893.86	0.471319	0.0186088	20.0393	13.6596
BRD8	12	720.209	0.455929	0.00284774	3.0202	2.75
BRE	30	249.642	0.459288	0.00623124	6.46181	5.93333
BRF1	22	176.666	0.46003	0.00490079	8.70238	8.19048
BRINP1	43	304.888	0.46923	0.0121278	14.3196	13.4419
BRIX1	40	278.915	0.464822	0.0127835	11.6224	11
BRK1	123	3793.97	0.482152	0.0309713	31.4418	24.2213
BROX	24	245.63	0.463497	0.0043012	9.28319	8.78261
BSG	9	156.441	0.455701	0.00339366	5.75	5.11111
BTAF1	13	62.046	0.458732	0.00411089	6.60595	5.07692
BTBD1	87	3634.78	0.469763	0.0234193	34.8065	29.1977
BTBD10	20	131.411	0.45827	0.00515291	5.85703	5.52632
BTBD2	31	422.334	0.463497	0.0083872	10.4215	10.0333
BTC	8	129.776	0.458409	0.00444336	3.4	2.875
BTF3	78	2287.64	0.478654	0.0203167	18.8354	15
BTG3	12	296.515	0.45411	0.00264586	8.3	7.54545
BTK	21	221.464	0.46279	0.00652976	7.98701	7.04762
BTRC	116	6232.64	0.478956	0.0296651	29.3673	23.2
BUB1	6	4.19669	0.459937	0.00385501	4	3.33333
BUB1B	120	572.311	0.47269	0.0384936	67.9848	60.05
BUB3	6	206.451	0.455564	0.00270245	2.2	1.83333
BZW1	11	83.8689	0.454836	0.00273029	5.44444	4.9
BZW2	8	18.5836	0.456387	0.00397411	4.85714	4.25
C10orf90	6	4.51908	0.360897	0.00119291	5.25	4.2
C11orf57	7	106.044	0.459288	0.0033673	2.33333	2
C11orf84	122	17772.5	0.485391	0.0191879	26.8694	13.2645
C14orf1	7	30.9658	0.457717	0.00291096	3.16667	2.71429
C14orf166	64	7373.95	0.46692	0.00630222	9.85137	5.65079
C14orf169	13	21.9652	0.459937	0.00655473	6.83333	6.30769
C1orf123	21	544.877	0.460263	0.00519094	7.25282	6.65
C1QA	23	69.33	0.463025	0.00973602	9.20198	8.78261
C1QB	23	573.637	0.465725	0.00831699	5.02597	4.78261
C1QBP	18	962.958	0.458686	0.00515577	5.83333	5.35294
C1QC	18	263.405	0.376354	0.00340115	3.95588	3.55556
C1S	118	8457.64	0.478151	0.0190267	22.762	11.453
C20orf57	13	47.9258	0.45689	0.00388807	3.66667	3.38462
C3	22	55.8053	0.459659	0.00571536	10.45	9.95238
C4BPA	12	13.358	0.461383	0.00608192	8.45455	7.75
C6	49	846.633	0.46894	0.0148894	14.662	14.1633
C6orf120	38	1242.06	0.467351	0.0102018	6.09637	5.60526
C8orf44-SGK3	17	149.358	0.380094	0.00346211	2.5	2.35294
C9	47	2725.19	0.473476	0.0111595	12.6413	11.1739
C9orf156	6	11.3302	0.348545	0.000936468	2.2	1.83333
C9orf3	27	548.268	0.467591	0.00767714	10.3351	9.81481
CA2	70	8848.37	0.410201	0.00658134	15.2804	6.98551
CA3	29	1138.04	0.460962	0.00539327	7.56277	6.72414
CA9	24	98.4534	0.457948	0.00756501	4.08333	3.875
CABLES1	5	4.75069	0.457856	0.00317064	3.25	2.6
CABLES2	17	182.439	0.461383	0.00378325	7.53427	6.9375
CABP1	14	381.913	0.46157	0.0041696	3.76923	3.5
CABYR	6	1.65663	0.344379	0.00100507	4.75	3.8
CACNB3	49	1013.52	0.464253	0.00793572	11.3266	8.89583
CACNB4	18	248.557	0.458964	0.00476246	7	6.58824
CACYBP	4	0.464391	0.336786	0.000431407	4	3
CAD	42	971.166	0.461102	0.00782159	14.9845	13.5952
CALB1	31	656.661	0.385828	0.00422256	3.83409	3.58065
CALCOCO1	35	1196.43	0.46668	0.00777178	7.31671	6.11429
CALD1	67	1889.07	0.471954	0.0124702	15.2006	12.3788
CALM1	1	0	0.323663	0.000103922	0	0
CALM2	23	88.4487	0.465535	0.0107336	8.27273	7.91304
CALM3	2	0.968358	0.34146	0.00047953	2	1
CALR	27	110.054	0.463544	0.00722538	11.0209	10.5769
CALU	4	17.3909	0.362912	0.00112478	1.33333	1
CAMK1	2	1.05363	0.329235	0.000234349	2	1
CAMK2A	6	14.8779	0.350504	0.00127059	2.6	2.16667
CAMK2D	58	989.818	0.479966	0.0179326	12.5626	11.3276
CAMK2G	15	122.677	0.459056	0.00486462	5.28571	4.93333
CAMKK1	6	8.24457	0.344249	0.000756256	3.2	2.66667
CAMLG	38	629.493	0.463969	0.00698559	8.51581	7.81081
CAMP	14	107.697	0.459612	0.00634424	4.23077	3.92857
CAMSAP2	14	49.8203	0.455884	0.00477021	5.58333	5.15385
CAMSAP3	5	117.508	0.336363	0.000297146	1	0.8
CAND1	41	1268.15	0.465678	0.00818502	11.7429	10.325
CANX	88	4119.12	0.482715	0.0201613	20.4825	15.7816
CAP1	53	1010.45	0.46923	0.0133579	22.1295	18.3269
CAP2	23	1067.42	0.463072	0.00712257	5.69372	5.21739
CAPG	25	544.552	0.466346	0.00745802	5.21377	5
CAPN1	4	0.464391	0.336786	0.000431407	4	3
CAPN2	39	505.187	0.460869	0.00983346	9.6122	8.28205
CAPN3	66	465.644	0.466011	0.0207494	32.6279	30.6
CAPN7	21	845.322	0.461102	0.0040033	4.91228	4.5
CAPNS1	25	901.316	0.458871	0.00591126	7.98535	7.36
CAPZA1	16	621.646	0.368166	0.00199949	3.46667	3
CAPZB	22	742.075	0.461476	0.00549362	5.87778	5.28571
CARD11	2	0	0.340286	0.000458799	3	1.5
CARD8	20	478.401	0.359813	0.00201577	4.34686	3.21053
CARHSP1	9	271.837	0.459752	0.00363146	3.875	3.44444
CARM1	22	354.166	0.454882	0.00352536	9.57121	8.33333
CARS	2	0	0.456432	0.00268533	4	2
CARS2	35	1170.82	0.470588	0.00630257	9.57944	8.82857
CASC3	10	227.569	0.457533	0.00393462	3.33333	3
CASC4	8	26.3289	0.351669	0.000967978	1.85714	1.625
CASK	10	14.0644	0.460123	0.00590983	6	5.4
CASP1	23	46.6143	0.459427	0.00904676	8.18182	7.82609
CASP10	21	5624.97	0.45657	0.00365438	10.311	6.1
CASP14	27	120.963	0.462179	0.00873784	8.50769	8.18519
CASP2	6	21.0479	0.462179	0.00421747	3.6	3
CASP3	149	12478.3	0.486221	0.0305415	36.3273	19.3243
CASP4	8	28.0953	0.458224	0.00372689	4	3.5
CASP6	44	529.271	0.467207	0.0109051	14.1615	13.2727
CASP7	166	10668.7	0.487471	0.0293525	44.4819	24.0848
CASP8	171	13485.9	0.437146	0.0193874	16.8227	5.93567
CASP8AP2	169	31154.7	0.492055	0.0251544	45.427	19.4345
CASP9	270	29660.9	0.494192	0.0478197	65.8225	23.1933
CAST	86	11650.4	0.477599	0.0180366	22.2223	12.186
CASZ1	12	46.7384	0.460077	0.00448517	6.2	5.63636
CAT	197	6049.34	0.490835	0.0462628	51.8144	28.533
CAV1	55	1498.73	0.471173	0.0191489	17.4281	16.2407
CAV2	9	13.6024	0.457902	0.00512557	7	6.22222
CAV3	9	22.7148	0.456021	0.00363001	4.5	4
CBFB	44	2277.26	0.472739	0.0114527	13.5041	13.1136
CBL	23	371.645	0.460729	0.00514033	7.18315	6.77273
CBLB	19	1007.27	0.369961	0.00196405	5.00873	2.89474
CBLC	20	1134.76	0.459752	0.00482881	4.71014	4.4
CBLL1	88	2186.37	0.473033	0.0217739	23.7328	19.023
CBR1	17	221.192	0.45827	0.00540532	6.625	6.23529
CBX1	20	165.178	0.459102	0.00517074	5.13863	4.8
CBX2	16	1165.46	0.45781	0.00376122	4.64805	4.26667
CBX3	9	274.433	0.456295	0.00387555	3.25	2.88889
CBX4	90	4298.66	0.479814	0.0240105	19.117	15.9111
CBY1	6	5.64515	0.453161	0.00279613	5.25	4.2
CCAR1	11	757.476	0.363869	0.00133594	1.8	1.63636
CCAR2	8	18.6761	0.460123	0.00415637	6.28571	5.5
CCDC106	6	181.18	0.359558	0.000945275	1.2	1
CCDC158	72	4210.72	0.473328	0.0139161	20.6245	14.338
CCDC180	67	754.539	0.46894	0.0217733	27.5596	26.1493
CCDC33	23	576.383	0.46279	0.00529965	4.49533	4.04348
CCDC47	303	94983.7	0.502207	0.0362	90.6746	18.4106
CCDC50	8	49.3018	0.457304	0.00331078	5.2619	4.5
CCDC6	295	55655	0.50022	0.04216	84.0576	22.068
CCDC8	74	4148.54	0.475057	0.0106187	20.3469	15.1486
CCDC85B	4	0	0.458455	0.00396747	5.33333	4
CCDC88A	11	977.503	0.354766	0.00107256	4.36508	3.2
CCDC88C	34	549.32	0.401553	0.00533805	7.92358	7.27273
CCL13	143	13661.4	0.47323	0.0142057	15.6318	4.5035
CCL18	189	15237	0.48292	0.035241	54.0653	23.4947
CCL2	187	17424.6	0.480219	0.0235055	31.4926	9.75269
CCL20	14	142.603	0.351723	0.00182623	7.11667	6.46154
CCL3	209	31060.6	0.498031	0.041385	54.1668	23.4038
CCL5	328	28490.4	0.497215	0.0545509	107.167	27.2355
CCL7	206	26032.6	0.492215	0.0268396	73.8291	24.039
CCL8	542	92001.8	0.510944	0.087311	203.501	32.4621
CCNA1	73	1877.86	0.476649	0.0144511	15.7716	12.411
CCNA2	35	997.789	0.372291	0.00378214	9.44083	7.97059
CCNB1	33	756.187	0.470491	0.0118473	6.1392	5.93939
CCNB2	15	956.384	0.328997	0.000177969	3.66893	2.71429
CCND1	175	14402.3	0.479511	0.0296755	40.3998	17.1264
CCND2	161	4614.6	0.483227	0.0481764	79.7152	57.3168
CCND3	168	14203.9	0.492641	0.0302154	42.5786	22.1257
CCNDBP1	13	112.444	0.373942	0.00176246	1.66667	1.53846
CCNE1	9	88.165	0.45781	0.00352495	2.75	2.33333
CCNE2	18	595.57	0.462132	0.00557379	5.66667	5
CCNG1	17	312.236	0.458964	0.00380934	4.54167	4.23529
CCNH	108	11900.4	0.478201	0.0167172	26.3506	14.1589
CCNI	32	336.833	0.462978	0.00868856	8.01123	7.34375
CCNO	17	346.279	0.464253	0.00509013	4.66827	4.35294
CCNT1	41	835.804	0.470005	0.00699609	14.7267	13.7
CCR1	16	44.8991	0.456707	0.00438708	6.21429	5.8
CCR10	11	328.502	0.455018	0.00302679	5	4.5
CCR2	5	23.969	0.358651	0.00122189	1.25	1
CCR3	19	125.939	0.460682	0.00521107	6.43939	6
CCR5	31	389.021	0.468409	0.0100807	9.35583	8.90323
CCT2	78	1897.4	0.411722	0.016065	12.4506	11.5325
CCT3	34	452.154	0.463638	0.00751884	9.96795	8.9697
CCT4	7	17.3513	0.360326	0.00111099	3.4	2.83333
CCT5	74	2234.9	0.40491	0.006795	20.5972	13.8243
CCT6A	9	46.7354	0.457948	0.00384863	3.25	2.88889
CCT7	27	402.37	0.464206	0.00755584	9.20192	8.81481
CCT8	38	1745.25	0.462696	0.00571557	4.58039	4.15789
CD164	86	7813.92	0.481082	0.0141483	20.3409	12.5294
CD19	7	237.346	0.456478	0.00367906	5.2	4.33333
CD28	19	3245.74	0.378482	0.00187343	5.37005	3.83333
CD2AP	49	1129.8	0.463827	0.00886207	8.76449	6.64583
CD33	13	944.832	0.368255	0.00138795	2.97424	2.53846
CD36	3	0.527701	0.454427	0.00235593	3.5	2.33333
CD37	9	21.9447	0.461149	0.00583247	5.625	5
CD4	55	900.401	0.463119	0.00860551	8.138	6.83333
CD40LG	22	517.979	0.45781	0.00375526	5.78571	5.2381
CD44	48	1473.23	0.467976	0.00894089	13.3343	11.2979
CD46	61	1706.14	0.476899	0.0153168	13.7789	10.8689
CD59	22	1496.13	0.460962	0.00406028	5.11273	4.72727
CD6	8	38.1167	0.366831	0.00133081	3	2.625
CD63	31	240.174	0.464111	0.0103871	8.18182	7.80645
CD7	42	2272.76	0.464774	0.00776315	8.45515	6.92683
CD74	46	527.85	0.462508	0.0112585	10.7602	9.13333
CD79A	39	780.596	0.465916	0.0108886	7.65416	7.10256
CD81	33	2047.86	0.458825	0.00411385	9.80128	6.75
CD82	5	3.14303	0.454654	0.00252378	5	4
CD86	31	2504.31	0.467255	0.00676015	8.23536	6.76667
CD97	109	10505.6	0.472101	0.0134506	12.5445	5.65138
CDAN1	46	1912.69	0.470151	0.0115597	10.1363	8.6087
CDC14A	6	88.9932	0.456936	0.00354271	3.8	3.16667
CDC14B	52	2810.66	0.466393	0.00782248	12.2444	10.6863
CDC20	2	31.0354	0.353005	0.000573411	1	0.5
CDC23	13	28.7274	0.458086	0.00450577	6.81818	6.25
CDC25A	23	1417.66	0.459288	0.00631817	5.90595	5.26087
CDC25B	46	556.764	0.468506	0.016701	15.1522	14.413
CDC25C	55	1212.97	0.469714	0.0125463	10.3336	8.50909
CDC27	59	4409.93	0.392583	0.00690035	3.79041	2.72881
CDC34	33	1710.28	0.469327	0.00766686	4.42036	3.81818
CDC37	18	221.087	0.460077	0.00481323	3.72398	3.5
CDC40	1	0	0.328025	0.000167182	0	1
CDC42	15	165.05	0.45561	0.00330597	5.84615	5.42857
CDC42BPG	93	1420.18	0.468168	0.0168189	13.955	10.7935
CDC42SE1	12	230.08	0.458132	0.00427155	3.72727	3.41667
CDC42SE2	16	333.375	0.384265	0.00329413	5.46667	5.125
CDC45	13	843.826	0.4552	0.00335218	4.56364	4.08333
CDC5L	11	1929.15	0.455246	0.00247656	5.22222	4
CDC6	20	183.539	0.464253	0.00668507	6.90132	6.45
CDC7	3	2.98089	0.347693	0.000768991	1.5	1
CDC73	10	57.6912	0.461757	0.00413951	4.33333	3.9
CDCA7L	4	20.9644	0.373023	0.00141604	1.66667	1.25
CDCA8	43	760.465	0.46812	0.00952401	6.67942	6.09302
CDCP1	48	1931.56	0.471368	0.0114028	8.9344	8.02083
CDH1	13	63.0837	0.360697	0.00206266	3.66667	3.38462
CDH10	9	20.692	0.349133	0.00109451	2.75	2.44444
CDH11	70	3184.84	0.467351	0.0121746	13.7674	9.94203
CDH13	27	832.764	0.464585	0.00475867	7.52667	7
CDH15	47	721.613	0.465773	0.0140808	9.21747	7.25532
CDH16	28	411.479	0.465107	0.00763267	6.49276	5.39286
CDH17	19	620.334	0.386123	0.00344915	5.40972	5
CDH18	15	76.9623	0.461242	0.00438881	5.85714	5.46667
CDH2	76	3758.37	0.47785	0.0184416	17.6513	15.9079
CDH24	49	2314.34	0.473378	0.0106129	6.02246	5.42857
CDH3	33	71.7715	0.462555	0.0111634	13.5979	13.1562
CDH5	19	63.6386	0.460682	0.00806901	8.98739	8.05556
CDH6	13	80.1498	0.371531	0.00242326	6.66667	6.15385
CDH7	59	6529.51	0.473083	0.00791242	19.4558	10.1207
CDH8	18	276.826	0.467591	0.00438425	8.125	7.64706
CDH9	9	348.509	0.461991	0.00355166	3.5	3.11111
CDIPT	9	299.323	0.454337	0.00311307	3	2.66667
CDK1	177	3986.42	0.48333	0.035588	82.4005	44.8352
CDK11A	177	3986.42	0.48333	0.035588	82.4005	44.8352
CDK11B	165	25945.8	0.48941	0.0230694	46.7394	14.2683
CDK14	172	23521.7	0.492374	0.0312081	41.2278	17.6491
CDK2	197	6049.34	0.490835	0.0462628	51.8144	28.533
CDK20	189	8620.08	0.486221	0.0470083	67.8869	40.037
CDK3	145	25383.4	0.486585	0.0185666	22.1595	8.4069
CDK4	137	9102.08	0.478956	0.0225843	34.3287	18.438
CDK5	200	20086	0.493442	0.0417853	51.8012	25.4673
CDK5R1	178	49411.4	0.488098	0.0228458	49.8756	16.1751
CDK6	137	11421.9	0.478252	0.0190571	28.4264	12.4044
CDK7	165	30178.2	0.482254	0.0261223	41.4626	17.6585
CDK8	143	8167.12	0.479916	0.0257199	29.943	16.4225
CDK9	231	17478.2	0.484771	0.0367378	56.6122	18.9217
CDKN1A	177	3986.42	0.48333	0.035588	82.4005	44.8352
CDKN1B	223	58897.2	0.490095	0.0253053	59.861	13.536
CDKN1C	162	9664	0.480727	0.0310295	50.5671	26.6832
CDKN2A	177	3986.42	0.48333	0.035588	82.4005	44.8352
CDKN2AIP	146	2060.39	0.485081	0.0448696	78.3987	61.0685
CDKN2C	474	58642.3	0.473575	0.0662214	112.374	19.2875
CDON	42	374.958	0.470199	0.0135778	13.1572	12.4286
CDR2	11	307.344	0.456799	0.00415818	6.44444	5.8
CDT1	27	337.848	0.377759	0.00306802	5.14397	4.61538
CDX2	16	510.569	0.464774	0.00576943	8.65	8
CDYL	24	382.581	0.465059	0.00517684	8.36399	7.875
CEACAM1	4	0.376211	0.45657	0.00331247	4.66667	3.5
CEACAM3	108	4125.07	0.479663	0.0264839	28.6876	22.6636
CEBPA	5	12.8681	0.342256	0.000568338	2.5	2
CEBPB	75	676.709	0.472837	0.0233092	29.838	28.0946
CEBPE	234	14375.4	0.489147	0.0480224	74.1822	30.5408
CEBPG	506	216719	0.516275	0.0574889	219.538	24.996
CEBPZ	13	45.9011	0.463072	0.00448573	4.58333	4.23077
CELF2	14	77.3314	0.463497	0.00530124	6.76923	6.28571
CELF3	18	1670.67	0.459195	0.00336953	5.9	4.94118
CELSR2	4	0	0.457395	0.00404945	5.33333	4
CEND1	84	2970.1	0.471563	0.012699	16.8617	8.49398
CENPA	14	927.878	0.459056	0.00367656	5.73737	5.15385
CENPB	6	13.8325	0.463874	0.00419043	3.6	3
CENPC	10	269.954	0.356154	0.00115969	1.66667	1.5
CENPE	45	740.213	0.4643	0.00881768	6.90022	6.2
CENPO	38	442.002	0.463969	0.0114861	9.59646	9.21053
CENPV	65	1801.11	0.469908	0.0115457	10.6145	7.83077
CEP164	17	519.199	0.458501	0.00398161	3.125	2.94118
CEP290	23	14.58	0.456478	0.00650519	11.7143	11.1818
CEP350	34	798.186	0.463119	0.00584072	10.0065	8.63636
CEP55	3	7.68602	0.341306	0.000380515	2.5	1.66667
CEP57	27	166.769	0.395379	0.00696431	6.53846	6.2963
CEP57L1	37	555.517	0.468072	0.00653875	17.148	15.9444
CEP63	9	9.11042	0.4547	0.00463758	3.125	2.77778
CEPT1	35	1184.77	0.468168	0.00521142	9.97921	7.5
CERS2	19	314.256	0.370292	0.0019251	1.66667	1.57895
CETN1	6	2.57445	0.354932	0.00121362	4.5	3.6
CETN2	5	16.6084	0.454201	0.00254885	2.75	2.2
CFAP36	3	1.48733	0.455018	0.00246382	3	2
CFAP57	10	512.118	0.456158	0.0031019	2.44444	2.2
CFB	110	10542.9	0.481337	0.0146953	18.0666	8.61818
CFH	17	88.708	0.460589	0.00498303	8.48205	7.875
CFL1	69	4156.29	0.464206	0.0167355	12.3398	11.3188
CFLAR	2	18.375	0.342359	0.000495253	2	1
CHAF1A	20	36.0771	0.461242	0.0101702	8.89474	8.45
CHAF1B	4	4.04076	0.454654	0.00273958	3.66667	2.75
CHCHD3	26	439.141	0.457671	0.0039506	5.60034	4.48
CHD1L	29	1231.9	0.463685	0.00550944	7.36592	6.39286
CHD3	2	0	0.349428	0.00102475	4	2
CHD4	50	4911.09	0.462132	0.00627888	12.7682	7.87755
CHD5	24	307.159	0.355126	0.00170393	4.35739	3.95833
CHD6	17	93.6777	0.363927	0.00186654	6.93333	6.5
CHD7	81	2029.78	0.472003	0.0197013	18.817	16.3333
CHD8	11	21.5101	0.458825	0.00546996	4.7	4.27273
CHEK1	177	3986.42	0.48333	0.035588	82.4005	44.8352
CHEK2	173	14496.7	0.487784	0.024539	35.3979	13.5988
CHFR	111	6462.84	0.471075	0.0153467	24.417	11.7727
CHGB	10	234.738	0.328878	0.000167736	2.875	2.55556
CHL1	27	431.116	0.458547	0.00469297	11.0267	10.4231
CHMP2A	96	3713.54	0.480574	0.0206102	24.2078	18.4211
CHMP3	26	340.786	0.462837	0.00428198	8.125	7.8
CHMP4A	25	2340.92	0.463355	0.00724716	10.7069	8.16667
CHMP4B	18	103.043	0.456799	0.00443335	6.87121	6.23529
CHN1	14	60.6348	0.462414	0.0063379	4.07692	3.78571
CHN2	13	98.9656	0.461429	0.00415007	4.5	4.15385
CHTF18	49	3666.05	0.473723	0.0116172	10.3417	9.14286
CHUK	47	4402.65	0.465582	0.00751426	11.1798	7.78261
CIITA	7	14.9456	0.356154	0.00163364	0.666667	0.571429
CILP	32	552.85	0.466968	0.0101245	11.4026	10.7742
CIRBP	36	291.403	0.468843	0.0132793	12.8857	12.5278
CISD2	4	12.8321	0.456982	0.00304357	3.33333	2.5
CISH	31	1746.03	0.391166	0.00285758	5.6139	4.73333
CIT	56	764.03	0.470248	0.0120065	23.7394	21.7143
CITED1	36	1262.17	0.466632	0.00907449	6.58603	6.25
CIZ1	24	436.531	0.463072	0.00636702	5.7058	5.33333
CKAP2	19	575.211	0.386254	0.0032065	4.1	3.84211
CKAP4	9	217.45	0.358341	0.00129715	3.68571	3.11111
CKAP5	33	403.689	0.370322	0.002245	13.9933	10.4062
CKB	71	4106.84	0.471417	0.0119271	16.1496	10.9429
CKS1B	17	134.906	0.457487	0.00423404	4.48182	4.11765
CKS2	43	345.275	0.469472	0.0139955	15.2643	14.6512
CLASP2	23	1249.54	0.466537	0.00683972	6.25298	5.63636
CLASRP	64	1493.49	0.465964	0.0141885	18.0999	16.4844
CLCN6	53	6329.56	0.468699	0.0100859	9.89509	6.56604
CLDN1	14	46.6319	0.347216	0.00123123	10.7833	9.84615
CLEC3B	27	173.108	0.459473	0.0055825	11.8585	11.1538
CLIC1	12	131.887	0.354379	0.00122063	1.45455	1.33333
CLIC2	66	3692.75	0.467639	0.00860478	9.63203	6.04615
CLIC5	9	11166.9	0.460263	0.0026914	3.29167	2.55556
CLINT1	8	40.4978	0.457304	0.00472754	3.28571	2.875
CLIP1	4	6.35117	0.341767	0.000626542	2	1.5
CLIP3	4	2.96125	0.454518	0.00264725	3	2.25
CLK2	7	12.4318	0.454065	0.00295096	4.16667	3.57143
CLK3	128	17680.2	0.489305	0.0308309	27.2318	17.874
CLNK	4	121.446	0.338187	0.000340414	1.66667	1.25
CLNS1A	10	56.7051	0.45827	0.00330932	3.33333	3
CLPP	108	18001.8	0.473033	0.0127063	24.2687	9.09346
CLPX	16	94.1834	0.458825	0.00439054	6.75556	6.125
CLSPN	46	800.422	0.462978	0.00944072	11.8132	10.8889
CLTA	7	103.17	0.330046	0.000291254	4.86667	3.83333
CLTB	17	445.436	0.461898	0.00428592	7.61364	7.05882
CLTC	25	153.574	0.470686	0.00871415	9.16667	8.8
CLTCL1	8	134.085	0.456341	0.00304852	3.14286	2.75
CLU	46	2042.66	0.465297	0.0118039	15.2012	14.413
CMA1	19	364.602	0.45657	0.00367715	4.65753	4.27778
CMSS1	19	1011.19	0.460542	0.00445695	6.00252	5.5
CMTM3	11	69.4501	0.456204	0.00327415	3.2	2.90909
CMTM8	40	19476.5	0.358764	0.00136047	13.6109	4.10256
CNBP	16	168.387	0.376759	0.00302113	4.42857	4
CNDP2	67	2904.11	0.474364	0.0135588	18.8292	14.1061
CNKSR1	6	8.92741	0.345293	0.000919714	1.4	1.16667
CNKSR2	18	76.8666	0.459937	0.0048792	7.375	6.94118
CNN2	7	56.2568	0.344171	0.000666977	1.66667	1.42857
CNOT1	12	47.5286	0.466537	0.00720641	5.36364	4.91667
CNP	32	225.481	0.46625	0.0120678	9.27715	8.96875
CNTN2	18	275.777	0.456067	0.00367802	4.07451	3.83333
CNTNAP1	31	126.61	0.462931	0.0115201	9.38988	9
COG1	19	120.268	0.462085	0.00554613	7.62745	7.16667
COG4	28	315.544	0.4643	0.00684915	9.09185	8.75
COG5	28	1083.24	0.396033	0.00340574	6.08864	4.62963
COG6	44	1401.73	0.469666	0.00901273	11.0746	9.25581
COG7	88	4585.05	0.478956	0.0163395	24.4594	18.5517
COL13A1	50	1983.93	0.471026	0.0106592	11.3232	9.88
COL18A1	138	11932.8	0.490464	0.0332519	30.4282	18.0803
COL1A1	485	82342.1	0.509001	0.0814529	164.513	31.8388
COL1A2	179	17245.4	0.487001	0.0315714	43.144	22.6517
COL2A1	48	1267.09	0.470734	0.0110768	16.5836	14.8723
COL4A1	13	310.239	0.458871	0.00353415	5.25	4.84615
COL4A2	52	2440.72	0.466107	0.0119249	11.8242	10.4706
COL4A3	5	21.3262	0.457717	0.002802	2.75	2.2
COL4A4	87	8675.84	0.472003	0.0115728	24.13	11.8488
COL4A5	16	218.947	0.463214	0.00435106	5.2	4.875
COL4A6	27	202.599	0.460682	0.00840882	5.51282	5.22222
COL6A2	42	509.437	0.469957	0.0104083	10.247	9.78049
COL6A3	25	188.114	0.368852	0.00430913	3.57522	3.04
COL7A1	24	434.654	0.462743	0.00942561	8.07971	7.66667
COL9A3	14	108.436	0.459937	0.00417816	3.97802	3.57143
COMMD1	63	211.956	0.461991	0.0187904	36.7075	36.0317
COMMD3-BMI1	11	29.2574	0.376634	0.00191117	6.1	5.54545
COMP	13	267.029	0.341332	0.000637216	4.44545	3.75
COMT	11	46.8202	0.458825	0.00530674	4.1	3.72727
COPA	9	18.7063	0.354711	0.00191769	2	1.77778
COPB1	23	283.592	0.363549	0.00219185	3.66856	3.36364
COPB2	22	191.697	0.461289	0.0111965	7.52381	7.18182
COPE	21	123.3	0.463355	0.00599862	9.17492	8.5
COPG1	31	993.834	0.46171	0.00471136	6.32543	5.73333
COPG2	65	2698.97	0.475653	0.0129294	13.3861	10.3906
COPS2	8	108.287	0.457533	0.0035034	3.42857	3
COPS3	122	2148.65	0.473624	0.0286933	30.9614	24.4545
COPS4	7	21.8871	0.355403	0.0011935	2.66667	2.28571
COPS5	31	941.811	0.460449	0.00453541	3.95207	3.06452
COPS6	5	3.14121	0.454882	0.00297139	3.75	3
COPS7A	54	696.94	0.466824	0.019952	27.4469	26.3148
COPS8	33	522.932	0.459149	0.00600208	6.09352	5.34375
CORO1B	17	269.415	0.455246	0.00356616	9.6	9
CORO1C	25	520.185	0.464206	0.00658055	4.23622	4.04
CORO7	7	13.7971	0.361041	0.00168386	3	2.57143
COTL1	4	5.13274	0.372139	0.00160083	2	1.5
COX17	120	11392.1	0.482612	0.0154086	27.8378	13.4622
COX2	3	1.52472	0.456295	0.00304148	3.5	2.33333
COX3	9	57.7219	0.460682	0.00409822	3.625	3.22222
CPB2	17	146.361	0.458224	0.00355763	6.73333	5.5625
CPNE1	37	1414.63	0.468024	0.00729591	10.6893	8.83333
CPNE2	10	54.7068	0.457258	0.00307975	3.75556	3.3
CPNE6	43	851.203	0.462743	0.00890661	6.24882	5.18605
CPNE7	5	58.8297	0.369481	0.00150248	3.25	2.6
CPS1	17	202.361	0.366742	0.00190213	1.70536	1.58824
CPSF1	90	2361.63	0.471026	0.0189902	24.4192	20
CPSF6	12	116.52	0.349723	0.00131858	1.09091	1
CPSF7	3	1.04681	0.334165	0.000327368	2	1.33333
CPT1A	83	4139.78	0.468699	0.021927	31.8578	27.1829
CPVL	99	759.673	0.475554	0.0293292	55.4272	50.1212
CPXM1	10	28.6392	0.373697	0.00284547	3.77778	3.4
CR2	97	20799	0.474463	0.00933624	29.5682	9.32292
CRADD	33	489.727	0.462273	0.00996134	10.2712	9.6875
CREB1	8	57.2573	0.366447	0.00159494	2.85714	2.5
CREB3	8	3.82735	0.45901	0.00535039	5.42857	4.75
CREB5	14	39.7405	0.461336	0.00564688	6	5.57143
CREBBP	629	168467	0.522018	0.0918793	247.646	31.7803
CREBZF	8	2.43083	0.456432	0.00433886	5.28571	4.625
CRELD2	72	1042.7	0.475107	0.0215146	22.7003	20.9861
CREM	16	85.6326	0.461523	0.00734991	7.93333	7.4375
CRK	39	877.809	0.382907	0.00436143	9.90775	8
CRKL	16	253.867	0.458686	0.00463822	7.43333	6.9375
CRMP1	41	2744.28	0.469278	0.00614857	15.9241	13
CRP	21	204.066	0.466107	0.0049079	9.57895	9.1
CRTC2	20	151.411	0.458686	0.00540163	8.9438	8.45
CRYAA	23	257.016	0.466202	0.00812694	9.11607	8.59091
CRYAB	72	645.656	0.464869	0.0192416	29.1876	26.3803
CSAD	14	115.864	0.459937	0.00770077	6.76923	6.28571
CSE1L	56	1003.01	0.464679	0.013746	16.6727	15.2909
CSF1	27	430.116	0.463166	0.0069994	5.76538	5.37037
CSF1R	18	471.754	0.463874	0.00701276	5.05882	4.77778
CSF2RA	32	2785.21	0.460309	0.00591217	7.38222	5.375
CSF2RB	3	0	0.316265	3.49719e-05	4	2
CSF3R	2	0	0.345477	0.000560094	4	2
CSK	55	1289.44	0.472395	0.0153583	17.0775	15.5818
CSN2	6	7.40983	0.340897	0.000786033	3	2.5
CSNK1A1	201	21377.4	0.498358	0.0418916	55.1076	26.36
CSNK1D	10	21.0085	0.456845	0.00392007	6.22222	5.6
CSNK1E	94	4392.83	0.478453	0.0202664	16.5774	13.4681
CSNK2A1	95	4615.53	0.477599	0.0145793	12.3368	7.46316
CSNK2A2	41	735.442	0.472199	0.0141792	9.88504	9.36585
CSNK2A3	10	198.558	0.335001	0.000377502	2.55556	2.3
CSNK2B	27	1065.24	0.46625	0.00654927	6.53632	6.14815
CSRP1	7	17.4488	0.461383	0.00344815	3.83333	3.28571
CST6	9	65.0974	0.457533	0.00337527	3.25	2.88889
CSTF1	380	81516.6	0.508603	0.0559882	150.103	33.8021
CTBP1	138	8613.67	0.48815	0.0283404	29.3955	17.8175
CTBP2	164	18211	0.490676	0.0266468	47.7225	21.7055
CTCF	18	153.502	0.460263	0.00484747	6.41569	6
CTGF	11	11.7125	0.457856	0.00540705	6.8	6.18182
CTNNA1	119	12670.6	0.483535	0.021968	32.0641	17.9237
CTNNA2	3	0	0.455337	0.00257767	4.5	3
CTNNA3	18	69.3458	0.373819	0.00381285	5.5	5.17647
CTNNBIP1	176	36230.1	0.488937	0.0270028	37.0173	13.88
CTNNB1	164	7669.06	0.490676	0.0431527	45.6758	31.4724
CTNND1	147	1534.1	0.480321	0.0469154	81.0162	63.483
CTNND2	125	8971.17	0.484152	0.0304569	35.9347	24.2258
CTPS1	175	14402.3	0.479511	0.0296755	40.3998	17.1264
CTSA	7	54.8392	0.352731	0.00104403	2.6	2.14286
CTSB	49	2092.87	0.474019	0.00838291	17.1977	14.6875
CTSD	48	3822.33	0.464064	0.00808527	6.54281	5.33333
CTSG	36	1557.29	0.470345	0.00782498	9.63463	8.8
CTSV	3	3.26286	0.341409	0.000548931	1.5	1
CTTN	9	813.807	0.460077	0.00353846	3.875	3.44444
CUEDC2	6	600.5	0.456158	0.00312981	3.4	2.83333
CUL1	271	56742.2	0.498249	0.0487467	82.8158	28.0444
CUL2	38	519.974	0.466968	0.0121668	9.93979	9.43243
CUL3	7	39.7133	0.463355	0.00458205	4.5	3.85714
CUL4A	12	58.388	0.460729	0.0055832	5.41558	4.91667
CUL4B	5	3.21712	0.344535	0.00103601	3	2.4
CUL5	14	53.1068	0.458409	0.00586063	4.76923	4.42857
CUL7	40	551.587	0.377759	0.00524566	9.15018	7.875
CUL9	13	241.881	0.46563	0.00598776	4.66667	4.30769
CXCL1	20	89.7198	0.458964	0.00810545	5.42398	5.15
CXCL12	6	87.5271	0.327435	0.000135422	2	1.66667
CXCL13	165	29486	0.487105	0.0216272	40.8038	15.6707
CXCL14	2	0	0.456616	0.00292076	4	2
CXCL5	40	397.707	0.468699	0.00921718	13.926	13.5641
CXCL6	13	499.67	0.463969	0.00472893	3.75	3.46154
CXCL8	25	298.933	0.456982	0.00405738	4.28321	3.52
CXCR4	378	63613.2	0.507809	0.0603009	123.809	27.6976
CXCR5	7	38.3848	0.342487	0.000714651	0.666667	0.571429
CXXC1	70	6613.45	0.471222	0.00906937	10.4762	7.08571
CXXC5	29	295.1	0.462414	0.00846033	6.50739	6
CYBA	15	94.4105	0.460077	0.00500714	5.27273	4.86667
CYBB	19	75.1174	0.458964	0.00687738	4.78472	4.52632
CYC1	84	11541.8	0.480676	0.0116479	18.6897	10.0361
CYCS	24	498.176	0.465297	0.00906254	6.8744	6.45833
CYFIP1	15	108.839	0.455975	0.00371479	4.5	4.2
CYLC2	10	203.739	0.365446	0.00175591	2.23611	2
CYLD	3	1.90566	0.454473	0.0026863	3.5	2.33333
CYP17A1	8	50.1569	0.458732	0.00338031	3.71429	3.25
CYP4F2	33	449.085	0.464774	0.0059889	8.23587	7.625
CYR61	23	188.831	0.456982	0.00406591	7.65179	6.18182
CYTH2	2	0	0.454382	0.00259931	4	2
CYTH4	6	90.6162	0.353197	0.00065984	3	2.4
DAAM1	22	850.47	0.459102	0.00439357	6.2881	5.7619
DAB1	6	16.0502	0.457671	0.00302662	3.4	2.83333
DAB2	26	147.321	0.461476	0.00688234	5.52348	5.30769
DAB2IP	58	1095.71	0.473033	0.0129915	16.6827	14.1053
DACH1	10	39.1989	0.352731	0.00116254	4.125	3.66667
DACT1	39	8952.89	0.462461	0.00473376	12.7311	6.5
DAG1	71	10323.1	0.47387	0.00814001	13.5527	9.44286
DAPK1	4	9.64686	0.33419	0.000391678	1	0.75
DAPK3	23	2038.75	0.466632	0.00635321	4.94242	4.56522
DAPP1	6	7.84233	0.35254	0.00154114	3.8	3.16667
DARS	29	114.321	0.463685	0.00873578	15.3233	14.6552
DAXX	27	292.874	0.465392	0.00917742	7.33134	6.55556
DAZAP1	35	342.168	0.468409	0.0131959	11.8392	11.4857
DAZAP2	53	759.443	0.467639	0.0163364	14.2428	12.6792
DBF4	3	0	0.3582	0.00117087	4.5	3
DBF4B	53	556.915	0.465725	0.0142238	12.8299	11.6604
DBI	14	121.507	0.465916	0.0049655	5.15385	4.78571
DBN1	4	4.2234	0.455747	0.00285846	3.33333	2.5
DBNL	5	36.5814	0.341998	0.00045255	1.25	1
DBP	4	5.09115	0.355653	0.00111254	1.33333	1
DCAF7	77	1114.92	0.469957	0.0180035	13.7587	12.1711
DCAF8	22	1579.39	0.460822	0.00517446	8.75635	7.90909
DCBLD2	27	524.096	0.384752	0.00337756	2.20843	2.07407
DCC	8	7.9325	0.457763	0.00421652	5.14286	4.5
DCLK1	36	135.49	0.459519	0.0115809	17	16.3611
DCLRE1A	8	2.04953	0.456524	0.00567643	7.14286	6.25
DCN	62	1906.56	0.471075	0.0150756	13.3314	10.9839
DCP1A	17	886.425	0.460869	0.00376829	6.63077	6.1875
DCTN1	6	46.4895	0.360355	0.000970758	1.2	1
DCTN2	21	216.522	0.462884	0.0053352	8.10526	7.7
DCTN3	59	1468.06	0.467495	0.0165035	15.7335	13.1356
DCTPP1	38	1361.79	0.468892	0.00938739	9.50562	8.65789
DDAH2	23	97.6354	0.460775	0.00774322	8.53571	8.13636
DDB1	14	124.969	0.458871	0.00448079	5.46154	5.07143
DDB2	7	8.03825	0.4552	0.00338312	4.6	3.83333
DDIT3	80	2123.37	0.470297	0.0162857	28.8878	24.6456
DDIT4	42	742.202	0.468795	0.00969399	11.6145	10.7561
DDOST	39	7131.14	0.460496	0.00510442	10.2787	6.23684
DDR2	43	552.854	0.46544	0.00951325	7.71008	6.97674
DDX1	177	6940.95	0.491152	0.0483636	53.7983	37.0625
DDX11	179	24904.8	0.492481	0.0236791	37.5467	13.5899
DDX17	48	3240.62	0.461757	0.00657777	5.2263	4.41667
DDX18	7	18.7206	0.456295	0.0032422	3.5	3
DDX20	97	900.515	0.476151	0.0315851	46.1477	44.4433
DDX21	24	98.4534	0.457948	0.00756501	4.08333	3.875
DDX23	6	16.3672	0.380189	0.00241403	3.2	2.66667
DDX24	10	160.772	0.462602	0.00327892	3.55556	3.2
DDX39A	34	806.767	0.465678	0.00856245	10.0927	9
DDX39B	65	997.208	0.46625	0.0130015	23.9107	21.7231
DDX3X	19	112.967	0.46544	0.00701247	6.55556	6.21053
DDX4	2	0	0.339828	0.000395659	3	1.5
DDX47	18	371.299	0.464206	0.00415762	3.70588	3.5
DDX5	28	134.332	0.461429	0.00920008	10.548	10.0714
DDX52	13	9.24569	0.359246	0.00371338	10.4167	9.61538
DDX58	19	235.478	0.461616	0.00445342	6.76471	6.38889
DDX6	76	2188.55	0.476151	0.0138692	21.0639	16.0267
DDX60	25	204.626	0.460869	0.00581342	7.28986	6.83333
DEAF1	4	4.91826	0.455884	0.00358955	3.66667	2.75
DECR1	19	560.056	0.384038	0.00277481	4.04329	3.36842
DEDD	14	99.596	0.458825	0.00465032	6.53846	6.07143
DEDD2	8	17.0857	0.45864	0.00416238	4.57143	4
DEF6	101	2145.54	0.475405	0.0361417	54.44	51.2673
DEFA1	29	358.608	0.465868	0.00864138	6.47321	6.17241
DEFA1B	30	1180.56	0.468168	0.00629083	8.88571	8.41379
DEGS1	29	163.388	0.403367	0.00853243	8.92857	8.37931
DERL1	8	75.4291	0.456387	0.00265338	4	3.42857
DFFA	205	18263.8	0.491311	0.0285828	66.2244	23.3627
DFNA5	36	688.669	0.465916	0.006129	9.09423	8.72222
DGCR14	7	6.03685	0.463261	0.00456219	5.2	4.33333
DGCR8	14	623.414	0.462884	0.00386157	7.01667	6.15385
DGKA	35	1571.5	0.465868	0.00921563	5.26082	4.8
DGKZ	28	913.996	0.459891	0.00776053	5.35004	5
DHCR24	34	384.239	0.461523	0.00647381	12.857	12.2353
DHFR	79	3290.07	0.478956	0.0227752	19.0415	15.8333
DHFRP1	49	936.691	0.466585	0.00876908	14.0478	11.3542
DHPS	35	442.862	0.366831	0.00253287	15.3791	13.0294
DHRS4	61	628.836	0.46668	0.0180933	21.7732	20.0984
DHRS4L2	18	112.391	0.461898	0.00460469	5.4375	5.11765
DHRS7B	43	2020.45	0.46544	0.011284	8.64002	7.97674
DHX15	36	142.613	0.46544	0.0146862	15.001	14.5429
DHX30	8	28.6965	0.354131	0.00118555	2.28571	2
DHX34	58	634.48	0.464348	0.0151897	16.476	14.6034
DHX36	18	266.485	0.463922	0.00554951	8.22549	7.72222
DHX37	10	46.3461	0.458363	0.00411118	7.66667	6.9
DHX9	30	105.105	0.461944	0.00782707	11.6019	10.8333
DIABLO	52	1439.41	0.468699	0.0133773	10.2363	8.53846
DIAPH1	61	2624.37	0.477149	0.0111382	11.594	9.59016
DIAPH3	55	1942.26	0.467111	0.010275	13.1782	10.5556
DICER1	18	91.9136	0.461663	0.00656066	4.17647	3.94444
DIMT1	39	564.917	0.462602	0.00651469	11.1491	9.26316
DIP2A	4	391.358	0.457395	0.00303287	3	2.25
DIRAS3	27	606.051	0.461055	0.00522236	6.76685	5.73077
DIS3	84	2051.63	0.476799	0.0235848	24.0103	20.631
DKK1	1	0	0.322906	6.66718e-05	0	0
DLC1	94	7115.43	0.470588	0.0150993	15.8652	9.2043
DLD	118	9430.91	0.474562	0.0222185	23.5456	16.0339
DLG1	68	1067.88	0.467639	0.0119954	15.8484	14.0746
DLG2	80	2421.79	0.477199	0.0161911	12.1552	10.0875
DLG4	79	3226.7	0.481642	0.0248369	20.8411	19.3846
DLG5	63	4638.31	0.478453	0.0106534	14.2298	11.371
DLGAP1	29	3149.91	0.463685	0.00539788	6.76287	5.39286
DLGAP2	17	336.906	0.46378	0.00499731	6.125	5.76471
DLGAP3	32	514.781	0.410904	0.00587882	9.3684	8.74194
DLGAP4	37	395.815	0.468699	0.014235	8.52778	8.2973
DLX4	5	46.1281	0.322311	9.56288e-05	3.66667	2.75
DMAP1	44	1734.56	0.46625	0.00735341	8.42025	6.97674
DMD	28	300.113	0.456661	0.00550598	12.248	10.8889
DMPK	34	596.897	0.463308	0.0105022	11.3015	10.8235
DMTF1	6	7.64372	0.351832	0.0013915	3.2	2.66667
DNAAF5	17	281.863	0.458086	0.00531669	4.875	4.58824
DNAJA1	17	242.793	0.383649	0.00274569	6.2125	5.70588
DNAJA2	17	130.974	0.460216	0.0038306	4.125	3.88235
DNAJA3	9	50.7225	0.457395	0.00490508	4.625	4.11111
DNAJB1	37	2595.94	0.394728	0.00558901	7.21204	5.97222
DNAJB11	7	12.5234	0.457028	0.00358845	4.4	3.66667
DNAJB12	5	0.306564	0.455428	0.00353096	5	4
DNAJB6	2	9.71203	0.353856	0.00060102	1	0.5
DNAJC11	34	1487.19	0.389893	0.00512737	7.73333	7.05882
DNAJC13	7	552.809	0.456982	0.00282119	5.8	4.83333
DNAJC4	34	1836.4	0.459427	0.00491644	4.40179	3.44118
DNAJC7	23	77.9252	0.467928	0.0125553	9.36364	8.95652
DNAJC8	81	1930.35	0.472886	0.0234979	26.4267	22.775
DNM1	75	5309.96	0.474216	0.012964	17.8588	12.1081
DNM1L	31	48.3636	0.457994	0.00884449	16.2778	15.7097
DNM2	30	551.271	0.469569	0.00831053	6.89685	5.96667
DNMBP	61	4444.14	0.473969	0.0176678	12.8388	11.5082
DNMT1	16	389.896	0.364044	0.00181452	4.47662	3.93333
DNMT3A	29	1439.8	0.465154	0.00668632	4.66429	4.31034
DNMT3L	7	1162.63	0.456067	0.0028327	3	2.42857
DNTT	14	13.7824	0.461196	0.00508291	8.58333	7.92308
DNTTIP2	29	805.069	0.460542	0.00508656	5.11702	4.44828
DOCK1	62	533.758	0.467831	0.018012	20.866	19.8852
DOCK2	1	0	0.352513	0.000557756	0	1
DOCK3	24	992.337	0.463638	0.00435866	6.458	5.82609
DOCK4	41	753.028	0.463685	0.00986859	11.4853	10.575
DOCK7	19	150.14	0.465249	0.00547556	6.83957	6.27778
DOCK8	19	280.293	0.458686	0.00480256	3.70833	3.47368
DOK1	32	331.02	0.467111	0.00867942	8.12012	7.78125
DOK2	15	70.6162	0.465964	0.00605324	6.92308	6.42857
DOK4	14	192.423	0.354434	0.00126762	4.58333	3.76923
DOK5	50	341.323	0.467351	0.0136838	18.3705	17.9184
DOK6	3	3.23205	0.347428	0.000750965	2.5	1.66667
DOPEY2	11	226.535	0.459752	0.00381032	3.3	3
DOT1L	33	1034.52	0.462226	0.00653722	7.22095	6.15152
DPH1	15	45.5491	0.457579	0.00460564	5.38095	5
DPM1	11	68.7269	0.461898	0.00452615	4.7	4.27273
DPP4	8	22.521	0.460263	0.00385972	6	5.25
DPT	3	0	0.457212	0.0029499	4.5	3
DPYSL2	14	239.642	0.458409	0.00614999	4.30769	4
DRD4	20	2643.56	0.457304	0.0033823	5.68693	5.31579
DRG1	39	442.139	0.46952	0.012293	9.12182	8.76923
DROSHA	10	38.7187	0.459705	0.00346044	4.55556	4.1
DSC3	3	138.564	0.353526	0.000581332	2	1.33333
DSCC1	8	297.065	0.45561	0.00311111	2.28571	2
DSG2	27	185.231	0.468602	0.00891693	8.08	7.76923
DSG3	33	1064.23	0.470832	0.00760176	4.89565	4.57576
DSP	75	2500.04	0.474414	0.0142933	16.5029	12.5676
DTL	82	1379.91	0.467735	0.0199193	23.22	20.5488
DUSP1	10	33.8771	0.459334	0.00536735	4.91667	4.3
DUSP10	70	3372.25	0.472739	0.0121588	14.7791	10.3188
DUSP15	29	1513.77	0.465154	0.00454854	12.2251	9.31034
DUSP16	19	836.708	0.461009	0.00443115	5.76555	5.16667
DUSP2	13	102.733	0.458778	0.0061092	3.69444	3.38462
DUSP22	21	117.497	0.459891	0.00594033	6.96491	6.5
DUSP26	11	38.0035	0.457994	0.00498571	6.6	6
DUSP3	91	2987.1	0.472837	0.0163209	11.5392	7.37363
DUSP4	3	6.89764	0.355236	0.00117919	2.5	1.66667
DUSP5	31	674.208	0.377509	0.00329048	6.19426	4.4
DUSP6	5	20.7099	0.454427	0.00238805	2.75	2.2
DUSP7	36	5681.2	0.379175	0.00237221	6.90267	4.28571
DUSP8	27	188.418	0.460869	0.00898285	5.43084	5.11111
DUSP9	9	196.867	0.462273	0.00412813	3.125	2.77778
DUT	28	101.28	0.461898	0.00769465	12.6538	12.1852
DVL1	6	326.499	0.457717	0.00288048	2.6	2.16667
DVL2	29	284.862	0.365358	0.00356159	4.84287	4.48276
DVL3	27	199.577	0.35851	0.00279227	6.06196	5.73077
DYNC1H1	16	52.2413	0.462226	0.00602403	4.66667	4.375
DYNC1I1	27	236.761	0.461149	0.00731565	7.79715	7.11111
DYNC1LI1	4	1.78183	0.460077	0.0030325	4	3
DYNLL1	9	15.942	0.462038	0.00427181	5.625	5
DYRK1B	32	551.305	0.464016	0.00693387	9.76594	8.84375
E2F1	197	6049.34	0.490835	0.0462628	51.8144	28.533
E2F3	161	2063.63	0.482152	0.047994	87.4852	61.7826
E4F1	85	2733.28	0.473723	0.0203155	18.953	13.9762
EBNA1BP2	54	2825.29	0.475355	0.015154	11.5105	10.4074
ECD	59	573.413	0.468457	0.0175769	20.944	19.069
ECSCR	23	298.788	0.351642	0.00166132	12.1298	10.2727
ECSIT	3	7.67599	0.339423	0.000517032	1	0.666667
ECT2	15	35.8353	0.457533	0.00343714	8.20769	6.85714
EDA2R	26	177.364	0.459056	0.00532443	6.54167	6.28
EDF1	34	1000.07	0.462461	0.0103463	8.83486	8.35294
EDNRA	29	323.388	0.462884	0.00842851	10.3447	9.82143
EDNRB	4	3.3206	0.36527	0.00166325	2.66667	2
EDRF1	26	757.587	0.383036	0.00394182	6.69091	6.28
EEA1	29	2804.96	0.463497	0.00470688	6.89562	5.03448
EED	12	128.501	0.378702	0.00268618	3.9	3.54545
EEF1A1	17	117.975	0.461523	0.00540123	4.59135	4.17647
EEF1A2	21	39.8863	0.46003	0.00560709	9.89474	9.4
EEF1B2	12	35.0616	0.459612	0.00517495	5.36364	4.91667
EEF1D	22	228.222	0.369151	0.00214479	4.2	4
EEF1G	14	251.06	0.457074	0.00293763	5.25	4.84615
EEF2	4	12.8321	0.456982	0.00304357	3.33333	2.5
EEF2K	34	2390.3	0.466298	0.00655574	7.90819	7.0303
EFEMP1	13	52.1663	0.373973	0.00256892	5.36364	4.91667
EFEMP2	22	173.465	0.460077	0.00752516	8.03968	7.63636
EFNA4	82	8649.86	0.470929	0.0143335	15.3035	9.90123
EFNA5	33	285.689	0.467159	0.00882236	9.9996	9.42424
EFNB1	118	40216.3	0.480879	0.0151801	33.14	11.8205
EFNB2	41	503.446	0.46812	0.0116788	14.6109	13.5
EFS	87	537.483	0.471026	0.0266338	51.1293	49.2644
EFTUD2	57	2525.99	0.472052	0.0173617	13.9565	12.5789
EGF	150	15910.9	0.482152	0.0345804	46.2769	25.953
EGFR	205	22609.2	0.492374	0.037224	46.1797	19.402
EGLN1	48	2541.34	0.415215	0.00744852	11.5203	8.79167
EGLN3	24	124.88	0.457304	0.00475447	5.49213	5.13043
EGR1	29	381.068	0.467687	0.00680003	7.77579	7.03448
EHD1	20	611.312	0.463874	0.0077961	7.47619	7
EHD4	19	102.916	0.460589	0.00752039	6.66667	6.31579
EHHADH	13	1276.26	0.465392	0.00410128	5.94545	5.25
EHMT1	20	82.8027	0.458455	0.00742717	6.92222	6.21053
EHMT2	26	2400.06	0.386319	0.00324484	5.03062	4.28
EIF1B	31	1165.18	0.463591	0.00676902	8.9828	7.6129
EIF2AK2	3	2.30292	0.454927	0.00248714	3.5	2.33333
EIF2AK3	15	428.177	0.458732	0.00342668	2.42857	2.26667
EIF2B1	7	167.552	0.285124	3.91966e-05	1.16667	1
EIF2B2	23	473.376	0.461663	0.00692665	9.40733	8.59091
EIF2B3	26	302.767	0.465012	0.00774385	7.57101	6.8
EIF2B4	9	19.1454	0.457166	0.00331726	5.85714	5.125
EIF2B5	88	3428.77	0.472984	0.0125977	16.1651	10.5402
EIF2S1	30	831.384	0.400634	0.00615706	8.01984	6.93103
EIF2S2	7	69.4185	0.359331	0.00145273	1.33333	1.14286
EIF2S3	18	188.48	0.45827	0.00529382	8.1875	7.70588
EIF3A	49	832.407	0.473378	0.0104408	12.2332	11.1633
EIF3B	33	486.99	0.466155	0.00699373	8.06278	7.12121
EIF3C	2	0.894744	0.338817	0.000395388	2	1
EIF3CL	9	7.96844	0.45938	0.00513837	6.125	5.44444
EIF3D	20	78.1567	0.459612	0.00661139	8.31579	7.9
EIF3E	6	10.6699	0.457579	0.00340772	3.6	3
EIF3F	15	27.9659	0.459519	0.00593157	7.42857	6.93333
EIF3G	9	5.85926	0.457028	0.00318331	6.57143	5.75
EIF3H	15	76.9623	0.461242	0.00438881	5.85714	5.46667
EIF3I	44	1476.12	0.369361	0.00315239	2.43837	1.72727
EIF3J	89	3460.58	0.482868	0.0175219	19.68	16.4886
EIF3K	48	470.599	0.463685	0.0139082	13.5868	12.75
EIF3L	14	23.1239	0.457441	0.00529534	6.66667	6.15385
EIF3M	96	1814.6	0.479764	0.0268975	26.3865	21.0417
EIF4A1	12	78.8556	0.458086	0.00424879	4.27273	3.91667
EIF4A3	39	1803.41	0.471173	0.0104906	8.17059	7.84615
EIF4B	35	216.564	0.457994	0.0096554	7.81126	7.38235
EIF4E2	26	332.086	0.461055	0.00503543	4.89301	4.53846
EIF4EBP1	19	39.4629	0.36763	0.00350921	9.52941	9
EIF4EBP3	122	12134	0.478956	0.0197093	18.377	10.3607
EIF4ENIF1	24	87.3901	0.459519	0.00879811	9.12077	8.41667
EIF4G1	95	3147.98	0.474958	0.0181649	25.2899	17.0957
EIF4G2	132	4396.75	0.475157	0.0230215	17.2107	9.41667
EIF4H	34	2138.24	0.461009	0.00461231	6.28362	4.81818
EIF5	37	850.926	0.468699	0.00804614	10.8903	10
EIF5B	40	1319.62	0.463638	0.0068943	14.0452	10.2051
ELANE	37	974.7	0.464016	0.00579071	7.58672	6.94444
ELAVL1	120	9152.45	0.483022	0.0232345	30.4617	19.3445
ELAVL3	16	190.179	0.459288	0.00442873	4.05	3.6875
ELF3	2	11.5719	0.351886	0.000817228	1	0.5
ELK1	12	47.6272	0.458964	0.00524081	4.36364	4
ELK3	10	2518.85	0.462743	0.00383688	3.23611	2.9
ELK4	3	50.632	0.330214	0.000227294	1.5	1
ELL	15	192.94	0.371077	0.00196417	2.85714	2.66667
ELMO1	8	122.579	0.368732	0.00147547	1	0.875
ELOF1	43	13171.8	0.367928	0.0018745	14.7572	3.78571
ELP3	50	656.309	0.470005	0.0157574	15.0823	13.3878
EMC3	65	21805.2	0.471954	0.00875677	19.5134	10.9844
EMD	14	99.452	0.464869	0.00483618	6.5	6
EMG1	12	2492.01	0.454654	0.00299837	4.3	3.72727
EMR2	30	831.384	0.400634	0.00615706	8.01984	6.93103
EN1	1	0	0.326121	0.000114705	0	1
ENAH	77	3204.27	0.472395	0.0156869	18.2616	14.1711
ENC1	13	1199.66	0.458363	0.0032646	2.92424	2.69231
ENG	10	136.502	0.35582	0.00122618	2.88889	2.6
ENO1	22	529.091	0.460589	0.00381739	4.07003	3.86364
ENO2	55	1257.13	0.4643	0.0123986	19.0221	17.6481
ENTPD6	21	108.693	0.458317	0.00518436	7.57585	7.15
EP300	8	9.00611	0.456799	0.00285508	6	5.25
EP400	4	2.60285	0.345739	0.000713259	1.33333	1
EPAS1	20	1904.87	0.461851	0.00796912	5.53801	5.2
EPB41	5	0.626303	0.456799	0.00404496	4.75	3.8
EPB41L3	17	927.468	0.461476	0.00340426	2.35	2.17647
EPC1	15	466.518	0.46017	0.00342319	2.85714	2.66667
EPC2	11	20.201	0.456432	0.00447279	4.7	4.27273
EPHA2	8	42.8141	0.369271	0.00215622	2.85714	2.5
EPHA3	4	83.9253	0.334977	0.000257906	2.33333	1.75
EPHA4	20	118.951	0.462649	0.00735085	4.05263	3.85
EPHA8	24	95.5575	0.459241	0.00789598	5.99457	5.70833
EPHB1	4	779.48	0.454836	0.00237039	1.66667	1.25
EPHB2	26	144.676	0.46232	0.0105595	8.44923	7.76923
EPHB4	49	609.425	0.473575	0.0170052	11.8722	11.4792
EPN1	105	4092.75	0.475405	0.0160364	15.7905	8.27619
EPOR	112	7016.42	0.483278	0.0224033	30.0565	20.964
EPPK1	17	157.424	0.463308	0.0065321	6.375	6
EPRS	11	178.605	0.456661	0.00332977	2.7	2.45455
EPS15	57	1256.7	0.467399	0.0118732	15.27	10.9643
EPS8	24	221.828	0.354048	0.00226545	3.8637	3.52174
EPS8L3	45	487.169	0.473132	0.0152198	11.5847	11.1111
EPSTI1	25	235.845	0.459288	0.00527597	8.23196	7.08333
ERAS	26	789.778	0.466107	0.00913858	6.0134	5.65385
ERBB2	138	7108.59	0.48721	0.0357637	38.2701	27.6496
ERBB2IP	85	1153.89	0.475355	0.0274647	25.1577	22.9882
ERBB3	1	0	0.324749	0.000111086	0	1
ERBB4	58	1283.75	0.471026	0.0147351	10.867	9.2069
ERC1	9	95.4995	0.370775	0.00186612	4.42857	3.875
ERCC1	67	1422.69	0.472444	0.0187295	14.3237	12.2687
ERCC2	40	706.756	0.463072	0.00843057	7.67882	6.975
ERCC3	9	62.0527	0.459798	0.00348222	6.04762	5.11111
ERCC5	10	102.355	0.37564	0.00227951	2.11111	1.9
ERCC6	19	117.269	0.458825	0.00557297	6.47647	6
ERCC8	50	4732.81	0.466298	0.00752293	5.00499	3.96
EREG	50	567.365	0.464253	0.0115147	10.9947	10.2857
ERF	7	20.8139	0.457258	0.0032152	4	3.42857
ERG	8	9.58614	0.455519	0.00321825	5.66667	4.85714
ERH	1	0	0.327388	0.000156378	0	1
ERICH2	74	1701.77	0.471124	0.0153752	22.1671	18.8219
ERLIN2	112	10219.7	0.421247	0.0131551	16.3697	8.79279
ERMN	46	1250.33	0.470394	0.0126063	12.8371	11
ERN1	16	248.824	0.458825	0.00516549	4.38333	3.9375
ERRFI1	17	501.204	0.462273	0.00442208	7.25238	6.5625
ESD	1	0	0.337685	0.000333831	0	0
ESF1	11	194.398	0.456524	0.00351787	3.2	2.90909
ESR1	3	0.239066	0.455109	0.0034058	3.5	2.33333
ESR2	116	1061.54	0.475008	0.0370775	63.4697	56.3707
ESRRA	12	41.3829	0.462414	0.0057573	5.63636	5.16667
ESRRG	8	16.6386	0.34477	0.0012042	1.42857	1.25
ESYT1	9	181.757	0.458778	0.00341594	3.04167	2.66667
ESYT2	58	9118.64	0.463969	0.0106756	9.98809	7.24138
ETF1	15	842.362	0.455975	0.0041531	6.10714	5.2
ETFA	25	842.264	0.45781	0.00445851	9.46413	7.875
ETHE1	37	856.437	0.459056	0.00567319	10.7237	9.11111
ETS1	23	490.536	0.463402	0.0055061	6.42857	6.13636
ETS2	63	3391.04	0.471808	0.0141518	17.3041	11.9048
ETV1	59	1354.98	0.4762	0.015631	14.9245	13.678
ETV3	6	12.5101	0.348199	0.000798024	2.4	2
ETV4	18	131.801	0.462978	0.00727825	5.95868	5
EVI5	14	39.7959	0.457395	0.00485386	6.57143	5.84615
EVL	11	1212.72	0.456478	0.00297053	2.7	2.36364
EWSR1	22	1689.47	0.46563	0.00563982	6.29167	5.66667
EXO1	9	30.505	0.344145	0.000720844	3.85714	3.375
EXOC1	43	1001.42	0.467783	0.00801515	16.6916	13.8333
EXOC3	19	258.384	0.460309	0.00557004	5.97222	5.63158
EXOC4	8	17.8762	0.345031	0.000844882	4.57143	4
EXOC5	10	16.6043	0.454927	0.00410331	4	3.6
EXOC6	19	239.821	0.463119	0.00708788	5.5	5.21053
EXOC6B	54	738.216	0.46157	0.0126406	10.0238	8.66667
EXOC7	7	0.283482	0.358595	0.00156586	7.66667	6.57143
EXOC8	26	729.031	0.459705	0.0077404	15.88	15.2692
EXOSC1	8	118.123	0.364393	0.00186304	4.85714	4.25
EXOSC7	20	433.699	0.354904	0.0014721	0.894737	0.85
EXOSC8	10	778.213	0.458917	0.00371444	5.5	4.88889
EXT2	61	1646.59	0.46692	0.0162097	12.2053	10.6167
EXTL3	68	4336.15	0.477499	0.0158281	15.718	11.8955
EYA1	23	36.1586	0.465154	0.0115858	13.6364	13.0435
EZH2	7	318.994	0.335668	0.00035928	2.16667	1.42857
EZR	103	7224.23	0.477199	0.0193813	24.4342	15.2843
F13A1	27	253.358	0.45864	0.00519747	6.69317	6.34615
F2	103	2024.4	0.480321	0.0336144	57.4098	53.4369
F2R	38	381.19	0.471026	0.011748	9.85623	9.52632
F2RL1	77	5153.09	0.478553	0.0203812	16.703	14.1579
F2RL2	25	994.296	0.45712	0.00573693	5.62719	5.32
FABP1	6	16.9294	0.457166	0.00332835	3.6	3
FADD	135	4239.66	0.476101	0.0307768	38.4112	28.6194
FADS2	20	236.667	0.38906	0.00269062	2.63158	2.5
FAF1	7	46.0596	0.45938	0.00314172	3	2.57143
FAF2	43	2534.78	0.466872	0.00957801	11.5651	10.0238
FAH	45	108.121	0.46157	0.0133577	24.0914	23.0682
FAM110C	6	18.6599	0.360897	0.0014051	2	1.66667
FAM129A	18	496.791	0.461055	0.0065224	5.50267	5.16667
FAM173A	19	548.724	0.456616	0.00420721	4.28671	4
FAM175B	2	1.28149	0.337811	0.000302589	2	1
FAM193B	48	213.121	0.390428	0.0121699	22.2347	21.0426
FAM50A	9	16.0274	0.345792	0.000837271	3.28571	2.875
FAM83D	25	134.247	0.461289	0.0102009	8.17647	7.8
FAM84B	40	516.892	0.472003	0.0111711	12.9913	12.359
FAM96B	29	336.851	0.463591	0.00574449	9.30338	8.67857
FAM98A	7	20.1097	0.463497	0.003878	4.5	3.85714
FAN1	62	2778.92	0.473378	0.00899615	21.2161	16.8361
FANCA	9	14.3081	0.45689	0.00448842	4.375	3.88889
FANCC	3	51.2213	0.456845	0.00272709	2.5	1.66667
FANCD2	37	568.435	0.461429	0.00551617	9.77658	6.66667
FANCE	11	37.3107	0.464632	0.00508755	4.5	4.09091
FANCG	8	53.7773	0.364422	0.00135827	1.57143	1.375
FANCI	47	4565.38	0.470637	0.00790832	11.6444	7.32609
FANCL	21	521.039	0.458964	0.00559723	4.35	4.14286
FAR1	6	5.70339	0.455656	0.00272128	6	5
FARP2	35	269.548	0.377603	0.00871769	5.88971	5.65714
FARSA	24	345.621	0.459984	0.0046929	6.19379	5.625
FARSB	10	41.0587	0.339904	0.000821645	2.79167	2.44444
FAS	196	5973.41	0.480017	0.0458318	62.6709	33.8256
FASLG	212	24452.5	0.492321	0.0335224	58.1773	23.4455
FASN	247	41429.1	0.496347	0.0317652	59.4607	17.0163
FASTKD2	13	753.648	0.454654	0.0026921	3.40833	3
FAU	23	1947.91	0.458732	0.00422843	8.3472	7.18182
FBL	48	784.151	0.470832	0.0109034	13.2401	12.1915
FBLN1	20	604.552	0.460309	0.00523267	6.33437	6
FBLN2	64	1790.04	0.47387	0.0167664	15.003	12.9219
FBN1	96	2012.75	0.468602	0.0274058	48.8593	44.9479
FBN2	17	1714.47	0.460263	0.00432809	3.97083	3.47059
FBN3	15	107.205	0.460216	0.00491272	3.2	2.93333
FBP1	18	396.964	0.464442	0.00544674	5.29412	5
FBP2	62	12773.4	0.472346	0.0130867	13.7624	10.0645
FBXL12	42	851.643	0.469666	0.0122154	6.121	5.80952
FBXO11	21	82.0847	0.461804	0.00496926	7.6	7.2381
FBXO18	54	3063.33	0.47635	0.0160439	9.85267	8.85185
FBXO21	10	11.8424	0.459056	0.00437283	4.66667	4.2
FBXO25	16	179.524	0.460542	0.00665748	4.13333	3.875
FBXO31	47	931.886	0.460449	0.0150455	22.7394	21.8723
FBXO32	17	79.0983	0.464253	0.00634148	5.5	5.17647
FBXO4	31	294.722	0.466585	0.00978632	10.0682	9
FBXO42	23	233.931	0.460216	0.00629756	4.91203	4.56522
FBXO45	19	856.8	0.462837	0.0039507	6.8162	5.94737
FBXO6	48	1266.43	0.467351	0.0100096	13.8986	11.9574
FBXO8	12	413.519	0.365065	0.00160696	2.37273	2.16667
FBXW11	11	25.3856	0.456249	0.00481761	5.5	5
FBXW7	51	602.749	0.478051	0.0188993	11.3917	11.0196
FBXW8	25	355.152	0.46812	0.00810802	9.35623	8.52
FCAMR	56	2027.92	0.469182	0.0154838	13.4606	11.8
FCGR2B	9	23124	0.453703	0.00240436	1.875	1.66667
FCGR2C	44	580.329	0.461616	0.0111305	13.459	12.4419
FCN1	21	330.805	0.46171	0.00539015	4.89722	4.61905
FDFT1	6	12.5101	0.348199	0.000798024	2.4	2
FDPS	133	9689.72	0.486637	0.0293945	27.5979	17.197
FEM1B	111	5720.54	0.476749	0.020407	27.8276	18.2455
FEN1	71	28244.4	0.469424	0.00868744	17.7664	10.3571
FER	5	5.80105	0.334583	0.000486636	3	2.4
FERMT2	70	2745.88	0.428585	0.0118797	18.5837	14.6812
FERMT3	126	11383.6	0.481133	0.014601	37.3262	16.504
FES	6	382.895	0.456067	0.00271641	2.8	2.33333
FFAR2	29	441.036	0.474661	0.00861578	8.56581	8
FGA	28	389.093	0.458086	0.00579496	10.7274	10.2593
FGB	24	101.165	0.462132	0.00939489	7.56522	7.25
FGF5	61	2907.83	0.474068	0.0101162	14.2336	10.65
FGFR1	33	355.509	0.475454	0.0100562	10.7448	10.2424
FGG	33	367.456	0.466298	0.00864904	9.95982	8.63636
FGR	36	369.415	0.467735	0.00897923	15.0147	13.3056
FHIT	113	1230.2	0.476549	0.0361478	63.4352	56.4513
FHL1	7	40.7981	0.458455	0.00338379	3.83333	3.28571
FHL2	114	2914.98	0.480828	0.029474	35.9709	28.0265
FHL3	39	950.465	0.467591	0.00875482	12.2778	11.0263
FHOD1	6	3056.1	0.453703	0.00215734	0.4	0.333333
FIBP	18	407.135	0.461055	0.00517141	4.05882	3.83333
FICD	16	19.8136	0.461196	0.00969781	5.26667	4.9375
FIGF	31	477.552	0.412207	0.00675256	9.23795	8.70968
FIP1L1	9	428.066	0.459984	0.00333664	2.5	2.22222
FIS1	30	3877.79	0.459056	0.00364633	7.72605	5.06897
FIZ1	46	477.269	0.465964	0.0122034	12.0758	11.0222
FKBP14	93	18685.8	0.476101	0.0130721	18.2609	9.07609
FKBP1A	33	779.64	0.465202	0.0119695	10.6028	10.1875
FKBP2	19	264.506	0.462226	0.00807072	6.09127	5.63158
FKBP3	17	155.819	0.46171	0.00518581	6.5	6.11765
FKBP4	21	655.915	0.460123	0.00410536	5.6	5.33333
FKBP5	49	936.33	0.461476	0.0132572	21.4819	19.4167
FKBP8	17	182.439	0.461383	0.00378325	7.53427	6.9375
FKBPL	15	768.965	0.454382	0.00342512	5.55769	5.14286
FLAD1	3	14.102	0.330646	0.000410301	2.5	1.66667
FLNA	15	20.1761	0.458825	0.00556515	8.78571	8.2
FLNB	13	49.7924	0.376323	0.00203733	7.63636	7
FLNC	27	269.255	0.462508	0.00731859	8.37833	7.84615
FLOT1	124	11857.7	0.481642	0.0170521	28.8525	13.8699
FLOT2	20	167.154	0.462978	0.00617966	10.2222	9.36842
FLT1	190	9508.31	0.476101	0.0350345	43.8781	19.6667
FLT3	177	3986.42	0.48333	0.035588	82.4005	44.8352
FLT3LG	80	8207.59	0.478553	0.015144	16.6667	11.038
FLT4	225	7911.4	0.48534	0.0505966	82.0906	38.6964
FMNL1	59	5950.94	0.369481	0.00314642	6.56347	3.54237
FMOD	8	61.0553	0.464917	0.00371746	5	4.375
FN1	137	2003.49	0.482971	0.0428643	71.1512	58.5036
FN3KRP	57	2433.38	0.470345	0.00936563	14.0059	10.9643
FNBP1	29	667.423	0.463922	0.00877315	5.03984	4.68966
FNTA	51	2353.6	0.473575	0.00953709	8.96151	7.21569
FOS	190	10804.5	0.484771	0.0397486	54.3161	27.1058
FOSL1	29	341.447	0.467159	0.00794031	11.9377	11.4828
FOSL2	4	2.32946	0.338137	0.000628608	0.666667	0.5
FOXM1	11	19.8657	0.455701	0.00352321	6.97778	5.8
FOXO1	9	45.2727	0.364802	0.00163605	2.375	2.11111
FOXO3	109	3727.14	0.485754	0.032693	29.5351	24.3333
FOXO4	5	3.25881	0.456158	0.0037175	3.75	3
FOXP1	34	364.515	0.473427	0.00971737	12.4339	11.7273
FOXP2	9	221.048	0.325189	0.000157062	1.33333	1
FPR1	14	80.0659	0.348012	0.00105426	3.5	3.23077
FRAT1	31	2185.79	0.462132	0.00511759	6.606	4.96667
FRAT2	15	183.202	0.462555	0.00567947	6.41259	5.92857
FRK	37	427.306	0.460729	0.00887703	8.58685	7.13514
FRMD5	16	125.195	0.459334	0.00590211	4.06667	3.8125
FRS2	7	57.2672	0.462602	0.00356358	4.16667	3.57143
FRS3	8	50.3748	0.342333	0.000703154	1.42857	1.25
FSCN1	105	5243.72	0.483073	0.0211059	22.5185	16.9231
FSHR	62	1916.39	0.47054	0.00880389	20.3406	16.5082
FST	10	54.1507	0.457994	0.00351169	4.96032	4.3
FSTL1	5	2.51692	0.458501	0.00413184	4.25	3.4
FSTL3	2	0	0.456616	0.00292076	4	2
FTH1	12	1827.91	0.3653	0.00146151	3.6	3
FTSJ1	14	55.2779	0.366447	0.00210245	5.92308	5.5
FUBP1	26	478.615	0.466393	0.00842176	8.61377	8.26923
FUBP3	72	1202.64	0.4643	0.0192503	25.6315	21.169
FUS	75	4548.5	0.475405	0.0127238	14.0069	10.0667
FXYD6	8	18.792	0.456478	0.00480661	4.42857	3.875
FYB	4	23.8305	0.325818	0.000122674	3	2.25
FYCO1	27	212.363	0.461383	0.00794894	7.4359	7.03704
FYN	65	831.056	0.46986	0.0134208	25.2516	22.9846
FZD1	1	0	0.319483	6.35734e-05	0	1
FZD5	1	0	0.316265	3.4716e-05	0	1
FZR1	51	859.395	0.468506	0.0141643	11.9716	10.8235
G3BP1	6	28.4861	0.356768	0.00110774	0.4	0.333333
G3BP2	5	12.3865	0.361672	0.00123632	1.75	1.4
G6PD	99	4412.37	0.478001	0.0194886	24.6794	14.398
GAB1	9	36.9806	0.376229	0.00184643	6.125	5.44444
GAB2	55	1965.56	0.469037	0.0205434	16.4193	15.3636
GAB3	23	354.521	0.360412	0.00205818	3.92277	3.34783
GABARAPL1	16	165.991	0.462508	0.00564061	5.3	4.875
GABARAPL2	32	908.862	0.45864	0.00494629	6.24508	5.375
GABRR1	62	1384.19	0.46788	0.0118291	10.5936	8.51613
GAD1	18	348.255	0.348919	0.00157939	2.05882	1.94444
GADD45A	20	117.696	0.464727	0.00713196	5.10526	4.85
GADD45B	98	891.676	0.470929	0.0328099	58.6365	55.8061
GADD45G	14	51.4505	0.456936	0.00402856	6.15	5.46154
GADD45GIP1	2	0.687726	0.329879	0.000335013	2	1
GALE	19	142.401	0.382136	0.00304217	3.88889	3.68421
GALNT12	38	607.338	0.461991	0.00554727	11.7887	10.8421
GALNT6	9	11.4503	0.457028	0.00337401	5.75	5.11111
GALR3	10	93.3133	0.352759	0.00118506	1.66667	1.5
GAMT	2	0	0.454654	0.00241215	4	2
GANAB	12	217.626	0.461476	0.00357111	4.18182	3.83333
GAPDH	64	1378.24	0.466298	0.0142035	23.9672	22.2969
GAR1	9	187.718	0.320158	5.71796e-05	0.95	0.777778
GARS	20	440.17	0.462508	0.00520126	6.50962	6.05263
GART	57	2548.54	0.47392	0.0124425	13.457	11.6429
GAS2L3	72	1211.19	0.474612	0.0214855	21.484	19.2917
GATA1	71	2829.04	0.471857	0.0155276	16.5434	12.6571
GATA2	33	269.365	0.470832	0.0116227	9.55726	9.21212
GATA4	98	7040.55	0.47476	0.0142484	22.4661	14.2165
GBAS	17	84.6679	0.459984	0.00638609	7.57386	6.82353
GBF1	32	882.165	0.46232	0.00577493	15.9791	13.4839
GBP2	6	123.827	0.351995	0.00135262	2.4	2
GCDH	29	948.526	0.465868	0.00684839	8.81983	7.71429
GCH1	30	826.436	0.459612	0.00470789	7.79299	7.06897
GCHFR	69	1145.02	0.472248	0.0189176	17.5177	15.9855
GCK	7	11.0296	0.455656	0.00294759	5.33333	4.57143
GCKR	8	31.2618	0.460077	0.00434131	3.85714	3.375
GCLM	5	2.9461	0.461383	0.00447326	4.25	3.4
GCN1L1	16	125.542	0.460309	0.00412446	6.16667	5.75
GDA	15	342.018	0.460449	0.00563668	6.76923	6.28571
GDF9	48	600.699	0.466393	0.0120793	11.5004	10.25
GDI2	1	0	0.326613	0.000198106	0	1
GEMIN4	9	49.5461	0.363811	0.0016176	2.375	2.11111
GEMIN5	71	3707.69	0.474068	0.0113745	15.4638	10.0143
GEMIN6	89	8801.97	0.48154	0.016053	20.5016	12.0568
GET4	14	61.0867	0.458501	0.0059659	5.84615	5.42857
GFAP	9	306.763	0.457625	0.00323806	2.5	2.22222
GFI1	54	870.651	0.473624	0.015819	16.4741	13.9057
GFPT1	10	98.418	0.458964	0.00373819	4.88889	4.4
GFRA2	7	690.73	0.341204	0.00063026	0.666667	0.571429
GGA1	41	1039.32	0.461944	0.0112078	10.9836	9.45
GH1	6	16.9388	0.343029	0.000533933	4.25	3.4
GIGYF2	4	4.14213	0.456936	0.00309065	3.33333	2.5
GIMAP5	12	63.731	0.454427	0.00333864	3.18182	2.91667
GINS2	7	5.50916	0.45289	0.00244201	5.4	4.33333
GIPC1	37	892.822	0.471417	0.010154	9.3527	8.7027
GIT1	10	357.776	0.456707	0.00421007	5.22222	4.7
GJA1	94	9775.62	0.477499	0.0169757	20.5072	14.5484
GJB1	33	222.662	0.461149	0.00883219	9.94962	9.34375
GJB5	5	0.828571	0.456936	0.00326823	5	4
GLB1	6	62.3728	0.359785	0.00144857	1.6	1.33333
GLCE	3	5.18316	0.45411	0.00232053	3.5	2.33333
GLIS2	11	44.7059	0.45657	0.00318467	4.4	4
GLOD4	32	1855.67	0.468554	0.0094293	8.93503	7.5
GLRX	69	3477.91	0.473378	0.0132639	15.0993	10.3188
GLRX3	9	63.8474	0.456936	0.00445043	3.625	3.22222
GLTSCR1	52	773.932	0.468795	0.0123292	13.1307	11.4231
GLUD1	31	1564.82	0.464679	0.00632955	6.08337	5.77419
GLUD1P5	30	486.946	0.46692	0.0054742	9.51667	8.75862
GLUD2	31	743.408	0.466585	0.00604318	7.47269	6.80645
GLUL	48	1891.19	0.465345	0.010697	24.7023	23.2708
GMEB1	42	389.256	0.465202	0.0139732	12.7431	10.9756
GMFB	14	648.818	0.456112	0.00327572	5.89646	5.30769
GMNN	17	65.1365	0.45938	0.0049404	5.25	4.94118
GMPR2	80	3444.21	0.476549	0.0216324	18.5119	15.4177
GMPS	6	16.6673	0.359956	0.001427	1.2	1
GNA11	30	714.262	0.456249	0.0103386	16.7241	16.1667
GNA13	9	32.1092	0.359416	0.00159128	4.75	4.22222
GNAI1	5	2941.56	0.453025	0.00239878	3.66667	2.4
GNAI2	18	46.978	0.458594	0.00815716	4.67843	4.38889
GNAI3	21	922.446	0.355292	0.00125303	5.92594	4.2
GNAQ	29	1062.1	0.465821	0.00598065	9.75414	9.21429
GNAS	28	2082.83	0.465154	0.00579964	5.03487	4.57143
GNB1	49	2280.65	0.465773	0.00890133	7.50229	5.83333
GNB2	4	8.68015	0.345162	0.000631728	1	0.75
GNB2L1	10	158.982	0.455838	0.0029017	4.375	3.88889
GNB5	43	4709.18	0.462649	0.00546011	8.99174	6.38095
GNG11	10	9.17274	0.351452	0.00153946	5.875	5.22222
GNG4	7	0	0.46017	0.00325929	7.2	6
GNL2	3	0.921274	0.454836	0.00271241	3	2
GNL3	25	1542.75	0.461991	0.00426575	4.49288	4.2
GNL3L	36	517.169	0.470199	0.0125341	8.0702	7.75
GNPAT	18	119.49	0.459519	0.00491893	4.10784	3.83333
GNPDA1	56	1461.45	0.469811	0.0165589	11.2399	10.2857
GNPTAB	86	6712.31	0.471075	0.0135358	14.9944	8.07059
GNS	16	117.003	0.366005	0.00176468	3.5	3.26667
GOLGA2	9	47.0112	0.45689	0.00399654	3	2.66667
GOLGA3	12	363.344	0.454518	0.00309784	5.6	5.09091
GOPC	18	729.828	0.458132	0.00445616	5.15728	4.82353
GORASP1	6	4.03532	0.456295	0.00344979	4	3.33333
GORASP2	72	716.516	0.47476	0.0222246	23.2063	21.1806
GOT1	7	244.202	0.457625	0.00288637	3.83333	3.28571
GPATCH8	13	82.9582	0.457028	0.00328786	3.91667	3.53846
GPC1	26	147.7	0.463497	0.0101848	6.54	6.23077
GPI	12	701.641	0.371349	0.0016365	2	1.83333
GPM6B	1	0	0.328143	0.0001394	0	1
GPR113	101	7305.16	0.474612	0.015094	23.8039	13.77
GPR39	21	182.061	0.464016	0.00745059	6.49938	6.14286
GPRASP2	44	1155.02	0.46563	0.0118413	12.8868	12.1395
GPS1	31	530.143	0.395517	0.00368094	8.10697	7.2
GPS2	10	292.655	0.464442	0.00637819	5.33333	4.8
GPX2	19	140.14	0.463922	0.00573011	6.01642	5.55556
GRAP	6	9.25592	0.331416	0.00034351	4	3.33333
GRAP2	8	652.269	0.454518	0.00260485	3.57143	3.125
GRB10	4	149.371	0.351099	0.00055667	1.66667	1.25
GRB14	9	93.4201	0.461429	0.00348513	3.75	3.33333
GRB2	30	1025.32	0.464585	0.00666647	8.1381	6.86207
GRB7	15	70.3996	0.457258	0.00572782	5.5	5.13333
GREB1	5	1.4702	0.454155	0.00327173	4.25	3.4
GREM1	5	648.66	0.454473	0.00216711	3.33333	2.5
GRHPR	10	4.66975	0.461196	0.00647888	6.88889	6.2
GRIA1	55	1226.22	0.468988	0.0158049	11.0241	10.0556
GRIK2	90	1543.58	0.47936	0.0260239	28.7015	23.5444
GRIN1	69	1640.74	0.388927	0.00867329	7.41812	5.33824
GRIN2A	16	167.791	0.350504	0.00143866	5.1	4.6875
GRIN2B	19	352.934	0.458317	0.00497015	6.21248	5.42105
GRIN2D	14	202.774	0.455793	0.00432948	5	4.61538
GRIP1	13	106.417	0.383908	0.00226039	3	2.76923
GRIPAP1	6	18.2219	0.459195	0.00324707	3	2.5
GRK5	17	443.32	0.371228	0.00191532	4.2	3.875
GRN	42	1225.97	0.470102	0.00811683	8.94144	8.19512
GRWD1	58	3495.03	0.39157	0.00570521	7.91771	4.78947
GSG2	57	2269.07	0.468554	0.0106439	19.4441	15.0714
GSK3A	28	1785.91	0.46378	0.00499199	5.53251	4
GSK3B	176	8533.45	0.471954	0.0331862	35.605	18.9034
GSKIP	35	604.895	0.474859	0.00761932	12.1289	11.4857
GSN	14	574.581	0.338842	0.000431191	2.25427	1.92857
GSTK1	15	103.626	0.457625	0.00704441	6.60714	5.86667
GSTM1	212	37322.4	0.493656	0.0361534	53.1256	18.8294
GSTM2	171	11369.8	0.480524	0.0239631	33.4377	12.7529
GSTM3	5	2.37497	0.379523	0.00239576	4.25	3.4
GSTM4	125	943.715	0.474117	0.036932	70.205	58.024
GSTO1	3	0.882868	0.338338	0.000484548	1.5	1
GSTP1	223	15978.3	0.487262	0.0419124	79.7106	33.3874
GTF2B	43	711.924	0.465916	0.00865451	8.68458	7.45238
GTF2E2	27	819.996	0.458964	0.00481293	5.85201	5.55556
GTF2F1	57	1119.42	0.469763	0.0190563	11.7652	11.0175
GTF2F2	29	4920.79	0.459056	0.00561238	8.44799	6.53571
GTF2H1	28	578.855	0.370172	0.00226767	5.30923	4.74074
GTF2H4	33	564.625	0.46563	0.00752222	10.7872	9.84375
GTF2I	46	723.711	0.468457	0.0173219	14.2433	13.087
GTF3C1	4	18.6444	0.328949	0.000251173	2.66667	2
GTF3C2	45	1314.23	0.468168	0.00946773	8.00254	6.4
GTF3C3	33	938.833	0.395413	0.00439185	6.41598	6.0303
GTF3C4	66	1063.56	0.476849	0.0205285	19.2125	18.3231
GTPBP4	66	797.431	0.471857	0.0132668	17.163	14.9692
GUCY1A3	31	2566.07	0.464158	0.00521455	9.30746	8.2
GUCY1B3	31	1652.5	0.458132	0.00486392	6.89024	5.76667
GUCY2C	39	804.206	0.467063	0.00950744	10.2853	9.38462
GUSBP3	12	2153.34	0.456478	0.00258869	2.64646	2.33333
GYS1	23	176.485	0.464632	0.00699104	6.95238	6.63636
GZMB	13	204.07	0.456707	0.00416637	3.33333	3.07692
GZMM	43	1174.84	0.379365	0.004555	9.10571	7.42857
H1FX	15	141.21	0.363375	0.00215624	4.51496	4.07143
H2AFV	10	330.594	0.346951	0.00058565	0.888889	0.8
H2AFX	9	97.6214	0.462649	0.00322757	3.875	3.44444
H2AFY	55	879.109	0.4777	0.0139459	15.1918	14.2037
H3F3A	73	911.618	0.471661	0.0214394	27.8976	25.6111
H3F3AP4	115	5572.28	0.485702	0.0258461	25.066	16.2982
H3F3B	44	973.94	0.468506	0.0104237	7.97336	7.20455
HABP4	78	15971.5	0.469327	0.00831193	13.5345	6.15584
HACD3	89	6183.36	0.474167	0.0128499	20.1112	13.6705
HACE1	22	535.637	0.460216	0.00567066	4.92356	4.31818
HADH	6	11.0628	0.363869	0.00189599	3.4	2.83333
HADHA	23	229.744	0.45689	0.00558079	6.95276	6.52174
HADHB	130	5576.74	0.481082	0.0244269	30.4207	17.7364
HAPLN1	5	0	0.454065	0.00355429	6	4.8
HAUS1	38	845.074	0.465535	0.0070885	10.7442	10.027
HAX1	35	678.588	0.46449	0.00572279	8.84265	7.41176
HBA1	56	1078.21	0.47054	0.0134769	11.0208	10
HBA2	1	0	0.326824	0.000135361	0	1
HBB	36	2503.04	0.46668	0.0088564	10.0309	9.61111
HBEGF	13	46.5307	0.461616	0.00468209	7.08333	6.53846
HBP1	3	2.74963	0.33721	0.000417515	1.5	1
HBZ	10	167.665	0.454291	0.00291291	5.77778	5.2
HCFC1	4	0	0.321582	0.000100277	4.5	3
HCK	35	242.649	0.464206	0.0104524	16.8603	15.6286
HCLS1	9	12.7441	0.460123	0.00544825	6.75	6
HCN2	14	153.679	0.463544	0.00425755	4.06593	3.71429
HDAC1	136	1173.47	0.479511	0.044186	74.4176	61.6
HDAC11	177	3986.42	0.48333	0.035588	82.4005	44.8352
HDAC2	203	84940.1	0.48836	0.0190493	63.1218	14.1337
HDAC3	254	13590.6	0.486741	0.0496318	67.1655	26.8419
HDAC4	318	34143.8	0.498631	0.0547064	79.3984	23.5521
HDAC5	416	36655.8	0.497486	0.0719174	119.107	26.5711
HDAC6	290	134541	0.499287	0.0303522	81.8958	12.6125
HDAC7	136	4827.78	0.486637	0.0339198	35.7866	23.9778
HDAC8	275	22972.2	0.488779	0.0383075	57.8302	14.7372
HDAC9	232	36438.1	0.49446	0.0351617	61.2206	22.5628
HDGF	99	5973.44	0.481999	0.022237	21.8376	15.6429
HDLBP	31	512.336	0.463402	0.00687976	9.06365	8.13333
HEATR1	58	4400.63	0.472346	0.00784358	15.6221	11.8772
HEATR3	37	986.955	0.46563	0.00845682	9.9656	9.08333
HECTD1	49	1624.83	0.467735	0.0105164	8.79007	7.83673
HECTD3	2	4.494	0.324009	0.000109484	1	0.5
HECW1	56	2865.58	0.471368	0.011094	11.7573	10.2679
HECW2	45	623.717	0.464679	0.00681158	8.40805	7.18182
HELLS	33	346.07	0.462132	0.00733388	13.6377	13.1515
HELZ2	19	221.6	0.458917	0.0041949	6	5.66667
HEMGN	86	3688.27	0.482152	0.0151494	24.4489	17.8353
HERC1	9	764.883	0.455884	0.00299895	2.5	2.22222
HERC2	4	1.1241	0.45689	0.0032105	4.33333	3.25
HERC4	28	689.798	0.370232	0.00288259	4.89328	4.14815
HERC5	43	499.511	0.465012	0.00984318	10.4563	9.62791
HES1	2	0	0.453296	0.00229476	4	2
HEXA	14	44.8611	0.458132	0.00439264	4.1453	3.78571
HEXIM1	3	11.5488	0.353608	0.000986508	1.5	1
HEY2	13	56.5215	0.462414	0.00553002	6.36364	5.83333
HGF	213	24325.3	0.492747	0.0321616	55.5403	19.1651
HGS	7	25.2406	0.364802	0.00156436	3.16667	2.71429
HHEX	54	1498.26	0.474661	0.0131613	11.2921	10.7778
HHIPL2	3	0	0.461383	0.00319618	4.5	3
HIC1	66	6259.3	0.468988	0.00954251	8.98787	6.51515
HIF1A	417	51821.1	0.498085	0.0614121	115.107	21.3245
HIGD1A	73	1109.25	0.46894	0.0207071	21.6006	19.9583
HINFP	24	389.879	0.464111	0.00523826	7.63636	7.13043
HINT1	2	2.09003	0.353471	0.000920351	1	0.5
HIP1	50	515.793	0.387602	0.0101974	11.7014	10.8163
HIP1R	45	454.768	0.463072	0.0124648	18.3076	17.3333
HIPK1	30	557.281	0.457304	0.00519319	6.81674	6.31034
HIPK2	3	0.550532	0.35582	0.00102789	3.5	2.33333
HIPK3	22	292.099	0.463827	0.00490844	9.15	8.66667
HIPK4	99	759.673	0.475554	0.0293292	55.4272	50.1212
HIST1H1A	3	5.71278	0.329187	0.00022671	1.5	1
HIST1H1B	1	0	0.33609	0.000284567	0	1
HIST1H1C	12	101.939	0.464064	0.00418216	5.09091	4.66667
HIST1H1D	5	1.7789	0.454518	0.00288628	3.5	2.8
HIST1H1E	81	1713.89	0.469763	0.016593	11.9649	9.59259
HIST1H1T	16	134.419	0.465297	0.00603102	6	5.625
HIST1H2AA	26	68.148	0.465012	0.0118385	6.88	6.61538
HIST1H2AB	9	64.6866	0.361069	0.00136739	1.625	1.44444
HIST1H2AD	72	14064.7	0.477149	0.0155566	16.6446	12.4861
HIST1H2AE	14	59.6456	0.459195	0.00528785	3.92308	3.64286
HIST1H2BA	35	8154.35	0.466298	0.00570173	14.6325	11.3824
HIST1H2BB	11	1542.1	0.456616	0.00442068	4.84286	4.09091
HIST1H2BC	10	100.729	0.344249	0.000672158	1.33333	1.2
HIST1H2BD	2	0	0.456432	0.00268533	4	2
HIST1H2BE	10	113.967	0.461898	0.00365109	4.77778	4.3
HIST1H2BF	79	2938.33	0.476999	0.0144358	18.1666	13.3718
HIST1H2BG	61	499.742	0.467543	0.0144229	28.1621	25.6667
HIST1H2BH	4	34.1992	0.456661	0.00303092	3	2.25
HIST1H2BI	10	2925.2	0.457487	0.00311424	4	3.55556
HIST1H2BJ	23	292.842	0.463166	0.00676082	6.28918	5.91304
HIST1H2BK	19	216.237	0.392448	0.00466645	5.24118	4.83333
HIST1H2BL	32	253.25	0.466632	0.0088412	10.7025	10.2903
HIST1H2BM	3	20.2357	0.318834	6.16425e-05	1	0.666667
HIST1H2BN	52	6441.08	0.465154	0.010139	7.85541	5.73077
HIST1H2BO	30	1288.6	0.463497	0.00689529	13.4187	10.1724
HIST1H3A	31	1173.29	0.463402	0.00786538	8.82322	8.06667
HIST1H3B	38	744.491	0.460589	0.00575799	6.05731	5.07895
HIST1H3C	6	4.00265	0.455747	0.0029505	4	3.33333
HIST1H3D	16	88.5635	0.462461	0.00548183	5.4	5.0625
HIST1H3E	11	570.507	0.338867	0.000507962	3.70833	3.3
HIST1H3F	16	313.245	0.45781	0.00432334	3.95385	3.6875
HIST1H3G	100	2393.88	0.472052	0.0262911	29.9874	23.71
HIST1H3H	35	797.828	0.468506	0.00700762	8.1011	7.31429
HIST1H3I	50	3120.14	0.464727	0.0133323	14.966	13.9388
HIST1H3J	28	1442.95	0.46692	0.00554641	7.26507	6.22222
HIST1H4A	84	1864.42	0.48205	0.0273584	23.4621	20.7976
HIST1H4B	75	3055.73	0.47481	0.0170231	16.4078	12.7867
HIST1H4C	3	0	0.457212	0.00269164	4.5	3
HIST1H4D	2	0	0.456067	0.00286612	4	2
HIST1H4E	30	409.944	0.466776	0.00591384	8.94312	8.34483
HIST1H4F	11	615.966	0.45781	0.00286059	5.44286	4.90909
HIST1H4H	72	4129.5	0.479007	0.0133848	18.4982	13.1972
HIST1H4I	5	4.50385	0.364306	0.00135309	3.66667	2.75
HIST1H4J	89	1796.24	0.469666	0.0221989	33.518	27.5506
HIST1H4K	1	0	0.337685	0.000333831	0	0
HIST1H4L	19	220.465	0.3573	0.00167906	3.55651	3.22222
HIST2H2AA3	25	4694.75	0.456295	0.00490843	7.89447	4.79167
HIST2H2AA4	83	3813.4	0.472248	0.0113602	13.7546	7.50602
HIST2H2BE	14	69.7304	0.460682	0.00500843	5.16667	4.76923
HIST2H2BF	30	335.058	0.457487	0.00456767	5.45892	5
HIST2H3A	35	749.055	0.460822	0.00693356	10.7117	9.5
HIST2H3C	6	16.2958	0.458778	0.00411956	3.8	3.16667
HIST2H3D	6	86.3016	0.352022	0.000939724	1.6	1.33333
HIST2H4A	28	286.866	0.469133	0.00871848	7.75339	7.40741
HIST2H4B	3	2.7556	0.338439	0.000407988	2.5	1.66667
HIST3H3	2	1.96854	0.329116	0.000189841	2	1
HIST4H4	12	787.674	0.379555	0.00185716	2.66667	2
HIVEP1	23	329.125	0.465964	0.00674103	9.4127	8.95455
HK1	19	191.6	0.457258	0.00379139	3.44085	3.05263
HK2	90	2032.19	0.472297	0.0219393	27.8824	22.2809
HLA-B	17	1812.65	0.457212	0.00319182	7.25385	5.6875
HLA-C	6	338.253	0.456295	0.00328021	3.2	2.66667
HLF	40	1191.82	0.464679	0.00882099	9.92343	8.725
HLTF	38	578.332	0.464206	0.0105294	9.01315	8.47368
HMGA1	16	82.8139	0.457994	0.0044116	6.34286	5.6
HMGB1	73	3389.99	0.467303	0.0110987	13.5629	8.08333
HMGB2	11	403.548	0.456661	0.00308409	3.9	3.54545
HMGN1	28	413.172	0.463449	0.00586174	6.04819	5.71429
HMGN3	3	1.66428	0.453929	0.00243221	3.5	2.33333
HMGXB3	2	993.724	0.452485	0.00212936	1	0.5
HMHA1	65	1280.32	0.474958	0.0165242	14.728	13.4308
HMMR	6	16.3672	0.380189	0.00241403	3.2	2.66667
HMOX1	14	1.72107	0.46171	0.00552331	11.9167	11
HNF1A	54	1458.15	0.47323	0.0149406	16.0916	14.2778
HNF4A	88	13602.6	0.478151	0.00988903	17.5716	8.77011
HNF4G	22	570.164	0.467303	0.0061743	4.65098	4.27273
HNRNPA0	21	225.542	0.391065	0.00393329	5.55	5.28571
HNRNPA1	13	237.222	0.456067	0.00338951	3.41667	3.15385
HNRNPA2B1	106	13047.2	0.479966	0.0148619	32.5441	17.1619
HNRNPA3	45	1582.65	0.47323	0.0105082	12.7132	12.3778
HNRNPAB	1	0	0.346133	0.000738541	0	1
HNRNPC	99	2127.57	0.473673	0.0278189	30.2663	25.8485
HNRNPD	21	870.764	0.463214	0.00524798	6.75535	6.2
HNRNPDL	13	162.073	0.457304	0.00528075	6.03636	5.33333
HNRNPF	22	3100.66	0.342359	0.00130596	5.8491	4.42857
HNRNPH1	99	5517.43	0.47171	0.0207783	12.6776	8.79798
HNRNPH2	4	1.82544	0.455291	0.00251572	4	3
HNRNPH3	3	2.28526	0.342256	0.000533179	1.5	1
HNRNPK	16	1317.73	0.457212	0.003567	6.96429	6.13333
HNRNPL	19	191.623	0.45561	0.00566094	10.3333	9.78947
HNRNPM	5	7.53606	0.458178	0.00368541	4.25	3.4
HNRNPR	3	1.22943	0.452845	0.00243214	3	2
HNRNPU	10	80.4268	0.458409	0.00415604	4.37302	3.8
HNRNPUL1	27	496.367	0.471661	0.00706549	7.01417	6.62963
HOMER3	20	91.8747	0.458825	0.00555945	9.38889	8.89474
HOOK2	11	171.793	0.456432	0.00336289	3	2.72727
HOXA9	13	43.9841	0.459844	0.0060321	8.72727	8
HOXB7	12	233.416	0.457763	0.00462097	3.72727	3.41667
HOXC10	15	60.9404	0.381463	0.00292337	6	5.6
HOXC6	2	0	0.346819	0.000748527	4	2
HOXC8	48	1739.39	0.466537	0.00805569	12.6301	9.70213
HOXD8	10	15.6372	0.46449	0.00421428	4.88889	4.4
HPCA	18	555.756	0.462978	0.00343311	4.98077	4.64706
HPD	6	0.989184	0.350181	0.000841437	5.25	4.2
HPS4	86	1994.1	0.476101	0.0219084	23.266	18.2326
HR	86	797.175	0.4762	0.0277988	31.6193	28.1647
HRAS	10	73.1363	0.352322	0.00111717	1.77778	1.6
HRG	13	157.941	0.378639	0.0020703	3.5	3.23077
HRH1	22	607.256	0.461149	0.00561721	8.04762	7.59091
HRK	8	18.5295	0.457533	0.00397958	4.16667	3.57143
HSD17B10	116	3617.47	0.481031	0.033746	34.9917	28.319
HSD17B12	10	49.8933	0.45901	0.00359428	4.22222	3.8
HSD17B3	5	19.5193	0.34321	0.000686646	1	0.8
HSD17B4	1	0	0.352513	0.000557756	0	1
HSD3B7	13	179.55	0.332651	0.000377099	3.45833	2.92308
HSF1	8	59.4415	0.345503	0.000839945	1	0.875
HSF4	77	1600.31	0.471222	0.0163197	27.5885	23.3421
HSP90AA1	61	2732.71	0.423206	0.0083606	7.83131	5.88525
HSP90AB1	13	43.9841	0.459844	0.0060321	8.72727	8
HSP90B1	4	8.84876	0.348625	0.000748085	1	0.75
HSPA1A	24	200.321	0.460822	0.00757269	8.76147	8.17391
HSPA1B	26	211.193	0.459427	0.00525737	7.13012	6.68
HSPA1L	10	44.6599	0.391402	0.00324282	3.11111	2.8
HSPA2	3	0.674184	0.454882	0.00290187	3.5	2.33333
HSPA4	22	759.35	0.462743	0.00539377	4.2005	4
HSPA5	15	220.706	0.359842	0.00169106	2.28571	2.13333
HSPA6	4	0.73944	0.457994	0.00381091	4	3
HSPA8	31	595.245	0.394557	0.00405521	8.11071	7.5
HSPA9	26	313.06	0.463874	0.0061584	7.23529	6.76
HSPB1	43	1746.42	0.464727	0.00844607	8.90757	7.06977
HSPB8	51	2054.15	0.467255	0.0115806	11.6701	10.6275
HSPD1	128	3181.09	0.482766	0.0364034	41.1102	30.1484
HSPE1	9	26.449	0.455428	0.00301372	4.375	3.77778
HSPG2	7	33.8354	0.348412	0.000924757	2.33333	2
HSPH1	33	346.127	0.462179	0.00576852	10.3888	9.15625
HTRA1	33	439.719	0.372413	0.00359195	10.2312	9.48485
HTRA2	17	297.382	0.460542	0.0050069	4.13942	3.88235
HTT	39	3126.86	0.461102	0.00525313	10.4241	7.76316
HUS1	108	11793.7	0.481897	0.0231001	23.9973	15.5701
HUWE1	6	7.0978	0.362912	0.00158243	2.8	2.33333
HYOU1	23	477.215	0.463544	0.0051437	7.10076	6.47826
IARS	36	1287.56	0.465916	0.0111133	8.37215	7.94444
IBTK	25	197.88	0.37704	0.00444745	10.5018	9.54167
ICA1	24	466.148	0.462179	0.00673897	5.38898	4.91667
ICAM1	150	2200.05	0.479713	0.0449246	80.8859	60.8993
ICK	8	13.0747	0.456661	0.00306238	5.57143	4.875
ICMT	100	4341.38	0.475653	0.0157184	33.1508	17.899
ICT1	26	81.6521	0.458778	0.00902784	7.405	7.11538
ID2	65	3645.12	0.472493	0.00997897	17.4981	12.2769
ID4	5	8.1365	0.454337	0.0032186	2.75	2.2
IDH2	45	516.516	0.468506	0.0121996	13.7613	13.3111
IDH3A	21	303.585	0.466824	0.00487732	3.6	3.42857
IDH3B	34	343.031	0.462649	0.00963602	12.1787	11.2121
IDH3G	11	935.618	0.456707	0.00351966	3.4	3
IDI1	6	91.8303	0.375547	0.00132665	2.2	1.83333
IDS	11	83.7363	0.354821	0.00180868	2	1.81818
IER3	16	108.403	0.462649	0.00570875	7.46667	7
IFI16	45	1249.95	0.468361	0.00709843	21.0495	18.75
IFI27	21	426.656	0.460263	0.0038606	5.10536	4.57143
IFI35	11	57.9356	0.359274	0.00125608	5.11111	4.6
IFIT5	16	387.65	0.460915	0.00391988	5.14286	4.8
IFNAR1	49	1138.65	0.470832	0.0108575	13.5258	12.2292
IFNG	34	152.49	0.464679	0.0120925	13.5701	12.8788
IFNGR1	53	3701.95	0.469811	0.0119139	9.62272	8.81132
IFRD1	40	287.38	0.373329	0.00781911	13.8698	12.2051
IFT57	20	125.474	0.457074	0.00476369	5	4.73684
IGBP1	37	861.251	0.468843	0.00844727	13.8463	12.8333
IGF1	144	7580.11	0.47941	0.0345346	47.8762	32.4028
IGF1R	206	22809	0.493709	0.0370622	54.3882	22.0537
IGF2	32	1876.8	0.462085	0.00615086	8.93386	7.54839
IGF2BP1	56	891.881	0.472444	0.013272	13.63	11.8727
IGF2BP2	9	89.191	0.338665	0.000488696	1.5	1.33333
IGF2BP3	17	238.832	0.350612	0.0016391	3.425	3.11765
IGF2R	36	1436.71	0.465012	0.00991191	10.5561	9.51429
IGFBP3	132	4011.45	0.475902	0.0259963	26.957	17.5649
IGFBP5	51	1966.08	0.470102	0.0131841	9.22011	8.37255
IGFBP7	43	425.756	0.466155	0.0148627	13.3025	11.9767
IGHG1	39	331.494	0.464111	0.0111605	9.65477	8.82051
IGHG3	18	82.2997	0.362449	0.00228458	4.9375	4.64706
IGHM	49	801.17	0.467639	0.0114461	14.6257	13.2292
IGLL5	38	439.179	0.469714	0.0140135	11.8705	11.4737
IGSF21	13	104.961	0.461055	0.00543161	4.45833	4.07692
IGSF8	73	3470.28	0.475305	0.015079	17.3468	12.5972
IK	58	3155.19	0.471124	0.0126284	17.4547	12.6034
IKBKAP	8	354.494	0.373635	0.00170221	2.85714	2.5
IKBKB	201	21377.4	0.498358	0.0418916	55.1076	26.36
IKBKE	48	1781.25	0.462602	0.0109315	5.53968	4.45833
IKBKG	749	541463	0.535592	0.0698081	266.68	17.0174
IKZF3	13	45.8288	0.366535	0.00190983	5.25	4.84615
IKZF4	7	20.7723	0.456661	0.00310776	3.16667	2.71429
IL10RB	161	25882.8	0.490148	0.0241842	23.3593	11.9317
IL10RA	336	154264	0.506171	0.0388867	103.23	18.609
IL10	274	53842.2	0.502872	0.0416571	84.0082	25.7143
IL13RA2	148	28161.6	0.484978	0.0270716	33.9112	18.9864
IL16	268	14461	0.486117	0.0438705	70.6977	21.2135
IL18	195	16085	0.483535	0.0304919	37.0945	15.5464
IL18BP	204	18121.3	0.431797	0.0214467	33.5637	8.85714
IL18R1	167	13676.5	0.434434	0.0206121	26.825	10.259
IL18RAP	741	187392	0.526669	0.110209	321.973	35.7419
IL1R1	171	22411.5	0.480067	0.0138934	54.5092	12.3216
IL1R2	208	16463	0.480777	0.0281164	37.2922	11.7826
IL1A	462	246205	0.511978	0.0398559	204.084	20.0174
IL1B	369	235830	0.5098	0.0456188	118.455	19.1355
IL1RAP	193	31329.8	0.489305	0.0319096	39.6095	16.4948
IL1RL2	290	23359.6	0.488412	0.0578793	94.4365	32.654
IL24	168	10548.3	0.481438	0.0304302	44.6697	23.0599
IL27RA	217	21160.8	0.499397	0.042529	64.0899	29.3611
IL2RA	258	58898.2	0.493709	0.0392083	88.7193	20.2412
IL2RB	197	6049.34	0.490835	0.0462628	51.8144	28.533
IL2RG	243	19532	0.493014	0.0540819	75.0376	33.8719
IL6	318	43908.7	0.50011	0.0548213	97.3008	27.7319
IL6R	175	3062.9	0.486065	0.0507721	87.4816	58.48
IL6ST	12	106.248	0.458594	0.00420057	4.90909	4.5
ILF2	24	298.752	0.466872	0.00649261	8.31818	7.95652
ILF3	25	323.75	0.355458	0.0019299	3.24214	2.79167
ILK	117	4521.78	0.478252	0.0266402	29.4879	21.7436
ILVBL	12	53.0581	0.381591	0.0028149	4.4	4
IMMT	22	103.752	0.45781	0.00437287	8.61364	8.04762
IMPDH2	11	18.4222	0.374311	0.00290068	4.4	4
INCENP	41	720.803	0.462743	0.00675737	10.2129	9
ING1	118	1666.58	0.479865	0.0353102	57.4768	49.9661
ING2	47	874.981	0.466202	0.00909174	9.0807	6.93478
ING4	6	27.7251	0.341204	0.000539443	1.2	1
ING5	66	5097.84	0.471466	0.00751068	16.9419	11.3385
INHBE	9	7.93129	0.335619	0.000527914	5	4.375
INO80	82	13585.4	0.481133	0.0122937	15.594	10.1605
INPP5D	24	641.587	0.462414	0.00550063	5.86301	5.08333
INPP5K	23	256.845	0.369901	0.0022036	4.00298	3.77273
INPPL1	50	3650.01	0.47088	0.00967362	12.8554	10.4082
INS	56	4605.69	0.471857	0.00954561	16.0402	10.0909
INSM1	19	113.535	0.465773	0.00499591	8	7.55556
INSR	1	0	0.327388	0.000156378	0	1
INTS10	15	66.4491	0.455382	0.00317394	5.50072	4.93333
IP6K2	4	5.1806	0.366653	0.00106659	2.66667	2
IPO11	81	4119.66	0.481591	0.0251446	19.7889	16.1975
IPO13	8	32.6203	0.458778	0.00351577	5.57143	4.875
IPO4	16	152.029	0.462931	0.00606594	4.73333	4.4375
IPO5	25	264.423	0.466011	0.00785777	8.625	8.24
IPO7	8	17.3276	0.455473	0.00332431	4.57143	4
IPO8	17	213.382	0.45804	0.00503758	7.46667	7
IPO9	6	74.5264	0.460496	0.00382763	3.8	3.16667
IQCB1	12	59.7208	0.455701	0.00287382	7.5	6.81818
IQCG	15	444.726	0.332895	0.000335508	6.88384	4.57143
IQCJ-SCHIP1	7	220.286	0.356293	0.00123914	2	1.71429
IQGAP1	19	1224.03	0.45938	0.00404856	7.89216	6.16667
IQGAP2	35	2724.07	0.466202	0.00839045	10.3529	9.6
IQGAP3	14	236.272	0.464158	0.00517115	4.46154	4.14286
IRAK1	4	1.62663	0.454927	0.00248788	4	3
IRF3	23	404.381	0.384492	0.00279685	5.59155	5.21739
IRF4	98	1302.59	0.471368	0.0274555	33.8678	30.3093
IRF7	27	460.904	0.465012	0.00683177	4.97404	4.7037
IRF8	7	265.749	0.352186	0.00126421	1.33333	1.14286
IRF9	7	15.2554	0.459288	0.0042312	4	3.42857
IRS1	27	2590.01	0.458686	0.00381717	3.65358	3.07407
IRS2	22	169.18	0.378954	0.00394982	6.51111	6.04762
IRS4	39	1150.17	0.360383	0.00209273	13.0448	9.34211
ISG15	5	2.90211	0.366447	0.0019494	2.75	2.2
ISG20L2	1	0	0.352513	0.000557756	0	1
IST1	29	652.779	0.466585	0.00703885	7.20952	6.44828
ITCH	7	22.5805	0.348065	0.000815563	4.6	3.83333
ITGA2	7	2.71874	0.339727	0.000817422	3.6	3
ITGA3	128	1835.65	0.481948	0.0399187	55.7865	48.3984
ITGA4	39	708.426	0.463638	0.0063786	4.04367	3.61538
ITGA5	9	14.6197	0.348305	0.000975617	3.71429	3.25
ITGA8	1	0	0.328143	0.0001394	0	1
ITGAL	11	170.567	0.340286	0.000775898	1.92222	1.72727
ITGAM	13	241.759	0.464964	0.00613254	4.75	4.38462
ITGAV	24	85.2751	0.459705	0.00773754	9.21739	8.83333
ITGB1	23	277.261	0.466489	0.00780859	8.79947	8.3913
ITGB2	19	282.705	0.459149	0.00518514	3.94444	3.73684
ITGB3	14	124.826	0.461804	0.00529903	4.08333	3.78571
ITGB4	32	141.197	0.466298	0.0100625	14.2667	13.8065
ITGB5	17	328.365	0.460682	0.00505324	4.2625	3.76471
ITGB6	77	9290.39	0.479158	0.0109695	20.5634	14.8026
ITGB7	118	5310.27	0.478503	0.0277062	39.6205	26.9487
ITGB8	12	46.3513	0.372748	0.00285058	3.45455	3.16667
ITIH1	14	64.2961	0.459195	0.00439418	4.92308	4.57143
ITIH2	29	233.019	0.462931	0.00833045	6.72983	6.44828
ITIH4	33	417.538	0.467783	0.0114772	8.97742	8.5
ITIH5	25	281.53	0.464442	0.00588338	12.0836	11.2917
ITK	5	6.05495	0.453929	0.00252007	3	2.4
ITM2B	60	861.737	0.465868	0.019531	27.8334	26.0333
ITPA	70	2433	0.474711	0.0122526	14.9271	10.9571
ITPK1	23	183.166	0.460356	0.00514341	6.42706	6.13043
ITPKC	11	280.085	0.457533	0.00390882	7.6	6.90909
ITPR1	35	791.625	0.468072	0.00902915	6.58759	5.71429
ITPR3	6	441.273	0.45411	0.00273672	2.4	2
ITSN2	84	1906.91	0.381879	0.00757003	7.57471	3.59036
IVNS1ABP	106	8945.92	0.469424	0.0128114	15.1957	6.91509
JADE1	6	15.6235	0.459752	0.00297702	5.25	4.2
JAK1	10	75.0135	0.457671	0.00340408	3.22222	2.9
JAK2	21	141.515	0.456936	0.00540547	5.34412	5.04762
JAK3	2	0	0.337385	0.000317772	4	2
JAZF1	25	1104.36	0.463544	0.00666846	4.95504	4.4
JDP2	25	1018.74	0.465392	0.00685097	7.10472	6.375
JKAMP	38	784.865	0.46563	0.00716293	11.4357	10.5946
JMJD1C	15	54.7262	0.455975	0.00412305	3.85714	3.6
JMJD6	131	1716.93	0.480422	0.0418665	59.047	50.2061
JMJD7-PLA2G4B	22	125.412	0.463166	0.00739119	8.90476	8.31818
JMY	4	779.48	0.454836	0.00237039	1.66667	1.25
JRK	4	0	0.343729	0.000481199	4.5	3
JUN	137	6449.01	0.477099	0.0241003	33.6472	17.1912
JUNB	38	782.876	0.407484	0.00697817	8.75402	7.97368
JUND	8	7.63222	0.454791	0.00318319	3.57143	3.125
JUP	38	1375.39	0.465725	0.00854631	10.2639	8.94595
KALRN	4	6.35117	0.341767	0.000626542	2	1.5
KANK1	6	7.47852	0.456845	0.00314868	4.8	4
KANK2	37	2132.59	0.472739	0.0114887	9.79169	8
KANSL1	31	312.462	0.463544	0.00790727	6.41859	6.19355
KARS	6	15.0315	0.454155	0.00275112	3	2.5
KAT2A	9	77.5242	0.368434	0.0015552	0.875	0.777778
KAT2B	21	276.798	0.463402	0.00690637	5.65	5.38095
KAT5	51	4364.51	0.47215	0.0124177	20.7293	16.66
KAT6A	49	1034.88	0.470686	0.0101252	11.0909	9.73469
KAT7	17	121.683	0.460077	0.00534714	4.30682	4
KAT8	4	5.8248	0.454473	0.00247958	3.33333	2.5
KCNA3	31	1012.51	0.463497	0.00538932	10.162	9.16667
KCNA4	13	133.726	0.460263	0.00435956	5.91667	5.46154
KCNA5	5	13.2419	0.459891	0.00303025	4.25	3.4
KCNB1	12	166.745	0.348866	0.000886407	1	0.916667
KCND3	113	2759.21	0.479158	0.0335699	38.521	33.0179
KCNIP3	12	7.57818	0.37141	0.00186767	8.8	8
KCNJ6	26	117.963	0.459891	0.0067219	8.2598	7.88
KCNQ5	11	50.1213	0.374311	0.00279567	5.2	4.72727
KCTD1	61	1443.26	0.473083	0.0157367	10.1039	8.80328
[truncated: 2,552 more rows]

## Sheet: significant targets
Supplementary Table S8: Topological feature values of significant targets for TFS against CRC
Candidate targets GENE Name	DC(＞46)	BC	CC	EC	NC	LAC
AAMDC	65	5663.34	0.475603	0.0096605	19.4653	13.8906
ABCF2	52	1393.1	0.471514	0.00847721	21.0422	16.6863
ABHD16A	53	1977.28	0.464537	0.00880739	10.5364	8.07692
ABL2	67	4152.51	0.468409	0.00886995	18.046	13.0455
ACADSB	129	1076.51	0.476949	0.0392544	72.3366	59.9225
ACKR2	116	95423.6	0.478503	0.0142012	16.2	6.93966
ACLY	83	3146.81	0.475504	0.0194721	21.9074	17.5181
ACOT9	66	1856.48	0.471222	0.0150443	16.368	13.3077
ACSBG1	114	9071.17	0.483792	0.0186241	24.4625	12.4513
ACTA2	52	4032.58	0.464253	0.00862299	11.7438	8.66667
ACTN1	75	2111.35	0.469133	0.0183177	21.2498	16.6081
ACTN4	86	5353.26	0.479612	0.0244764	20.4373	16.7093
ACTR3	53	878.425	0.466537	0.0156034	15.9384	14.2264
ACVR1	132	22324.3	0.479259	0.0157638	22.7192	8.76336
ADAM9	58	1017.75	0.470005	0.0142545	16.6853	14.2414
ADH5	67	7609.26	0.474909	0.0131521	11.1001	8.65672
ADIPOR1	48	389.124	0.465059	0.0133686	16.6069	15.4792
ADRB3	104	6575.34	0.481489	0.0195536	20.6964	13.7476
ADRM1	81	1892.54	0.478252	0.018821	19.4206	16.0625
AGBL2	80	4318.88	0.475405	0.0199873	15.0956	12.9875
AIRE	51	3738.98	0.470978	0.014699	11.3704	10.08
AJAP1	90	8266.75	0.482408	0.0161418	17.5148	12.2247
AKAP2	47	919.953	0.470199	0.0117498	16.8207	15.2826
AKAP8	52	1743.7	0.468313	0.00917467	14.2034	10.6275
AKR7A2	80	1552.54	0.47323	0.0255924	26.5499	23.9367
AKT1	306	46337.2	0.498685	0.0470932	92.5281	24.4426
AKT2	178	31919.3	0.489673	0.0215381	46.34	13.0508
AKT3	180	7794.59	0.483638	0.03362	35.8066	18.1899
ALDH18A1	108	1494.14	0.47775	0.0358794	46.8108	43.6111
ALDH1B1	74	1844.68	0.470637	0.0109722	15.1676	11.2877
ALOX12	257	64650.1	0.500605	0.0311941	96.3021	20.7578
ALOX5	197	6049.34	0.490835	0.0462628	51.8144	28.533
ALOX5AP	105	3089.34	0.46788	0.0171823	18.4222	11.4519
ALPL	61	6595.12	0.38996	0.00500723	3.32325	2.08197
ALS2CR12	90	6274.39	0.470054	0.00888918	29.995	16.236
AMER1	53	494.243	0.468313	0.0134828	12.0042	11.6226
AMOT	78	3908.9	0.473476	0.0132095	25.0047	18.5195
AMY2B	57	332.052	0.467543	0.0162526	18.2769	17.4286
ANKRD2	80	2695.57	0.478704	0.0245048	24.3737	22.825
ANKRD6	49	795.415	0.475554	0.0131294	13.7167	13.0612
ANTXR1	92	3154.79	0.472346	0.0245144	30.6235	25.2198
ANXA5	52	2271.17	0.467928	0.00798917	13.7174	10.6667
ANXA6	75	1475.38	0.468602	0.0173279	12.1523	10.5733
AP1B1	84	5098.42	0.479663	0.0181295	30.6361	23.9277
AP1G2	79	2689.66	0.469182	0.0188467	18.0021	15.2949
AP2A1	121	15637.1	0.489673	0.0172411	34.5591	18.375
APBB1	58	3057.55	0.472739	0.0109993	13.5929	10.2281
APBB3	104	6870.92	0.477249	0.0192432	26.2038	13.3495
APC	177	3986.42	0.48333	0.035588	82.4005	44.8352
APC2	199	86369.7	0.485443	0.0184923	63.1101	9.23232
APLP1	69	8487.35	0.471173	0.0131371	17.3525	12.3088
APLP2	105	5911.17	0.490095	0.025825	22.3245	17.4095
APOH	53	2166.09	0.464917	0.00985691	10.5261	8.26923
ARAF	114	2146.24	0.482664	0.0357943	46.5358	42.1491
ARFGEF1	97	1693.86	0.480067	0.0325326	35.208	33.2887
ARHGAP15	47	1002.24	0.371895	0.00590855	3.58097	3
ARHGAP32	54	1757.2	0.469811	0.013634	10.7116	9.38889
ARHGAP33	81	4544.66	0.476151	0.00988419	17.6583	10.325
ARHGAP35	51	1905.3	0.467015	0.0114466	11.067	9.6
ARHGAP9	102	2172.2	0.480676	0.0295035	30.763	25.3431
ARHGEF17	107	3589.2	0.478001	0.0294473	31.4981	26.3364
ARL1	99	4247.69	0.480625	0.0179653	29.0574	19.602
ARNT	105	7388.82	0.476001	0.0176508	30.5827	19.6154
ARPC5	130	8434.22	0.482971	0.0344726	41.4654	28.4729
ARR3	91	13210.8	0.47635	0.0108532	14.9043	6.51111
ARRB1	67	2955.38	0.46923	0.0117665	16.7878	12.9848
ASB16	123	967.743	0.476749	0.0392712	65.0357	56.5122
ASPM	112	8433.07	0.480321	0.02487	26.2531	16.8288
ASRGL1	65	1006.49	0.467591	0.0163582	17.5751	15.9846
ATAD3A	48	824.651	0.47171	0.0124231	10.4698	9.93617
ATM	283	45075.6	0.5	0.0429327	105.309	31.7163
ATP1A3	52	1277.47	0.462508	0.0122933	10.787	9.67308
ATP2B4	120	12364.4	0.483844	0.0154011	40.7124	20.0756
ATRIP	127	12581.2	0.478151	0.0196777	32.1656	15.7778
ATRNL1	50	571.043	0.465725	0.0133075	11.3218	10.3265
ATRX	55	1244.67	0.467063	0.00947864	14.7316	12.463
ATXN2	49	1580.59	0.467928	0.00992854	12.1261	10.6042
AURKA	72	7461.58	0.419926	0.00971613	8.2462	5.34722
AXIN1	300	27965	0.495213	0.0483862	77.3483	20.77
AXIN2	137	8665.77	0.484152	0.0211125	23.5708	12.4926
BACE1	75	1610.04	0.47392	0.0229761	23.442	20.36
BAG1	52	9492.08	0.475256	0.00822622	11.9055	8.09804
BAG5	134	1395.58	0.478805	0.0397713	72.6644	58.8496
BAG6	55	854.776	0.465678	0.0101466	10.7337	9.54545
BAIAP2	102	556.371	0.475305	0.0357595	60.9221	58.0588
BANF1	53	520.482	0.467831	0.0186232	20.6265	19.4423
BANP	48	1558.42	0.476151	0.0133989	10.0086	9.125
BAX	197	6049.34	0.490835	0.0462628	51.8144	28.533
BCL2	197	6049.34	0.490835	0.0462628	51.8144	28.533
BCL2L1	197	6049.34	0.490835	0.0462628	51.8144	28.533
BCL2L2	213	24325.3	0.492747	0.0321616	55.5403	19.1651
BICD2	55	4041.25	0.473525	0.0112612	16.627	12.1481
BID	173	45022.7	0.495699	0.0214705	46.8551	15.1395
BIRC2	214	13989.4	0.486793	0.0412224	50.5164	23.7746
BIRC3	255	63975.2	0.492854	0.0228524	101.277	17.8858
BIRC5	375	79171.9	0.509857	0.0597668	121.411	28.2487
BIRC6	899	677550	0.544367	0.0762186	405.762	19.6748
BIRC7	158	14918.1	0.494568	0.0387626	40.3167	24.879
BIRC8	199	27821.5	0.493709	0.0307092	55.7142	22.9646
BMP1	51	637.227	0.471905	0.0157701	17.3351	16.549
BMP2	122	11028.5	0.479612	0.0202801	25.8872	14.3471
BOC	66	1567.48	0.4778	0.0189656	15.9273	13.4091
BRAP	54	3480.12	0.47264	0.00906534	13.148	8.5283
BRCA2	79	1175.34	0.469133	0.0210896	19.6115	16.8718
BRD3	126	3630.71	0.479916	0.0341731	39.776	30.5159
BRD7	95	4893.86	0.471319	0.0186088	20.0393	13.6596
BRK1	123	3793.97	0.482152	0.0309713	31.4418	24.2213
BTBD1	87	3634.78	0.469763	0.0234193	34.8065	29.1977
BTF3	78	2287.64	0.478654	0.0203167	18.8354	15
BTRC	116	6232.64	0.478956	0.0296651	29.3673	23.2
BUB1B	120	572.311	0.47269	0.0384936	67.9848	60.05
C11orf84	122	17772.5	0.485391	0.0191879	26.8694	13.2645
C14orf166	64	7373.95	0.46692	0.00630222	9.85137	5.65079
C1S	118	8457.64	0.478151	0.0190267	22.762	11.453
C6	49	846.633	0.46894	0.0148894	14.662	14.1633
C9	47	2725.19	0.473476	0.0111595	12.6413	11.1739
CA2	70	8848.37	0.410201	0.00658134	15.2804	6.98551
CACNB3	49	1013.52	0.464253	0.00793572	11.3266	8.89583
CALD1	67	1889.07	0.471954	0.0124702	15.2006	12.3788
CAMK2D	58	989.818	0.479966	0.0179326	12.5626	11.3276
CANX	88	4119.12	0.482715	0.0201613	20.4825	15.7816
CAP1	53	1010.45	0.46923	0.0133579	22.1295	18.3269
CAPN3	66	465.644	0.466011	0.0207494	32.6279	30.6
CASP3	149	12478.3	0.486221	0.0305415	36.3273	19.3243
CASP7	166	10668.7	0.487471	0.0293525	44.4819	24.0848
CASP8	171	13485.9	0.437146	0.0193874	16.8227	5.93567
CASP8AP2	169	31154.7	0.492055	0.0251544	45.427	19.4345
CASP9	270	29660.9	0.494192	0.0478197	65.8225	23.1933
CAST	86	11650.4	0.477599	0.0180366	22.2223	12.186
CAT	197	6049.34	0.490835	0.0462628	51.8144	28.533
CAV1	55	1498.73	0.471173	0.0191489	17.4281	16.2407
CBLL1	88	2186.37	0.473033	0.0217739	23.7328	19.023
CBX4	90	4298.66	0.479814	0.0240105	19.117	15.9111
CCDC158	72	4210.72	0.473328	0.0139161	20.6245	14.338
CCDC180	67	754.539	0.46894	0.0217733	27.5596	26.1493
CCDC47	303	94983.7	0.502207	0.0362	90.6746	18.4106
CCDC6	295	55655	0.50022	0.04216	84.0576	22.068
CCDC8	74	4148.54	0.475057	0.0106187	20.3469	15.1486
CCL13	143	13661.4	0.47323	0.0142057	15.6318	4.5035
CCL18	189	15237	0.48292	0.035241	54.0653	23.4947
CCL2	187	17424.6	0.480219	0.0235055	31.4926	9.75269
CCL3	209	31060.6	0.498031	0.041385	54.1668	23.4038
CCL5	328	28490.4	0.497215	0.0545509	107.167	27.2355
CCL7	206	26032.6	0.492215	0.0268396	73.8291	24.039
CCL8	542	92001.8	0.510944	0.087311	203.501	32.4621
CCNA1	73	1877.86	0.476649	0.0144511	15.7716	12.411
CCND1	175	14402.3	0.479511	0.0296755	40.3998	17.1264
CCND2	161	4614.6	0.483227	0.0481764	79.7152	57.3168
CCND3	168	14203.9	0.492641	0.0302154	42.5786	22.1257
CCNH	108	11900.4	0.478201	0.0167172	26.3506	14.1589
CCT2	78	1897.4	0.411722	0.016065	12.4506	11.5325
CCT5	74	2234.9	0.40491	0.006795	20.5972	13.8243
CD164	86	7813.92	0.481082	0.0141483	20.3409	12.5294
CD2AP	49	1129.8	0.463827	0.00886207	8.76449	6.64583
CD4	55	900.401	0.463119	0.00860551	8.138	6.83333
CD44	48	1473.23	0.467976	0.00894089	13.3343	11.2979
CD46	61	1706.14	0.476899	0.0153168	13.7789	10.8689
CD97	109	10505.6	0.472101	0.0134506	12.5445	5.65138
CDC14B	52	2810.66	0.466393	0.00782248	12.2444	10.6863
CDC25C	55	1212.97	0.469714	0.0125463	10.3336	8.50909
CDC27	59	4409.93	0.392583	0.00690035	3.79041	2.72881
CDC42BPG	93	1420.18	0.468168	0.0168189	13.955	10.7935
CDCP1	48	1931.56	0.471368	0.0114028	8.9344	8.02083
CDH11	70	3184.84	0.467351	0.0121746	13.7674	9.94203
CDH15	47	721.613	0.465773	0.0140808	9.21747	7.25532
CDH2	76	3758.37	0.47785	0.0184416	17.6513	15.9079
CDH24	49	2314.34	0.473378	0.0106129	6.02246	5.42857
CDH7	59	6529.51	0.473083	0.00791242	19.4558	10.1207
CDK1	177	3986.42	0.48333	0.035588	82.4005	44.8352
CDK11A	177	3986.42	0.48333	0.035588	82.4005	44.8352
CDK11B	165	25945.8	0.48941	0.0230694	46.7394	14.2683
CDK14	172	23521.7	0.492374	0.0312081	41.2278	17.6491
CDK2	197	6049.34	0.490835	0.0462628	51.8144	28.533
CDK20	189	8620.08	0.486221	0.0470083	67.8869	40.037
CDK3	145	25383.4	0.486585	0.0185666	22.1595	8.4069
CDK4	137	9102.08	0.478956	0.0225843	34.3287	18.438
CDK5	200	20086	0.493442	0.0417853	51.8012	25.4673
CDK5R1	178	49411.4	0.488098	0.0228458	49.8756	16.1751
CDK6	137	11421.9	0.478252	0.0190571	28.4264	12.4044
CDK7	165	30178.2	0.482254	0.0261223	41.4626	17.6585
CDK8	143	8167.12	0.479916	0.0257199	29.943	16.4225
CDK9	231	17478.2	0.484771	0.0367378	56.6122	18.9217
CDKN1A	177	3986.42	0.48333	0.035588	82.4005	44.8352
CDKN1B	223	58897.2	0.490095	0.0253053	59.861	13.536
CDKN1C	162	9664	0.480727	0.0310295	50.5671	26.6832
CDKN2A	177	3986.42	0.48333	0.035588	82.4005	44.8352
CDKN2AIP	146	2060.39	0.485081	0.0448696	78.3987	61.0685
CDKN2C	474	58642.3	0.473575	0.0662214	112.374	19.2875
CEACAM3	108	4125.07	0.479663	0.0264839	28.6876	22.6636
CEBPB	75	676.709	0.472837	0.0233092	29.838	28.0946
CEBPE	234	14375.4	0.489147	0.0480224	74.1822	30.5408
CEBPG	506	216719	0.516275	0.0574889	219.538	24.996
CEND1	84	2970.1	0.471563	0.012699	16.8617	8.49398
CENPV	65	1801.11	0.469908	0.0115457	10.6145	7.83077
CFB	110	10542.9	0.481337	0.0146953	18.0666	8.61818
CFL1	69	4156.29	0.464206	0.0167355	12.3398	11.3188
CHD4	50	4911.09	0.462132	0.00627888	12.7682	7.87755
CHD7	81	2029.78	0.472003	0.0197013	18.817	16.3333
CHEK1	177	3986.42	0.48333	0.035588	82.4005	44.8352
CHEK2	173	14496.7	0.487784	0.024539	35.3979	13.5988
CHFR	111	6462.84	0.471075	0.0153467	24.417	11.7727
CHMP2A	96	3713.54	0.480574	0.0206102	24.2078	18.4211
CHTF18	49	3666.05	0.473723	0.0116172	10.3417	9.14286
CHUK	47	4402.65	0.465582	0.00751426	11.1798	7.78261
CIT	56	764.03	0.470248	0.0120065	23.7394	21.7143
CKB	71	4106.84	0.471417	0.0119271	16.1496	10.9429
CLASRP	64	1493.49	0.465964	0.0141885	18.0999	16.4844
CLCN6	53	6329.56	0.468699	0.0100859	9.89509	6.56604
CLIC2	66	3692.75	0.467639	0.00860478	9.63203	6.04615
CLK3	128	17680.2	0.489305	0.0308309	27.2318	17.874
CLPP	108	18001.8	0.473033	0.0127063	24.2687	9.09346
CNDP2	67	2904.11	0.474364	0.0135588	18.8292	14.1061
COG7	88	4585.05	0.478956	0.0163395	24.4594	18.5517
COL13A1	50	1983.93	0.471026	0.0106592	11.3232	9.88
COL18A1	138	11932.8	0.490464	0.0332519	30.4282	18.0803
COL1A1	485	82342.1	0.509001	0.0814529	164.513	31.8388
COL1A2	179	17245.4	0.487001	0.0315714	43.144	22.6517
COL2A1	48	1267.09	0.470734	0.0110768	16.5836	14.8723
COL4A2	52	2440.72	0.466107	0.0119249	11.8242	10.4706
COL4A4	87	8675.84	0.472003	0.0115728	24.13	11.8488
COMMD1	63	211.956	0.461991	0.0187904	36.7075	36.0317
COPG2	65	2698.97	0.475653	0.0129294	13.3861	10.3906
COPS3	122	2148.65	0.473624	0.0286933	30.9614	24.4545
COPS7A	54	696.94	0.466824	0.019952	27.4469	26.3148
COX17	120	11392.1	0.482612	0.0154086	27.8378	13.4622
CPSF1	90	2361.63	0.471026	0.0189902	24.4192	20
CPT1A	83	4139.78	0.468699	0.021927	31.8578	27.1829
CPVL	99	759.673	0.475554	0.0293292	55.4272	50.1212
CR2	97	20799	0.474463	0.00933624	29.5682	9.32292
CREBBP	629	168467	0.522018	0.0918793	247.646	31.7803
CRELD2	72	1042.7	0.475107	0.0215146	22.7003	20.9861
CRYAB	72	645.656	0.464869	0.0192416	29.1876	26.3803
CSE1L	56	1003.01	0.464679	0.013746	16.6727	15.2909
CSK	55	1289.44	0.472395	0.0153583	17.0775	15.5818
CSNK1A1	201	21377.4	0.498358	0.0418916	55.1076	26.36
CSNK1E	94	4392.83	0.478453	0.0202664	16.5774	13.4681
CSNK2A1	95	4615.53	0.477599	0.0145793	12.3368	7.46316
CSTF1	380	81516.6	0.508603	0.0559882	150.103	33.8021
CTBP1	138	8613.67	0.48815	0.0283404	29.3955	17.8175
CTBP2	164	18211	0.490676	0.0266468	47.7225	21.7055
CTNNA1	119	12670.6	0.483535	0.021968	32.0641	17.9237
CTNNBIP1	176	36230.1	0.488937	0.0270028	37.0173	13.88
CTNNB1	164	7669.06	0.490676	0.0431527	45.6758	31.4724
CTNND1	147	1534.1	0.480321	0.0469154	81.0162	63.483
CTNND2	125	8971.17	0.484152	0.0304569	35.9347	24.2258
CTPS1	175	14402.3	0.479511	0.0296755	40.3998	17.1264
CTSB	49	2092.87	0.474019	0.00838291	17.1977	14.6875
CTSD	48	3822.33	0.464064	0.00808527	6.54281	5.33333
CUL1	271	56742.2	0.498249	0.0487467	82.8158	28.0444
CXCL13	165	29486	0.487105	0.0216272	40.8038	15.6707
CXCR4	378	63613.2	0.507809	0.0603009	123.809	27.6976
CXXC1	70	6613.45	0.471222	0.00906937	10.4762	7.08571
CYC1	84	11541.8	0.480676	0.0116479	18.6897	10.0361
DAB2IP	58	1095.71	0.473033	0.0129915	16.6827	14.1053
DAG1	71	10323.1	0.47387	0.00814001	13.5527	9.44286
DAZAP2	53	759.443	0.467639	0.0163364	14.2428	12.6792
DBF4B	53	556.915	0.465725	0.0142238	12.8299	11.6604
DCAF7	77	1114.92	0.469957	0.0180035	13.7587	12.1711
DCN	62	1906.56	0.471075	0.0150756	13.3314	10.9839
DCTN3	59	1468.06	0.467495	0.0165035	15.7335	13.1356
DDIT3	80	2123.37	0.470297	0.0162857	28.8878	24.6456
DDX1	177	6940.95	0.491152	0.0483636	53.7983	37.0625
DDX11	179	24904.8	0.492481	0.0236791	37.5467	13.5899
DDX17	48	3240.62	0.461757	0.00657777	5.2263	4.41667
DDX20	97	900.515	0.476151	0.0315851	46.1477	44.4433
DDX39B	65	997.208	0.46625	0.0130015	23.9107	21.7231
DDX6	76	2188.55	0.476151	0.0138692	21.0639	16.0267
DEF6	101	2145.54	0.475405	0.0361417	54.44	51.2673
DFFA	205	18263.8	0.491311	0.0285828	66.2244	23.3627
DHFR	79	3290.07	0.478956	0.0227752	19.0415	15.8333
DHFRP1	49	936.691	0.466585	0.00876908	14.0478	11.3542
DHRS4	61	628.836	0.46668	0.0180933	21.7732	20.0984
DHX34	58	634.48	0.464348	0.0151897	16.476	14.6034
DIABLO	52	1439.41	0.468699	0.0133773	10.2363	8.53846
DIAPH1	61	2624.37	0.477149	0.0111382	11.594	9.59016
DIAPH3	55	1942.26	0.467111	0.010275	13.1782	10.5556
DIS3	84	2051.63	0.476799	0.0235848	24.0103	20.631
DLC1	94	7115.43	0.470588	0.0150993	15.8652	9.2043
DLD	118	9430.91	0.474562	0.0222185	23.5456	16.0339
DLG1	68	1067.88	0.467639	0.0119954	15.8484	14.0746
DLG2	80	2421.79	0.477199	0.0161911	12.1552	10.0875
DLG4	79	3226.7	0.481642	0.0248369	20.8411	19.3846
DLG5	63	4638.31	0.478453	0.0106534	14.2298	11.371
DNAJC8	81	1930.35	0.472886	0.0234979	26.4267	22.775
DNM1	75	5309.96	0.474216	0.012964	17.8588	12.1081
DNMBP	61	4444.14	0.473969	0.0176678	12.8388	11.5082
DOCK1	62	533.758	0.467831	0.018012	20.866	19.8852
DOK5	50	341.323	0.467351	0.0136838	18.3705	17.9184
DSP	75	2500.04	0.474414	0.0142933	16.5029	12.5676
DTL	82	1379.91	0.467735	0.0199193	23.22	20.5488
DUSP10	70	3372.25	0.472739	0.0121588	14.7791	10.3188
DUSP3	91	2987.1	0.472837	0.0163209	11.5392	7.37363
E2F1	197	6049.34	0.490835	0.0462628	51.8144	28.533
E2F3	161	2063.63	0.482152	0.047994	87.4852	61.7826
E4F1	85	2733.28	0.473723	0.0203155	18.953	13.9762
EBNA1BP2	54	2825.29	0.475355	0.015154	11.5105	10.4074
ECD	59	573.413	0.468457	0.0175769	20.944	19.069
EFNA4	82	8649.86	0.470929	0.0143335	15.3035	9.90123
EFNB1	118	40216.3	0.480879	0.0151801	33.14	11.8205
EFS	87	537.483	0.471026	0.0266338	51.1293	49.2644
EFTUD2	57	2525.99	0.472052	0.0173617	13.9565	12.5789
EGF	150	15910.9	0.482152	0.0345804	46.2769	25.953
EGFR	205	22609.2	0.492374	0.037224	46.1797	19.402
EGLN1	48	2541.34	0.415215	0.00744852	11.5203	8.79167
EIF2B5	88	3428.77	0.472984	0.0125977	16.1651	10.5402
EIF3A	49	832.407	0.473378	0.0104408	12.2332	11.1633
EIF3J	89	3460.58	0.482868	0.0175219	19.68	16.4886
EIF3K	48	470.599	0.463685	0.0139082	13.5868	12.75
EIF3M	96	1814.6	0.479764	0.0268975	26.3865	21.0417
EIF4EBP3	122	12134	0.478956	0.0197093	18.377	10.3607
EIF4G1	95	3147.98	0.474958	0.0181649	25.2899	17.0957
EIF4G2	132	4396.75	0.475157	0.0230215	17.2107	9.41667
ELAVL1	120	9152.45	0.483022	0.0232345	30.4617	19.3445
ELP3	50	656.309	0.470005	0.0157574	15.0823	13.3878
EMC3	65	21805.2	0.471954	0.00875677	19.5134	10.9844
ENAH	77	3204.27	0.472395	0.0156869	18.2616	14.1711
ENO2	55	1257.13	0.4643	0.0123986	19.0221	17.6481
EPHB4	49	609.425	0.473575	0.0170052	11.8722	11.4792
EPN1	105	4092.75	0.475405	0.0160364	15.7905	8.27619
EPOR	112	7016.42	0.483278	0.0224033	30.0565	20.964
EPS15	57	1256.7	0.467399	0.0118732	15.27	10.9643
ERBB2	138	7108.59	0.48721	0.0357637	38.2701	27.6496
ERBB2IP	85	1153.89	0.475355	0.0274647	25.1577	22.9882
ERBB4	58	1283.75	0.471026	0.0147351	10.867	9.2069
ERCC1	67	1422.69	0.472444	0.0187295	14.3237	12.2687
ERCC8	50	4732.81	0.466298	0.00752293	5.00499	3.96
EREG	50	567.365	0.464253	0.0115147	10.9947	10.2857
ERICH2	74	1701.77	0.471124	0.0153752	22.1671	18.8219
ERLIN2	112	10219.7	0.421247	0.0131551	16.3697	8.79279
ESR2	116	1061.54	0.475008	0.0370775	63.4697	56.3707
ESYT2	58	9118.64	0.463969	0.0106756	9.98809	7.24138
ETS2	63	3391.04	0.471808	0.0141518	17.3041	11.9048
ETV1	59	1354.98	0.4762	0.015631	14.9245	13.678
EXOC6B	54	738.216	0.46157	0.0126406	10.0238	8.66667
EXT2	61	1646.59	0.46692	0.0162097	12.2053	10.6167
EXTL3	68	4336.15	0.477499	0.0158281	15.718	11.8955
EZR	103	7224.23	0.477199	0.0193813	24.4342	15.2843
F2	103	2024.4	0.480321	0.0336144	57.4098	53.4369
F2RL1	77	5153.09	0.478553	0.0203812	16.703	14.1579
FADD	135	4239.66	0.476101	0.0307768	38.4112	28.6194
FAM193B	48	213.121	0.390428	0.0121699	22.2347	21.0426
FAN1	62	2778.92	0.473378	0.00899615	21.2161	16.8361
FANCI	47	4565.38	0.470637	0.00790832	11.6444	7.32609
FAS	196	5973.41	0.480017	0.0458318	62.6709	33.8256
FASLG	212	24452.5	0.492321	0.0335224	58.1773	23.4455
FASN	247	41429.1	0.496347	0.0317652	59.4607	17.0163
FBL	48	784.151	0.470832	0.0109034	13.2401	12.1915
FBLN2	64	1790.04	0.47387	0.0167664	15.003	12.9219
FBN1	96	2012.75	0.468602	0.0274058	48.8593	44.9479
FBP2	62	12773.4	0.472346	0.0130867	13.7624	10.0645
FBXO18	54	3063.33	0.47635	0.0160439	9.85267	8.85185
FBXO31	47	931.886	0.460449	0.0150455	22.7394	21.8723
FBXO6	48	1266.43	0.467351	0.0100096	13.8986	11.9574
FBXW7	51	602.749	0.478051	0.0188993	11.3917	11.0196
FCAMR	56	2027.92	0.469182	0.0154838	13.4606	11.8
FDPS	133	9689.72	0.486637	0.0293945	27.5979	17.197
FEM1B	111	5720.54	0.476749	0.020407	27.8276	18.2455
FEN1	71	28244.4	0.469424	0.00868744	17.7664	10.3571
FERMT2	70	2745.88	0.428585	0.0118797	18.5837	14.6812
FERMT3	126	11383.6	0.481133	0.014601	37.3262	16.504
FGF5	61	2907.83	0.474068	0.0101162	14.2336	10.65
FHIT	113	1230.2	0.476549	0.0361478	63.4352	56.4513
FHL2	114	2914.98	0.480828	0.029474	35.9709	28.0265
FKBP14	93	18685.8	0.476101	0.0130721	18.2609	9.07609
FKBP5	49	936.33	0.461476	0.0132572	21.4819	19.4167
FLOT1	124	11857.7	0.481642	0.0170521	28.8525	13.8699
FLT1	190	9508.31	0.476101	0.0350345	43.8781	19.6667
FLT3	177	3986.42	0.48333	0.035588	82.4005	44.8352
FLT3LG	80	8207.59	0.478553	0.015144	16.6667	11.038
FLT4	225	7911.4	0.48534	0.0505966	82.0906	38.6964
FMNL1	59	5950.94	0.369481	0.00314642	6.56347	3.54237
FN1	137	2003.49	0.482971	0.0428643	71.1512	58.5036
FN3KRP	57	2433.38	0.470345	0.00936563	14.0059	10.9643
FNTA	51	2353.6	0.473575	0.00953709	8.96151	7.21569
FOS	190	10804.5	0.484771	0.0397486	54.3161	27.1058
FOXO3	109	3727.14	0.485754	0.032693	29.5351	24.3333
FSCN1	105	5243.72	0.483073	0.0211059	22.5185	16.9231
FSHR	62	1916.39	0.47054	0.00880389	20.3406	16.5082
FUBP3	72	1202.64	0.4643	0.0192503	25.6315	21.169
FUS	75	4548.5	0.475405	0.0127238	14.0069	10.0667
FYN	65	831.056	0.46986	0.0134208	25.2516	22.9846
FZR1	51	859.395	0.468506	0.0141643	11.9716	10.8235
G6PD	99	4412.37	0.478001	0.0194886	24.6794	14.398
GAB2	55	1965.56	0.469037	0.0205434	16.4193	15.3636
GABRR1	62	1384.19	0.46788	0.0118291	10.5936	8.51613
GADD45B	98	891.676	0.470929	0.0328099	58.6365	55.8061
GAPDH	64	1378.24	0.466298	0.0142035	23.9672	22.2969
GART	57	2548.54	0.47392	0.0124425	13.457	11.6429
GAS2L3	72	1211.19	0.474612	0.0214855	21.484	19.2917
GATA1	71	2829.04	0.471857	0.0155276	16.5434	12.6571
GATA4	98	7040.55	0.47476	0.0142484	22.4661	14.2165
GCHFR	69	1145.02	0.472248	0.0189176	17.5177	15.9855
GDF9	48	600.699	0.466393	0.0120793	11.5004	10.25
GEMIN5	71	3707.69	0.474068	0.0113745	15.4638	10.0143
GEMIN6	89	8801.97	0.48154	0.016053	20.5016	12.0568
GFI1	54	870.651	0.473624	0.015819	16.4741	13.9057
GJA1	94	9775.62	0.477499	0.0169757	20.5072	14.5484
GLRX	69	3477.91	0.473378	0.0132639	15.0993	10.3188
GLTSCR1	52	773.932	0.468795	0.0123292	13.1307	11.4231
GLUL	48	1891.19	0.465345	0.010697	24.7023	23.2708
GMPR2	80	3444.21	0.476549	0.0216324	18.5119	15.4177
GNB1	49	2280.65	0.465773	0.00890133	7.50229	5.83333
GNPDA1	56	1461.45	0.469811	0.0165589	11.2399	10.2857
GNPTAB	86	6712.31	0.471075	0.0135358	14.9944	8.07059
GORASP2	72	716.516	0.47476	0.0222246	23.2063	21.1806
GPR113	101	7305.16	0.474612	0.015094	23.8039	13.77
GRIA1	55	1226.22	0.468988	0.0158049	11.0241	10.0556
GRIK2	90	1543.58	0.47936	0.0260239	28.7015	23.5444
GRIN1	69	1640.74	0.388927	0.00867329	7.41812	5.33824
GRWD1	58	3495.03	0.39157	0.00570521	7.91771	4.78947
GSG2	57	2269.07	0.468554	0.0106439	19.4441	15.0714
GSK3B	176	8533.45	0.471954	0.0331862	35.605	18.9034
GSTM1	212	37322.4	0.493656	0.0361534	53.1256	18.8294
GSTM2	171	11369.8	0.480524	0.0239631	33.4377	12.7529
GSTM4	125	943.715	0.474117	0.036932	70.205	58.024
GSTP1	223	15978.3	0.487262	0.0419124	79.7106	33.3874
GTF2F1	57	1119.42	0.469763	0.0190563	11.7652	11.0175
GTF3C4	66	1063.56	0.476849	0.0205285	19.2125	18.3231
GTPBP4	66	797.431	0.471857	0.0132668	17.163	14.9692
H2AFY	55	879.109	0.4777	0.0139459	15.1918	14.2037
H3F3A	73	911.618	0.471661	0.0214394	27.8976	25.6111
H3F3AP4	115	5572.28	0.485702	0.0258461	25.066	16.2982
HABP4	78	15971.5	0.469327	0.00831193	13.5345	6.15584
HACD3	89	6183.36	0.474167	0.0128499	20.1112	13.6705
HADHB	130	5576.74	0.481082	0.0244269	30.4207	17.7364
HBA1	56	1078.21	0.47054	0.0134769	11.0208	10
HDAC1	136	1173.47	0.479511	0.044186	74.4176	61.6
HDAC11	177	3986.42	0.48333	0.035588	82.4005	44.8352
HDAC2	203	84940.1	0.48836	0.0190493	63.1218	14.1337
HDAC3	254	13590.6	0.486741	0.0496318	67.1655	26.8419
HDAC4	318	34143.8	0.498631	0.0547064	79.3984	23.5521
HDAC5	416	36655.8	0.497486	0.0719174	119.107	26.5711
HDAC6	290	134541	0.499287	0.0303522	81.8958	12.6125
HDAC7	136	4827.78	0.486637	0.0339198	35.7866	23.9778
HDAC8	275	22972.2	0.488779	0.0383075	57.8302	14.7372
HDAC9	232	36438.1	0.49446	0.0351617	61.2206	22.5628
HDGF	99	5973.44	0.481999	0.022237	21.8376	15.6429
HEATR1	58	4400.63	0.472346	0.00784358	15.6221	11.8772
HECTD1	49	1624.83	0.467735	0.0105164	8.79007	7.83673
HECW1	56	2865.58	0.471368	0.011094	11.7573	10.2679
HEMGN	86	3688.27	0.482152	0.0151494	24.4489	17.8353
HGF	213	24325.3	0.492747	0.0321616	55.5403	19.1651
HHEX	54	1498.26	0.474661	0.0131613	11.2921	10.7778
HIC1	66	6259.3	0.468988	0.00954251	8.98787	6.51515
HIF1A	417	51821.1	0.498085	0.0614121	115.107	21.3245
HIGD1A	73	1109.25	0.46894	0.0207071	21.6006	19.9583
HIP1	50	515.793	0.387602	0.0101974	11.7014	10.8163
HIPK4	99	759.673	0.475554	0.0293292	55.4272	50.1212
HIST1H1E	81	1713.89	0.469763	0.016593	11.9649	9.59259
HIST1H2AD	72	14064.7	0.477149	0.0155566	16.6446	12.4861
HIST1H2BF	79	2938.33	0.476999	0.0144358	18.1666	13.3718
HIST1H2BG	61	499.742	0.467543	0.0144229	28.1621	25.6667
HIST1H2BN	52	6441.08	0.465154	0.010139	7.85541	5.73077
HIST1H3G	100	2393.88	0.472052	0.0262911	29.9874	23.71
HIST1H3I	50	3120.14	0.464727	0.0133323	14.966	13.9388
HIST1H4A	84	1864.42	0.48205	0.0273584	23.4621	20.7976
HIST1H4B	75	3055.73	0.47481	0.0170231	16.4078	12.7867
HIST1H4H	72	4129.5	0.479007	0.0133848	18.4982	13.1972
HIST1H4J	89	1796.24	0.469666	0.0221989	33.518	27.5506
HIST2H2AA4	83	3813.4	0.472248	0.0113602	13.7546	7.50602
HK2	90	2032.19	0.472297	0.0219393	27.8824	22.2809
HMGB1	73	3389.99	0.467303	0.0110987	13.5629	8.08333
HMHA1	65	1280.32	0.474958	0.0165242	14.728	13.4308
HNF1A	54	1458.15	0.47323	0.0149406	16.0916	14.2778
HNF4A	88	13602.6	0.478151	0.00988903	17.5716	8.77011
HNRNPA2B1	106	13047.2	0.479966	0.0148619	32.5441	17.1619
HNRNPC	99	2127.57	0.473673	0.0278189	30.2663	25.8485
HNRNPH1	99	5517.43	0.47171	0.0207783	12.6776	8.79798
HOXC8	48	1739.39	0.466537	0.00805569	12.6301	9.70213
HPS4	86	1994.1	0.476101	0.0219084	23.266	18.2326
HR	86	797.175	0.4762	0.0277988	31.6193	28.1647
HSD17B10	116	3617.47	0.481031	0.033746	34.9917	28.319
HSF4	77	1600.31	0.471222	0.0163197	27.5885	23.3421
HSP90AA1	61	2732.71	0.423206	0.0083606	7.83131	5.88525
HSPB8	51	2054.15	0.467255	0.0115806	11.6701	10.6275
HSPD1	128	3181.09	0.482766	0.0364034	41.1102	30.1484
HUS1	108	11793.7	0.481897	0.0231001	23.9973	15.5701
ICAM1	150	2200.05	0.479713	0.0449246	80.8859	60.8993
ICMT	100	4341.38	0.475653	0.0157184	33.1508	17.899
ID2	65	3645.12	0.472493	0.00997897	17.4981	12.2769
IFNAR1	49	1138.65	0.470832	0.0108575	13.5258	12.2292
IFNGR1	53	3701.95	0.469811	0.0119139	9.62272	8.81132
IGF1	144	7580.11	0.47941	0.0345346	47.8762	32.4028
IGF1R	206	22809	0.493709	0.0370622	54.3882	22.0537
IGF2BP1	56	891.881	0.472444	0.013272	13.63	11.8727
IGFBP3	132	4011.45	0.475902	0.0259963	26.957	17.5649
IGFBP5	51	1966.08	0.470102	0.0131841	9.22011	8.37255
IGHM	49	801.17	0.467639	0.0114461	14.6257	13.2292
IGSF8	73	3470.28	0.475305	0.015079	17.3468	12.5972
IK	58	3155.19	0.471124	0.0126284	17.4547	12.6034
IKBKB	201	21377.4	0.498358	0.0418916	55.1076	26.36
IKBKE	48	1781.25	0.462602	0.0109315	5.53968	4.45833
IKBKG	749	541463	0.535592	0.0698081	266.68	17.0174
IL10RB	161	25882.8	0.490148	0.0241842	23.3593	11.9317
IL10RA	336	154264	0.506171	0.0388867	103.23	18.609
IL10	274	53842.2	0.502872	0.0416571	84.0082	25.7143
IL13RA2	148	28161.6	0.484978	0.0270716	33.9112	18.9864
IL16	268	14461	0.486117	0.0438705	70.6977	21.2135
IL18	195	16085	0.483535	0.0304919	37.0945	15.5464
IL18BP	204	18121.3	0.431797	0.0214467	33.5637	8.85714
IL18R1	167	13676.5	0.434434	0.0206121	26.825	10.259
IL18RAP	741	187392	0.526669	0.110209	321.973	35.7419
IL1R1	171	22411.5	0.480067	0.0138934	54.5092	12.3216
IL1R2	208	16463	0.480777	0.0281164	37.2922	11.7826
IL1A	462	246205	0.511978	0.0398559	204.084	20.0174
IL1B	369	235830	0.5098	0.0456188	118.455	19.1355
IL1RAP	193	31329.8	0.489305	0.0319096	39.6095	16.4948
IL1RL2	290	23359.6	0.488412	0.0578793	94.4365	32.654
IL24	168	10548.3	0.481438	0.0304302	44.6697	23.0599
IL27RA	217	21160.8	0.499397	0.042529	64.0899	29.3611
IL2RA	258	58898.2	0.493709	0.0392083	88.7193	20.2412
IL2RB	197	6049.34	0.490835	0.0462628	51.8144	28.533
IL2RG	243	19532	0.493014	0.0540819	75.0376	33.8719
IL6	318	43908.7	0.50011	0.0548213	97.3008	27.7319
IL6R	175	3062.9	0.486065	0.0507721	87.4816	58.48
ILK	117	4521.78	0.478252	0.0266402	29.4879	21.7436
ING1	118	1666.58	0.479865	0.0353102	57.4768	49.9661
ING2	47	874.981	0.466202	0.00909174	9.0807	6.93478
ING5	66	5097.84	0.471466	0.00751068	16.9419	11.3385
INO80	82	13585.4	0.481133	0.0122937	15.594	10.1605
INPPL1	50	3650.01	0.47088	0.00967362	12.8554	10.4082
INS	56	4605.69	0.471857	0.00954561	16.0402	10.0909
IPO11	81	4119.66	0.481591	0.0251446	19.7889	16.1975
IRF4	98	1302.59	0.471368	0.0274555	33.8678	30.3093
ITGA3	128	1835.65	0.481948	0.0399187	55.7865	48.3984
ITGB6	77	9290.39	0.479158	0.0109695	20.5634	14.8026
ITGB7	118	5310.27	0.478503	0.0277062	39.6205	26.9487
ITM2B	60	861.737	0.465868	0.019531	27.8334	26.0333
ITPA	70	2433	0.474711	0.0122526	14.9271	10.9571
ITSN2	84	1906.91	0.381879	0.00757003	7.57471	3.59036
IVNS1ABP	106	8945.92	0.469424	0.0128114	15.1957	6.91509
JMJD6	131	1716.93	0.480422	0.0418665	59.047	50.2061
JUN	137	6449.01	0.477099	0.0241003	33.6472	17.1912
KAT5	51	4364.51	0.47215	0.0124177	20.7293	16.66
KAT6A	49	1034.88	0.470686	0.0101252	11.0909	9.73469
KCND3	113	2759.21	0.479158	0.0335699	38.521	33.0179
KCTD1	61	1443.26	0.473083	0.0157367	10.1039	8.80328
KCTD13	62	2932.28	0.476999	0.0102755	9.88264	7.74194
KCTD3	102	20639.6	0.479007	0.013828	26.9008	14.703
KDM4C	72	1410.48	0.415404	0.0152027	15.9662	13.9718
KDM5C	95	7112.18	0.481642	0.012582	23.7847	15.0638
KDR	167	13503.7	0.481286	0.02664	26.4669	12.2754
KIAA0087	71	1453.94	0.472984	0.0211614	21.9713	18.9859
KIAA1549	53	5626.28	0.470783	0.00696874	12.5837	8.44231
KIDINS220	80	1779.04	0.471466	0.0198334	19.852	16.6203
KISS1	64	4437.57	0.465202	0.00915689	13.0011	8.07937
KL	113	1391.73	0.470394	0.0315471	47.8416	40.3393
KLHL23	48	908.886	0.465012	0.00938852	13.2301	11.3125
KLHL5	58	3408.38	0.472297	0.013282	16.0793	13.807
KMT2E	61	6153.21	0.464727	0.0066543	9.11391	5.38333
KNDC1	131	17524.7	0.486845	0.0208554	29.7965	15.4538
KRT10	122	8463.92	0.48565	0.0295026	27.7497	17.2479
KRT14	64	3769.71	0.47775	0.0126723	13.3228	10.619
KRT19	47	791.709	0.463638	0.0106047	14.2054	13.1489
KRT27	52	4469.53	0.478906	0.0121936	18.519	13.2353
KRT31	81	1697.2	0.472935	0.0218639	26.6446	21.6375
KRT7	90	1882.06	0.475057	0.0233911	18.4699	15.7667
KRT86	81	5836.85	0.475902	0.0125514	26.1224	15.8
KTN1	70	657.438	0.474513	0.0209499	16.5213	15.8551
L3MBTL1	67	2446.74	0.479057	0.0108117	15.8157	13.2576
LAMTOR3	121	9974.67	0.485806	0.0258013	22.7853	15.2893
LARP4	63	1489.07	0.469763	0.0113897	17.3012	15.4355
LCT	59	2342.52	0.473575	0.0118435	14.3471	12.0508
LDLR	87	6343.07	0.475554	0.0105348	25.1874	15.814
LIFR	53	399.979	0.463166	0.0147066	23.0157	21.5472
LIG1	65	565.383	0.466632	0.0179916	21.7948	20.8923
LIG3	48	1270.72	0.389593	0.00493679	6.90155	5.10638
LIPE	54	5175.62	0.470394	0.00801788	15.6304	10.4528
LMO4	109	6458.16	0.482868	0.015809	22.4616	12.8241
LOC100507855	66	8817.07	0.469666	0.0156625	11.4692	8.33333
LOC100653061	69	581.325	0.473772	0.0234822	20.0335	18.9565
LOC100996763	73	171.074	0.464537	0.0234462	51.4153	50.0959
LOC101930165	61	2224.02	0.473476	0.0130677	15.9424	12.55
LOC102724594	68	8347.07	0.469908	0.0101985	20.6028	11.0149
LOC102724652	72	1524.02	0.471368	0.0178266	19.6605	15.6901
LOC102724985	71	5288.18	0.474315	0.0101494	25.1759	16.8714
LOC102725042	53	599.949	0.466393	0.0152705	13.3153	12.1698
LPL	82	1472.39	0.476051	0.0232066	18.4551	16.0976
LRIG1	50	530.831	0.47323	0.0172161	15.3848	14.72
LRPAP1	116	1013.26	0.474661	0.0358808	57.5869	51.5948
LRRC32	63	340.103	0.467495	0.0215344	33.0603	31.7619
LRSAM1	59	859.933	0.464585	0.0108935	12.8167	9.60345
LTBR	66	465.644	0.466011	0.0207494	32.6279	30.6
LTC4S	54	5052.35	0.466155	0.00973936	21.3681	13.8113
LZTR1	125	4696.19	0.490888	0.0346917	25.1344	20.032
MACF1	47	5857.2	0.462038	0.00468735	11.7131	5.78261
MAFB	58	892.873	0.469472	0.0167092	15.4363	13.5862
MAFG	65	3219.46	0.47645	0.0120964	15.3028	13.1562
MAFK	53	782.065	0.466632	0.0128217	10.1992	9.37736
MAGEC2	58	2398.16	0.470978	0.0157713	8.83275	8.58621
MAGI2	64	2318.7	0.469569	0.0218907	24.9864	23.6984
MAGI3	47	3349.14	0.468168	0.0071262	9.13203	6.76087
MALT1	77	4025.55	0.47625	0.0133161	19.491	13.4474
MAN1A2	53	494.243	0.468313	0.0134828	12.0042	11.6226
MAP2K3	73	5153.65	0.471759	0.0114086	27.6822	17.9444
MAP2K1	154	6698.38	0.484926	0.0337846	30.5464	20.2288
MAP2K6	135	1408.12	0.475504	0.0388478	74.1945	57.8
MAP3K2	133	9567.41	0.491046	0.0301013	26.3808	17.4962
MAP3K5	131	3443.52	0.485391	0.0378044	61.0036	50.687
MAP4K2	108	2492.82	0.479814	0.0320383	34.7631	29.5
MAP4K4	69	1107.42	0.47476	0.0171715	15.9462	13.8971
MAPK1	245	64812.6	0.495429	0.0325265	89.2974	21.4016
MAPK10	182	26386.1	0.481184	0.0254199	37.6662	12.0663
MAPK3	345	63328.7	0.502983	0.051562	141.844	33.5378
MAPK8	147	9936.51	0.488937	0.0259001	41.1493	22.8562
MAPK8IP1	74	1809.58	0.475902	0.0182271	26.4239	22.9595
MAPK9	54	2551.75	0.464917	0.00629711	9.16131	6.01887
MAPKAP1	54	1637.78	0.463214	0.00999132	7.41034	6
MARK3	114	14044.1	0.478604	0.014478	21.8999	8.57522
MARS	106	5684.41	0.476001	0.0207352	29.4899	21.4057
MASP1	92	1888.95	0.478654	0.0230966	21.9671	19.0435
MAST2	51	1721.56	0.47127	0.0159686	9.87513	8.72
MAST3	52	4479.3	0.472052	0.0104321	11.1499	9.09804
MAVS	91	63882.6	0.476849	0.00911088	13.5081	6.38462
MBD3	67	4858.68	0.474562	0.0146893	15.7328	11.4545
MCM10	138	8404.59	0.484513	0.024477	30.5846	17.5693
MCM2	172	15827.6	0.490306	0.0286361	43.7541	20.5497
MCM3	373	72680.2	0.506848	0.0564853	117.648	27.9892
MCM4	109	5367.94	0.479814	0.0227031	31.6297	18.1759
MCM5	254	30931.1	0.503484	0.0529769	73.9809	32.2767
MCM6	208	16628.4	0.486949	0.0376276	47.5649	22.6039
MDH1	130	974.748	0.477399	0.0410759	72.4266	60.9923
MDM2	62	1805.64	0.470491	0.015033	15.952	14.1613
MED14	72	8706.27	0.472542	0.0108375	15.3958	10.4789
MED4	112	4472.49	0.486013	0.0257309	27.5965	20.7857
MEF2D	47	599.781	0.471466	0.0167977	11.2399	10.4468
MEOX2	63	1147.04	0.472493	0.0177877	16.1684	14.6508
MEP1A	49	1974.55	0.463544	0.00616711	10.8111	7.72917
METTL1	52	4469.53	0.478906	0.0121936	18.519	13.2353
MFAP4	50	2783.17	0.474612	0.0159959	15.5692	13.7347
MGARP	92	2779.08	0.482664	0.0270839	22.395	18.6593
MIA	67	3548.68	0.469811	0.00800977	10.2595	7.78788
MITF	99	3803.86	0.476899	0.0237004	20.8167	15.6162
MKL1	61	1758.13	0.380475	0.0127722	22.7863	20.4
MKLN1	52	5663.11	0.464917	0.00978707	11.4193	8.31373
MKNK1	117	2893.82	0.469666	0.0182141	14.2515	8.55556
MKRN1	47	3770.31	0.462602	0.00685145	12.3539	8.15217
MLH3	80	6134.66	0.476649	0.0150695	17.6125	13.481
MLLT4	62	4779.42	0.466824	0.00837405	12.9552	9.70492
MMP1	189	27038.5	0.487314	0.0248216	55.4543	18.9681
MMP2	510	52168.4	0.507356	0.0849346	166.01	29.7859
MMP25	116	5382.53	0.4764	0.0245607	29.8737	20.1826
MMP26	59	2765.74	0.472346	0.0113879	12.8407	11.2203
MMP3	145	6639.24	0.47936	0.027489	45.3858	28.1042
MMP7	58	1600.96	0.47392	0.0129128	13.3815	10.3158
MMP9	367	65252.1	0.503206	0.0471028	96.5308	19.6639
MNT	52	1672.8	0.465154	0.00794436	8.85875	7.57692
MOB4	56	936.98	0.475008	0.0177998	14.0873	12.8545
MON2	54	2472.28	0.381495	0.00358655	12.0521	6.98113
MRAS	84	4410.64	0.471319	0.0138794	17.9896	11.506
MRC1	90	4891.15	0.4763	0.0163492	18.658	12.382
MRPL41	54	829.707	0.471368	0.0115296	14.113	13.2407
MRPL53	52	1190.73	0.465821	0.0111981	11.7587	10.3654
MRPS2	60	2485.65	0.46923	0.0108963	19.2025	14.6441
MSH2	109	6021.39	0.480321	0.0191437	24.2744	14.287
MTA2	97	3372.38	0.478403	0.0231468	20.6675	15.5
MTCP1	76	3792.45	0.478151	0.0157958	13.5546	10.0526
MTHFD1L	59	5828.3	0.467639	0.00885516	10.2226	6.67241
MUC4	126	2993.88	0.482561	0.0355581	37.2569	28.04
MVD	91	2987.1	0.472837	0.0163209	11.5392	7.37363
MYBBP1A	79	658.53	0.47625	0.0275303	36.5531	35.3718
MYBL2	56	1989.39	0.473476	0.0180212	13.0686	12.0727
MYC	231	14215.8	0.493549	0.0544557	78.0004	37.8312
MYD88	176	22786.3	0.487523	0.0329485	44.0265	22.7829
MYH9	48	2166.39	0.478453	0.013821	11.8022	11.1667
MYO5A	62	826.234	0.474117	0.0237232	21.5535	20.2581
MYOC	50	1603.55	0.464537	0.0119765	15.6734	14.7551
MZB1	80	6608.32	0.471026	0.00817058	11.5766	6.43038
NAA20	51	581.305	0.466346	0.0148451	12.1376	11.14
NABP1	72	6142.71	0.473083	0.0162214	15.7471	12.2958
NAPA	54	1706.75	0.470734	0.0116479	12.4634	11.0943
NAPG	52	2323.16	0.467735	0.0082762	8.76825	7.45098
NAT9	86	2092.76	0.480371	0.0197125	24.9893	20.4235
NBEAL2	107	5073.77	0.477599	0.0278383	29.4692	21.0467
NCAPD2	82	1632.94	0.464869	0.0151187	12.7809	8.36585
NCDN	53	1521.31	0.46668	0.0117595	12.6868	11.5769
NCLN	121	12052.6	0.476799	0.0160113	20.0961	9.95
NDN	67	6733.64	0.467351	0.0103885	12.7546	9.31818
NDUFA2	66	3161.91	0.471661	0.0145603	22.2738	14.9692
NDUFA9	50	2339.45	0.469957	0.00758153	9.81026	8.16327
NDUFAF3	60	816.126	0.47765	0.0199852	11.9482	11.3729
NDUFS1	50	1467.53	0.470345	0.0109959	13.1948	11.8163
NEDD4L	91	1195.34	0.474019	0.0264561	31.1074	27.2333
NEURL2	48	1047.13	0.463685	0.00885701	7.51265	6.5625
NFE2L2	160	11542	0.491736	0.026661	42.2596	20.5723
NFIC	112	6311.69	0.474859	0.0158874	22.3769	8.875
NFKB1	197	6049.34	0.490835	0.0462628	51.8144	28.533
NFKBIA	314	36963.8	0.502928	0.0671918	104.842	39.3387
NGFR	76	3830.09	0.474859	0.013407	15.0022	10.8158
NHP2	68	2245.56	0.475008	0.017273	12.5221	10.6324
NKD2	90	6475.8	0.469811	0.01306	15.4949	9.06742
NLRC4	89	1781.28	0.468313	0.0180816	17.9796	13.5056
NLRC5	109	3511.53	0.478201	0.0279332	28.4013	23.6667
NLRP10	88	1255.41	0.47775	0.0266273	32.6956	28.3523
NLRP2	52	2570.13	0.473723	0.017378	12.9131	11.9808
NME1	102	2904.51	0.478453	0.0314819	30.4479	25.2059
NMI	59	1727.76	0.471563	0.0134672	12.9139	10.0847
NMRK2	54	1154.28	0.468216	0.0112318	14.6855	11.4151
NOC2L	51	1930.41	0.462602	0.00625918	10.2513	7.58
NOL9	118	6876.96	0.471222	0.0164162	20.9875	10.1624
NOP2	62	2450.58	0.469811	0.012201	15.7756	12.6721
NOP56	50	318.256	0.398599	0.0131769	20.7086	20.12
NOS2	502	75333.2	0.512497	0.0852762	197.597	35.5529
NOXA1	66	2248.01	0.472003	0.0189368	14.1876	11.5909
NQO1	162	4510.48	0.473723	0.0326082	30.2705	18.3333
NQO2	52	965.156	0.47269	0.0173607	11.2554	10.6154
NR0B2	49	3209.98	0.468265	0.0103657	10.5092	8.97917
NR1H3	98	1552.63	0.480017	0.0293583	31.0496	27.5567
NR1H4	54	1064.9	0.465059	0.0116316	14.9192	13.3396
NR1I2	95	4430.69	0.48205	0.0197547	25.9781	18.6277
NR1I3	76	1157.78	0.475454	0.0223335	29.0474	25.5467
NR4A1	77	1085.06	0.468843	0.0156666	14.63	12.7237
NR5A1	51	1454.41	0.475057	0.0118691	10.9761	9.27451
NR5A2	120	1483.65	0.476649	0.0375786	66.5215	58.05
NSFL1C	111	2234.36	0.471124	0.0265389	32.8984	25.5495
NSUN5	56	1263.6	0.463638	0.0132167	11.3779	9.28571
NT5DC3	51	904.953	0.467207	0.0103163	10.2748	9.4902
NT5E	93	1267.12	0.467399	0.0204414	22.5712	18.0753
NTN4	100	15711.9	0.475603	0.0130202	10.2589	5.11
NTRK1	53	3059.66	0.467976	0.00766112	12.2593	9
NUAK1	47	627.141	0.46668	0.0122956	20.509	18.087
NUCB1	80	1486.85	0.470783	0.0219486	21.1037	18.481
NUDC	98	881.991	0.476849	0.0312777	50.6035	47.8265
NUDT21	47	1343.21	0.462743	0.00733509	8.11023	6.69565
NUMB	77	1737.53	0.47171	0.0244295	22.7044	20.8831
NUP153	61	3977.5	0.470978	0.0132669	14.8112	9.62295
NUP85	67	3970.12	0.463449	0.0101381	11.0365	6.34848
NUPL1	65	3310.8	0.472297	0.0122375	11.1474	8.66154
OARD1	70	737.517	0.465773	0.0200502	27.3596	25.2571
OAZ1	88	7066.71	0.47775	0.0130379	21.9374	13.1149
OGT	53	1958.56	0.472395	0.0115038	12.3442	11.1154
OLA1	65	4424.99	0.403618	0.0101855	10.4115	8.2
OSTF1	55	2928.41	0.466155	0.00688788	5.64641	3.78182
PABPC1	87	2074.38	0.474216	0.018668	32.4687	26.093
PACSIN3	47	1113.52	0.469182	0.010776	12.5267	10.6383
PAICS	64	2634.1	0.46812	0.0115293	19.9317	17.3651
PARP1	214	20429.8	0.497323	0.0464393	55.438	27.9061
PATZ1	76	2226.44	0.47269	0.0149315	16.3071	12.2667
PAX2	62	769.591	0.471173	0.0171468	14.1721	12.7258
PAX3	59	2879.36	0.473328	0.00913628	11.3758	8.86441
PCBD1	71	2654.21	0.469666	0.0125423	16.5472	11.5286
PCNA	1022	413265	0.548897	0.130759	498.294	34.6268
PCYT1A	97	5271.43	0.472297	0.0235919	24.7328	19.8229
PDE10A	47	574.187	0.468361	0.0123094	10.4986	9.78723
PDLIM2	59	859.933	0.464585	0.0108935	12.8167	9.60345
PDS5A	88	2647.93	0.469472	0.0214982	26.3746	20.4138
PDZK1	78	860.883	0.395654	0.0178314	25.9	23.026
PECAM1	59	844.133	0.47323	0.0195671	16.75	14.9483
PELI2	132	22952.5	0.486481	0.0170771	31.4125	11.2824
PEX19	64	2856.54	0.474117	0.0116042	11.7252	9.03175
PGAP1	92	49935.9	0.483895	0.0156746	26.5855	14.8242
PHACTR2	112	5501.96	0.476849	0.0236135	31.988	22.1712
PHB2	93	1267.12	0.467399	0.0204414	22.5712	18.0753
PHF20	50	1492.7	0.384103	0.00554365	9.7386	6.89796
PHF23	74	572.797	0.472886	0.0274797	24.7433	23.9865
PIAS2	48	2899.38	0.466728	0.0110797	11.2266	9.2766
PICALM	50	806.732	0.464585	0.0163203	25.411	24.7
PIK3C2A	270	31494	0.498959	0.0446605	83.4671	25.1301
PIK3C2B	140	20698.9	0.477599	0.0187781	30.05	10.7626
PIK3CA	447	43937.8	0.499123	0.0814127	188.844	39.8744
PIK3CB	573	250099	0.517038	0.0644631	194.237	19.2605
PIK3CD	251	40363	0.495375	0.048155	81.0628	29.648
PIK3CG	144	40862.4	0.480981	0.0136872	43.7903	9.27273
PIK3R1	197	6049.34	0.490835	0.0462628	51.8144	28.533
PIK3R2	468	58026.2	0.505946	0.0860005	189.395	40.8308
PIK3R3	312	22254.1	0.491205	0.0575515	74.5596	24.2154
PIK3R5	154	16976.7	0.487262	0.0231593	40.5268	15.4837
PIM1	48	1200.39	0.469327	0.00689484	19.3707	16.6596
PITPNA	84	4161.34	0.469327	0.011017	12.026	7.04819
PITX2	47	1167.2	0.465202	0.00890973	8.89515	7.86957
PKM	56	4631.48	0.464253	0.00750497	9.14736	5.73214
PLA2G2A	226	52674.4	0.495537	0.0237269	91.8362	21.3067
PLA2G4A	212	11030.4	0.490517	0.0498251	75.8256	37.5355
PLA2G4B	184	10962.5	0.497052	0.0431702	44.4731	26.6902
PLD3	49	1794.16	0.470394	0.0107244	12.324	10.1875
PLOD3	117	1857.44	0.481387	0.0348433	56.585	49.75
PMF1-BGLAP	88	1561.24	0.46986	0.0223239	28.2364	25.0115
PNKP	55	379.345	0.462367	0.012165	16.4832	15.4815
PNP	50	1287.56	0.467255	0.00838403	10.5085	8.76
POLB	103	12576.8	0.480169	0.0153855	32.8087	19.598
POLG2	55	1650.28	0.468168	0.0101628	10.1574	8.83636
POLR1B	61	2206.44	0.473279	0.0092948	17.8608	12.1
POLR1C	87	4738.28	0.4763	0.017316	24.2253	15.8023
POLR2C	83	1774.46	0.475802	0.0240745	18.9515	16.5366
POLR2K	114	10675.3	0.48205	0.0168923	37.6016	20.2301
POU1F1	81	4156.13	0.467831	0.0152107	17.3347	11.0375
PPARD	186	11021.8	0.492641	0.045344	58.1831	34.4486
PPARG	159	2842.79	0.480727	0.0473641	86.6803	61.566
PPFIA1	51	2272.92	0.464964	0.00614966	16.1514	13.94
PPIA	76	4783.31	0.385992	0.0054907	2.66635	1.32895
PPIF	78	1432.68	0.469569	0.0186687	23.0493	19.4416
PPP1R12A	50	1808.91	0.474909	0.013919	10.7479	9.74
PPP1R2	88	3862.5	0.481082	0.0202061	25.0133	21
PPP2CA	76	8666.64	0.477449	0.014119	18.958	11.4933
PPP2R4	100	16952.4	0.478654	0.0134475	20.4457	9.10101
PPP2R5C	48	1447.9	0.46625	0.00956801	7.96618	6.29167
PPP3CA	136	2248.44	0.480219	0.0423714	72.519	60.9852
PPP3CB	233	26767.7	0.49716	0.0339339	65.6375	20.2328
PPP3CC	177	3986.42	0.48333	0.035588	82.4005	44.8352
PPP3R1	356	30729.8	0.491152	0.0632929	108.394	29.1577
PPP3R2	183	120142	0.486689	0.0213694	52.7802	12.1374
PRB1	81	3614.14	0.475504	0.014947	17.1408	11.675
PRDM14	65	2372.5	0.468409	0.00867085	10.0794	6.47692
PRDM2	86	4565.26	0.480017	0.0158514	20.1588	13.9294
PRDX1	61	504.768	0.46952	0.0211327	19.6791	18.8833
PRKAB1	97	480.875	0.472395	0.0312928	57.1553	53.5876
PRKAG1	48	532.259	0.471124	0.0161487	16.4435	15.3542
PRKAR1A	128	6878.59	0.483638	0.0293518	30.3716	20.0315
PRKCA	472	65724.1	0.503484	0.0725863	155.599	27.2527
PRKCB	139	20123.7	0.490729	0.0187167	33.6269	14.5435
PRKCD	53	646.293	0.469908	0.0163755	20.1176	18.0755
PRKCG	466	48934.3	0.503596	0.0778939	147.057	28.9677
PRKCH	68	4208.31	0.473525	0.0172277	13.4453	12.25
PRNP	95	1182.07	0.4778	0.0307963	40.606	37.3789
PROX1	96	10901.3	0.478352	0.0130261	18.6905	8.94737
PRPS2	58	6034.03	0.473476	0.0105165	18.6837	11.8947
PRPSAP1	121	2351.47	0.478704	0.0362821	57.2002	49.843
PRSS50	58	1333.78	0.471075	0.0134108	13.7764	12.1404
PSMA2	56	3957.89	0.475057	0.00758251	11.0592	8.71429
PSMA3	84	997.545	0.467255	0.0222765	31.0317	28.3253
PSMB2	82	3114.95	0.47323	0.0115741	21.2803	13.8148
PSMC6	130	11084.2	0.486637	0.0268979	31.3127	16.2846
PSMD10	109	1028.23	0.478151	0.0347884	57.8263	53.3761
PSMD3	55	629.106	0.462273	0.0171126	21.4861	20.7963
PSME4	49	5047.21	0.472297	0.00976082	11.1006	7.97959
PTBP1	73	1816.81	0.467495	0.0128171	16.9481	13.5139
PTEN	161	11915.1	0.48441	0.0318526	41.4719	20.3875
PTGDS	51	1309.15	0.465821	0.0099973	11.9135	10.12
PTGER4	50	5361.63	0.472199	0.00803351	14.5244	10
PTGIS	47	5320.8	0.470686	0.00755869	12.7791	9.95652
PTGS2	142	11498.7	0.486065	0.0222812	31.9356	16.4255
PTGS1	154	1713.8	0.480676	0.0476499	80.3922	60.9156
PTHLH	83	1977.13	0.470151	0.0194509	23.8631	18.2892
PTN	91	8524.24	0.475008	0.0132838	16.9288	9.34444
PTPN23	70	3173.73	0.479966	0.0121315	19.7866	15.7971
PTPRK	82	1394.44	0.468699	0.0196385	22.9753	20.4634
PTTG1IP	58	2027.38	0.467495	0.00918344	10.773	8.66667
PUS1	63	3651.17	0.410979	0.00954584	8.6229	6.87302
PYCR2	120	4713.32	0.481744	0.0302167	28.2704	20.521
QARS	92	1928.63	0.477199	0.027299	29.498	26.3297
RAB3D	112	6039.68	0.478553	0.0162134	26.9856	12.045
RAB7A	58	1218.13	0.474463	0.0135051	15.9323	15.3333
RAC1	178	50769.4	0.490782	0.0194719	53.1013	13.7797
RAD23A	55	1393.68	0.401163	0.00765047	17.6412	11.0926
RAE1	59	2241.63	0.472444	0.00922823	12.0347	8.91379
RAF1	486	144695	0.52148	0.0717992	192.284	32.833
RAI1	57	5077.45	0.472542	0.0126363	13.771	10.1071
RALY	123	7891.24	0.47264	0.0153	19.6013	7.70492
RANBP1	49	2494.14	0.467303	0.00886405	10.1129	8.60417
RANBP3	53	1151.31	0.468988	0.0111142	17.7847	14.5577
RANGAP1	92	3564.98	0.479814	0.0198563	22.8723	18.5385
RAP1B	62	5466.32	0.470151	0.00865685	16.3412	8.5082
RAP2A	88	2289.75	0.422459	0.0146623	8.64922	6.64773
RAPH1	52	1422.96	0.463638	0.00847116	8.14529	6.51923
RARG	93	1166.69	0.471173	0.0272398	51.0934	47.5914
RARS	58	662.224	0.466441	0.0139867	12.583	11.4912
RBBP4	58	2187.14	0.469666	0.0134093	13.8306	12.0877
RBM14	85	3526.17	0.472542	0.0146846	27.725	19.8452
RBM39	99	4310.85	0.476649	0.015369	12.364	6.42424
RBM48	67	549.238	0.470783	0.0219413	31.0637	29.9851
RBM5	120	8417.31	0.479713	0.0243886	28.2606	20.3361
RBM6	52	815.692	0.46692	0.0138652	12.1577	11.0962
RBMX	57	5476.45	0.469424	0.00962819	19.6987	13.1071
RCC2	120	14343.3	0.488884	0.020246	29.0179	15.9412
RELA	109	4276.42	0.479966	0.0204866	34.5757	23.3241
RET	124	1231.9	0.47625	0.0390767	55.3666	48.4274
RFC3	51	1955.3	0.468843	0.0106373	10.9781	8.6
RFC5	102	8372.15	0.473378	0.016044	14.9748	8.89109
RFWD3	79	2805.99	0.47127	0.0112476	16.3328	9.19231
RGS20	59	2138.42	0.467303	0.00660353	17.4003	12.3448
RGS7	99	2828.6	0.473132	0.0206372	31.7222	23.1111
RHEB	49	417.519	0.462226	0.0121495	11.4025	10.7347
RHOA	65	1586.32	0.4778	0.0142656	12.6901	11.2188
RIMS2	60	732.542	0.471026	0.0128441	24.6606	22.45
RIN2	61	1154.74	0.470734	0.0107854	18.4416	16.0833
RIOK1	59	2030.19	0.472591	0.0130762	12.1494	9.24138
RNF128	50	1881.16	0.46788	0.00650585	12.9329	9
RNF14	104	4580.68	0.473575	0.0165327	29.6183	18.2816
RNF31	97	4447.13	0.476151	0.0231763	30.0461	21.2604
RNF32	53	2020.41	0.383811	0.00481143	6.18409	4.25
RNF39	93	1267.12	0.467399	0.0204414	22.5712	18.0753
RNF43	71	916.949	0.474661	0.021336	19.6079	17.3239
RNF8	61	3256.69	0.402156	0.00597397	3.77938	2.5082
RNMTL1	56	659.294	0.46952	0.0173443	11.2017	10.6964
ROCK1	81	7426.62	0.472886	0.0123343	19.3188	10.5
ROS1	85	14950.6	0.473328	0.0111999	16.4235	9.22619
RPA3	57	477.072	0.473821	0.0210225	16.4955	15.6964
RPL11	58	2108.28	0.469278	0.0179491	16.4247	14.7241
RPL12	95	3690.14	0.481387	0.0249568	20.6851	17.2526
RPL21	53	2234.05	0.474315	0.0105542	12.2449	9.86792
RPL22	92	3051.83	0.473673	0.0196553	30.2941	22.9674
RPL23	70	1599.02	0.472101	0.0183565	17.5778	15.1884
RPL27	55	431.617	0.46923	0.0187421	21.2915	20.5091
RPL30	82	556.369	0.470199	0.0275019	38.1453	35.9634
RPL36	86	1122.31	0.4778	0.0281977	34.6416	31.7442
RPL36AL	48	1539.44	0.470394	0.012887	11.3391	9.25
RPL41	59	831.108	0.467111	0.0174451	14.1926	13.0339
RPLP1	82	5635.43	0.479461	0.0208847	14.4333	11.8171
RPN1	72	1458.79	0.46812	0.0115783	8.44425	6.23611
RPS14	51	335.62	0.470005	0.016537	26.581	25.8824
RPS17	84	6877.83	0.478906	0.0142409	21.4317	14.2048
RPS2	77	678.437	0.474167	0.0265433	37.2428	36.5974
RPS25	49	4427.05	0.473132	0.0175832	17.8905	17.3878
RPS26	71	414.797	0.47215	0.0260706	41.9965	41.0704
RPS27L	73	773.753	0.469278	0.0192904	14.5344	13.3333
RPS6KA5	67	1834.6	0.407119	0.0103492	11.1465	7.92424
RPS9	60	1267.89	0.475157	0.0161595	21.6259	17.1667
RPTOR	77	5819.62	0.470005	0.011139	20.4596	12
RTN1	96	8997	0.473181	0.0174456	17.6775	10.4737
RYK	70	1753.81	0.473083	0.0143988	19.8259	16.2609
S100A1	68	1904.44	0.471514	0.0134858	13.8279	11.8507
S100B	86	4208.67	0.479309	0.0149651	18.0003	13.1412
SAE1	78	1249.07	0.469472	0.0181704	15.6591	13.7051
SAMHD1	79	4454.96	0.475951	0.0184771	18.0713	15.9114
SAMSN1	50	785.255	0.472052	0.0138713	22.5016	19.7551
SART1	70	1083.67	0.470297	0.0231173	22.1099	20.3571
SART3	67	3795.21	0.472935	0.0100632	12.4127	8.89394
SAT1	93	1363.66	0.469617	0.0231251	25.7387	22.5914
SBF1	50	1954.33	0.469617	0.010899	16.9134	14.4694
SCFD1	82	1587.69	0.474513	0.0256007	21.1044	19.1829
SEC23B	55	1929.04	0.466585	0.0110932	9.68216	8.09091
SEC24C	58	1197.03	0.469133	0.0123333	11.4851	9.89655
SERBP1	71	2193.04	0.468699	0.0153387	12.8496	9.91549
SERPINA6	81	2506.21	0.474414	0.0175624	20.276	16.35
SERPINB5	64	918.716	0.472052	0.0160415	15.9328	14.6094
SERPINE1	79	5708.54	0.480067	0.0163857	17.3962	12.5769
SF3A1	106	9636.47	0.485029	0.0269438	25.0407	17.6476
SF3B1	59	2425.09	0.46692	0.0128846	13.7429	10.7069
SF3B2	52	1147.58	0.465202	0.0110723	11.8856	10.0588
SFPQ	61	1880	0.474364	0.0126095	12.1885	10.8667
SFXN3	55	3541.68	0.466059	0.0112133	12.7509	10.5455
SGK1	70	3912.7	0.469472	0.0126484	15.8318	11.2754
SGTA	49	969.945	0.471417	0.0113396	14.9073	12.125
SH2B3	80	5526.29	0.473083	0.014475	19.5457	14.8861
SH2D2A	110	5495.8	0.479966	0.0232082	33.4715	22.6147
SH3BP4	82	2556.39	0.470734	0.0141256	21.1203	14.8148
SH3BP5	91	5344.9	0.468892	0.0110975	17.2718	8.33333
SH3KBP1	47	4239.68	0.466728	0.00984715	9.05558	7.54348
SH3RF3	54	3360.69	0.472297	0.00886479	9.25308	7.22222
SHANK2	49	2725.44	0.468265	0.0109869	13.0031	11.0417
SHARPIN	59	1147.31	0.46692	0.0139149	15.6124	12.8814
SHC3	48	1938.35	0.416202	0.00622635	7.33414	5.97917
SHC4	123	2745.44	0.481031	0.0350748	32.8399	24.5691
SIAH1	69	3262.44	0.47264	0.0161876	14.7209	11.5294
SIN3B	55	1381.46	0.468602	0.0155501	14.6612	13.3636
SIRT5	82	1594.61	0.472101	0.0201433	24.6486	19.9383
SLC12A2	61	2696.71	0.471319	0.01103	13.752	9.51667
SLC25A13	50	1122.59	0.470054	0.0124661	12.4954	10
SLC25A4	50	348.248	0.466537	0.0173778	19.9718	19.14
SLC2A12	79	1932.29	0.475008	0.0232256	17.6788	15.3038
SLC39A11	69	1097.27	0.472346	0.0219248	21.2477	19.6232
SLC3A2	324	26190.8	0.497704	0.0567059	83.8693	24.8916
SLC4A1	167	30607.6	0.487889	0.0235672	34.2603	13.5422
SLC4A10	180	12520.1	0.48534	0.0371612	58.8058	31.8883
SLC4A8	141	12635.4	0.480118	0.0253315	31.1732	15.2857
SLC5A1	48	503.144	0.466824	0.0128343	12.1918	11.7083
SLC9A1	63	4753.56	0.47323	0.0118619	12.1268	8.06349
SLC9A3R1	93	2375.18	0.482766	0.0287412	22.4265	19.2796
SLIT2	98	2171.01	0.464064	0.0144639	12.9491	7.8866
SLU7	52	306.467	0.468795	0.015748	18.4227	17.8039
SMA4	78	3954.33	0.475157	0.0143926	14.5874	11.5714
SMAD1	284	16881.7	0.485806	0.0534421	70.7701	24.3569
SMAD2	197	5606.83	0.485535	0.0507345	70.856	26.4063
SMAD3	174	5910.05	0.486221	0.0444976	57.8894	35.6821
SMAD4	207	33506.2	0.484152	0.0266423	44.0267	12.9709
SMAD7	197	6049.34	0.490835	0.0462628	51.8144	28.533
SMAP2	55	2360.96	0.467015	0.00863015	11.7954	8.27778
SMARCA2	107	810.07	0.4778	0.0351954	59.619	55.7664
SMTN	52	1376.9	0.472984	0.0121425	14.6235	12.1373
SMURF2	62	3867.94	0.393601	0.00698968	2.71048	1.77419
SNAI2	77	1498.16	0.467495	0.0157264	20.4419	15.7662
SNAP23	52	805.045	0.467976	0.0143364	9.54366	8.17308
SNAPC5	93	20234.3	0.473723	0.013241	20.9365	9.30435
SNCA	54	1668.25	0.473723	0.00862249	15.1048	12.4815
SND1	126	8103.02	0.488622	0.0325628	31.742	22.472
SNIP1	59	722.658	0.475206	0.0214517	15.7469	14.8276
SNRK	97	848.313	0.469763	0.0297559	52.104	49
SNRPA	54	1268.97	0.470297	0.0100853	13.8823	11.2642
SNRPA1	52	6513.63	0.475454	0.00917549	12.1656	9.27451
SNRPD3	68	3434.07	0.392888	0.00599982	3.4002	1.94118
SNRPF	91	2987.1	0.472837	0.0163209	11.5392	7.37363
SNX1	88	2289.75	0.422459	0.0146623	8.64922	6.64773
SNX18	78	1448.88	0.4764	0.0267722	28.149	25.7436
SNX33	119	1050.9	0.476101	0.0371326	58.6269	49.958
SNX9	75	2478.62	0.46986	0.014145	15.6888	10.6486
SOCS4	82	1974.93	0.47645	0.0217756	22.0098	18.2099
SOD1	58	1947.05	0.472935	0.0148371	13.9497	11.6316
SOS2	112	7383.81	0.479158	0.0203175	33.0046	16.4234
SPN	60	1985.29	0.406828	0.00814989	12.3479	9.71186
SPP1	57	1062.14	0.464774	0.0148339	20.1538	19.2321
SQRDL	59	5950.94	0.369481	0.00314642	6.56347	3.54237
SRC	177	9912.9	0.486897	0.0396992	48.6275	26.858
SRGAP1	62	4544.39	0.474019	0.0102316	11.5954	8.37705
SRGAP2	52	827.546	0.468747	0.0137244	13.9562	12.4902
SRI	65	5833.2	0.370835	0.00346734	17.4078	7.54688
SRP14	92	3482.64	0.478855	0.0256067	26.2222	21.9457
SRR	52	7937.02	0.474216	0.0076317	7.10068	5.23077
SRSF11	94	6016.8	0.482817	0.0159578	23.7501	15.4301
SRSF6	63	20010.5	0.474661	0.00919153	18.1853	10.2097
SSBP1	60	228.439	0.464395	0.0179389	28.0691	27.2542
SSR1	97	2367.98	0.481642	0.028672	31.5953	23.7216
SSR4	71	4870.86	0.475554	0.0112777	14.5004	10.4714
SSTR3	102	6652.28	0.476999	0.0236622	23.088	17.2178
STAM	82	1075.55	0.477449	0.0241359	24.494	21.4146
STAP2	59	6400.38	0.466441	0.00811809	11.8602	6.74138
STAT1	243	35064.7	0.496564	0.0523726	75.0722	33.9711
STAT2	571	116138	0.519694	0.087046	201.981	30.8281
STAT3	165	9905.69	0.473723	0.0339538	31.4927	17.2667
STAT4	768	472392	0.529302	0.100923	335.992	28.5828
STAT5A	188	18833.9	0.489884	0.0329414	40.1574	20.8883
STAT5B	188	8792.36	0.481438	0.0456987	65.9401	38.2713
STAT6	213	24325.3	0.492747	0.0321616	55.5403	19.1651
STK11	61	2336.56	0.471612	0.0125549	20.7949	14.3333
STK26	57	755.368	0.475057	0.0197839	14.2294	13.5439
STK39	56	4605.69	0.471857	0.00954561	16.0402	10.0909
STK4	127	5746.97	0.486377	0.0285616	32.1812	22.5238
STMN1	111	6868.48	0.48154	0.0312966	28.7705	23.5
STOM	106	4035.25	0.474513	0.0300336	31.0898	25.6038
STRAP	59	2424.79	0.470929	0.0152147	14.0508	13.3051
STUB1	65	3651.45	0.467687	0.00886689	17.9449	12.3438
STX5	86	3185.81	0.471222	0.0190033	27.4709	22.9882
SUB1	70	910.244	0.469763	0.0205393	22.6202	21.1429
SUMO1	89	7926.37	0.478201	0.015865	26.9154	16.9205
SWAP70	68	4104.59	0.47088	0.0165054	14.4694	12.0735
SYCE1	75	3728.69	0.469182	0.0109386	16.0587	9.54667
SYT1	103	9664.99	0.478151	0.0192206	23.7207	16.301
SYTL2	84	6407.54	0.482254	0.013775	18.4124	11.747
TAB2	61	14207.8	0.477449	0.0118331	12.7198	9.16667
TAF1	59	2095.52	0.471124	0.00977543	15.6413	12.3621
TAF6L	54	4014.91	0.464158	0.00596177	11.9356	6.15094
TAF7	81	2392.62	0.474612	0.0241242	22.2247	20.3375
TAF9	50	4142.66	0.466298	0.00685911	5.71175	4.34
TAL2	72	2524.91	0.471857	0.0157058	26.9452	23.4366
TBK1	111	4413.95	0.472297	0.0257259	29.1382	22.3
TBL1X	261	52690	0.50204	0.0352024	75.0687	21.3192
TBL1XR1	168	15829.7	0.492854	0.0322022	33.5437	17.4012
TCEAL2	107	13784.7	0.481744	0.0180465	24.3066	14.1981
TCEAL4	60	2428.88	0.468313	0.0134852	11.7159	10.5333
TCF12	98	7039.32	0.472493	0.0162314	17.7486	10.5464
TCF7	156	7114.2	0.478956	0.0413435	55.495	37.5385
TCF7L1	153	17506	0.491152	0.0289746	36.8611	18.1242
TCF7L2	164	24155.6	0.484049	0.0158235	58.3652	16.8537
TERT	81	1527.67	0.472493	0.0202038	22.5072	19.8625
TEX11	104	10145.6	0.478302	0.0118257	33.6263	16.0971
TGFB1	423	53392.1	0.501598	0.0654509	106.686	21.2559
TGFB2	502	88934.1	0.510543	0.086874	199.372	37.0938
TGFB3	142	4216.2	0.472346	0.0262563	27.5966	15.1479
TGFBI	307	20766.1	0.489515	0.0603071	90.0355	29.9346
TGFBR1	137	14315.3	0.480169	0.0273325	33.8884	17.0147
TGFBR2	197	6049.34	0.490835	0.0462628	51.8144	28.533
TGFBR3	219	23238.2	0.499451	0.049566	59.8347	30.4247
THADA	80	4923.91	0.469424	0.0153984	14.5186	10.7848
THAP11	70	1900.79	0.414685	0.00956586	19.8621	15.1014
THAP8	82	1379.91	0.467735	0.0199193	23.22	20.5488
THRAP3	56	348.787	0.463449	0.0140186	13.749	13.1091
TIA1	67	2393.61	0.474364	0.00964405	22.1985	17.7273
TIMM50	56	1584.51	0.466632	0.0131004	11.5435	9.98214
TIMP3	92	12374.6	0.475206	0.0109667	26.0182	14.6593
TLR2	152	28314.2	0.485184	0.0212744	41.5815	16.3245
TLR3	158	10603.7	0.471026	0.0302388	35.7344	19.2803
TLR4	208	19275.3	0.495969	0.0389342	46.97	21.3125
TLR9	177	3986.42	0.48333	0.035588	82.4005	44.8352
TMCO3	114	10058.8	0.481591	0.0178684	26.9294	16.4071
TMEM70	70	2902.6	0.468843	0.0155589	22.029	17.7681
TMOD1	58	3578.7	0.469424	0.00860758	11.4501	8.42105
TMPO	68	1713.72	0.471759	0.0118826	13.9778	10
TNC	78	947.173	0.480828	0.0256635	25.5263	23.2179
TNF	166	15839.8	0.487836	0.0210846	31.1068	11.703
TNFAIP1	274	76349.3	0.496347	0.0361365	72.8516	16.6264
TNFAIP3	443	38163	0.500385	0.0741118	132.246	26.5611
TNFAIP8L2	135	6425.37	0.480828	0.0262891	41.572	22.6791
TNFRSF10A	151	6890.98	0.482817	0.0350635	36.1662	24.02
TNFRSF10B	880	546740	0.54126	0.10839	433.014	33.0182
TNFRSF11A	143	23493.3	0.485754	0.0181763	39.0047	14.5634
TNFSF10	165	15007.7	0.488674	0.0293045	40.8207	20.3537
TNIP1	49	340.768	0.463969	0.0160449	15.9304	15.4898
TNNT1	58	1420.46	0.466776	0.0123409	8.35554	7.34483
TNP1	77	1784.66	0.46865	0.0137431	17.0019	10.8158
TNPO3	87	592.781	0.473772	0.0271884	48.8259	46.092
TNS4	63	463.968	0.465773	0.0225303	28.6434	27.1746
TOMM22	48	3502.51	0.468409	0.00722055	11.3444	7.91489
TOMM40	63	1162.95	0.477199	0.0196306	15.0149	13.0794
TONSL	55	817.523	0.470734	0.0142476	16.5999	15.5741
TOP1	174	11616.7	0.489199	0.0314961	32.3561	16.9306
TOP2B	131	7303.75	0.47323	0.0186266	23.6006	10.2846
TP53	171	13536.7	0.487105	0.0307759	50.9714	24.8118
TP53AIP1	179	20370.7	0.488989	0.0283046	44.1168	18.4888
TP53BP2	49	365.125	0.466298	0.0148962	20.9885	18.5208
TP73	78	1624.09	0.468747	0.014089	23.573	19.2308
TPM4	89	4612.42	0.486273	0.025727	17.7902	14.1124
TPR	60	2298.07	0.40007	0.0079526	11.1685	8.62712
TRAF1	142	2291.74	0.478805	0.0405752	72.0125	54.5
TRAF2	141	14445.2	0.488727	0.022408	31.8882	16.1857
TRAF3	303	34829.9	0.494836	0.050942	73.8815	22.1291
TRAP1	74	6869.22	0.476001	0.0102461	26.2622	17.3562
TRAPPC5	50	3255.24	0.474167	0.00978759	10.8087	8.94
TRAT1	93	5264.43	0.477499	0.0181523	23.2158	16.0978
TRHDE	56	854.493	0.475057	0.0179613	15.7779	14.5091
TRIM32	59	1424.97	0.467303	0.0099342	13.6136	10.3103
TRIM8	79	11359.7	0.479158	0.0127232	17.4082	10.9231
TRIP11	68	3024.58	0.472052	0.0160318	14.2566	11.5821
TRMT10C	84	2667.37	0.420081	0.0133161	12.5821	8.78571
TRMT11	102	3813.78	0.48333	0.0276277	22.9416	18.9902
TRPC4AP	86	2103.24	0.481286	0.0241629	19.646	15.2093
TRPV1	240	23594.4	0.487627	0.0413116	54.9304	19.7782
TRPV4	135	3754.36	0.481744	0.0365204	37.2762	28.3657
TSC22D3	77	1737.53	0.47171	0.0244295	22.7044	20.8831
TSPYL4	48	4644.04	0.468506	0.00689742	4.77136	3.58333
TSSK1B	60	1693.7	0.467687	0.0133521	17.8617	15.0169
TTC9C	80	1603.19	0.471563	0.026409	30.44	28.025
TTN	119	11745.5	0.481999	0.0212404	28.0744	14.4492
TUBB	59	817.043	0.468409	0.0204432	30.902	29.7458
TUBB2B	92	64844.8	0.478001	0.00754592	31.6147	6.45055
TWIST1	231	17478.2	0.484771	0.0367378	56.6122	18.9217
TWIST2	218	34881.7	0.489989	0.0249667	79.0081	19.4516
TXNDC11	60	681.025	0.471368	0.0127376	26.2372	24.7119
UBASH3A	101	8548.04	0.476151	0.0183962	27.0915	16.32
UBE2A	59	890.329	0.463449	0.0148003	14.0189	11.9153
UBE2D1	71	2903.81	0.471368	0.0141866	16.2709	14.4571
UBQLN1	82	11032.7	0.480981	0.0161906	26.8544	19.8642
UBR4	54	1161.84	0.471319	0.0143954	18.7783	16.3585
UCHL1	64	1041.91	0.465392	0.0162284	16.0657	14.9531
UHRF2	86	1982.83	0.467928	0.015324	19.5056	13.7791
UNC45A	95	8099.65	0.422459	0.0103359	18.0005	8.84043
UPF1	55	1051.11	0.468699	0.0130392	14.9779	12.6481
UQCRC2	71	7203.42	0.481133	0.0136288	14.5466	10.0986
UROD	70	814.416	0.465821	0.0154907	25.2976	23.0857
USF1	53	1104.7	0.473181	0.0189624	12.258	11.4528
USP11	96	7179.37	0.472444	0.0158764	26.5396	17.3263
USP13	55	1415.83	0.469085	0.0125769	10.3422	8.6
USP29	77	3278.82	0.477399	0.0119977	22.1384	16.4026
USP36	70	1045.81	0.469327	0.0197217	24.391	22.971
USP42	68	3234.95	0.474562	0.0116816	17.4173	12.791
USP8	50	1860.13	0.467783	0.00859328	12.5311	8.79592
UST	49	3265.28	0.465964	0.0075464	8.61176	6.85417
UTP20	57	2282.28	0.467783	0.0106058	16.7577	13.5714
VAV1	85	3069.08	0.475405	0.0159842	17.4876	13.0471
VCAM1	137	3944.84	0.479511	0.040283	61.8151	49.438
VDR	520	118938	0.52005	0.0812252	202.142	34.5568
VEGFB	153	2603.16	0.481897	0.0458943	80.121	60.2418
VEGFA	165	13018.6	0.482459	0.0286133	48.3976	20.0854
VEGFC	394	56894.6	0.498031	0.0598433	103.641	20.3919
VHL	112	4174.78	0.467351	0.0133912	27.1894	7.73874
VRK2	50	241.647	0.46923	0.0150148	23.617	22.5306
VTN	54	3795.56	0.468024	0.0118278	15.5723	12.2642
WARS	89	13888.2	0.472297	0.01128	19.6493	7.39773
WASF3	128	10444	0.471661	0.0205137	21.1743	10.7402
WASL	61	1603.19	0.475902	0.0140821	16.0387	13.377
WDR26	77	4777.88	0.4778	0.0132635	19.1427	15.0263
WDR33	63	1951.32	0.47088	0.0125419	13.7185	11.3651
WDR83	121	5356.68	0.480625	0.0252022	32.601	18.9583
WFIKKN2	73	2744.5	0.47054	0.0137584	21.4566	17.2639
WIZ	50	1128.16	0.465773	0.0103475	12.2805	10.7551
WNK3	84	5021.16	0.472493	0.0146841	17.5571	11.8916
WNK4	70	1343.07	0.476151	0.0164815	19.4318	16.971
XIAP	172	13639	0.487836	0.0408755	41.9814	28.0292
XPA	197	6049.34	0.490835	0.0462628	51.8144	28.533
XPC	165	10952.1	0.487262	0.0408501	42.1366	25.8598
XPO1	125	10184.4	0.487941	0.0277812	27.459	19.352
XPO4	64	2389.51	0.470102	0.0123507	20.4023	15.619
XPOT	53	2643.25	0.369511	0.00781209	1.73161	1.24528
YBX2	66	448.856	0.469133	0.0228075	26.4263	25.0606
YES1	85	2555.13	0.481591	0.0223142	22.5048	19.0941
YWHAB	197	6049.34	0.490835	0.0462628	51.8144	28.533
YWHAE	135	6090.74	0.474216	0.021647	20.4675	10.4403
YWHAG	493	86888.9	0.517332	0.0884673	202.426	42.189
YY1	51	1347.88	0.464348	0.0115072	12.7904	11.7843
ZBTB1	89	6190.83	0.475951	0.0178748	18.3568	12.0455
ZCCHC10	113	3830.82	0.473525	0.0156591	10.2096	5.39823
ZFP36L1	49	7507.15	0.474315	0.0084489	15.4596	9.45833
ZFP91-CNTF	89	1632.52	0.46923	0.0248946	32.3384	28.8409
ZFYVE9	77	2363.22	0.476599	0.0148302	23.7816	18.5263
ZHX1	120	18370.2	0.478604	0.0147038	31.3792	12.3277
ZMIZ1	61	2436.88	0.399228	0.00717154	13.1692	9.41667
ZMIZ2	84	7206.72	0.47215	0.0193586	16.2332	12.2169
ZNF133	71	1777.15	0.478151	0.0210606	19.1176	16.5493
ZNF281	52	9689.86	0.471563	0.0100134	8.44589	5.55769
ZNF385A	69	1730	0.476799	0.0191472	13.6779	12.1159
ZNF510	111	1094.24	0.480219	0.0363572	49.8112	44.7928

## Sheet: candidate targets
Supplementary Table S8: Topological feature values of candidate targets for TFS against CRC
Candidate targets GENE NAME	DC(＞80)	BC(＞3389.987)	CC(＞0.4740185)	EC(＞0.016892)	NC(＞20.66752)	LAC(＞14.94827)
AKT1	306	46337.2	0.498685	0.0470932	92.5281	24.4426
AKT3	180	7794.59	0.483638	0.03362	35.8066	18.1899
ALOX12	257	64650.1	0.500605	0.0311941	96.3021	20.7578
ALOX5	197	6049.34	0.490835	0.0462628	51.8144	28.533
AP1B1	84	5098.42	0.479663	0.0181295	30.6361	23.9277
AP2A1	121	15637.1	0.489673	0.0172411	34.5591	18.375
APC	177	3986.42	0.48333	0.035588	82.4005	44.8352
APLP2	105	5911.17	0.490095	0.025825	22.3245	17.4095
ARHGEF17	107	3589.2	0.478001	0.0294473	31.4981	26.3364
ARL1	99	4247.69	0.480625	0.0179653	29.0574	19.602
ARNT	105	7388.82	0.476001	0.0176508	30.5827	19.6154
ARPC5	130	8434.22	0.482971	0.0344726	41.4654	28.4729
ASPM	112	8433.07	0.480321	0.02487	26.2531	16.8288
ATM	283	45075.6	0.5	0.0429327	105.309	31.7163
ATRIP	127	12581.2	0.478151	0.0196777	32.1656	15.7778
AXIN1	300	27965	0.495213	0.0483862	77.3483	20.77
BAX	197	6049.34	0.490835	0.0462628	51.8144	28.533
BCL2	197	6049.34	0.490835	0.0462628	51.8144	28.533
BCL2L1	197	6049.34	0.490835	0.0462628	51.8144	28.533
BCL2L2	213	24325.3	0.492747	0.0321616	55.5403	19.1651
BID	173	45022.7	0.495699	0.0214705	46.8551	15.1395
BIRC2	214	13989.4	0.486793	0.0412224	50.5164	23.7746
BIRC3	255	63975.2	0.492854	0.0228524	101.277	17.8858
BIRC5	375	79171.9	0.509857	0.0597668	121.411	28.2487
BIRC6	899	677550	0.544367	0.0762186	405.762	19.6748
BIRC7	158	14918.1	0.494568	0.0387626	40.3167	24.879
BIRC8	199	27821.5	0.493709	0.0307092	55.7142	22.9646
BRD3	126	3630.71	0.479916	0.0341731	39.776	30.5159
BRK1	123	3793.97	0.482152	0.0309713	31.4418	24.2213
BTRC	116	6232.64	0.478956	0.0296651	29.3673	23.2
CASP3	149	12478.3	0.486221	0.0305415	36.3273	19.3243
CASP7	166	10668.7	0.487471	0.0293525	44.4819	24.0848
CASP8AP2	169	31154.7	0.492055	0.0251544	45.427	19.4345
CASP9	270	29660.9	0.494192	0.0478197	65.8225	23.1933
CAT	197	6049.34	0.490835	0.0462628	51.8144	28.533
CCDC47	303	94983.7	0.502207	0.0362	90.6746	18.4106
CCDC6	295	55655	0.50022	0.04216	84.0576	22.068
CCL18	189	15237	0.48292	0.035241	54.0653	23.4947
CCL3	209	31060.6	0.498031	0.041385	54.1668	23.4038
CCL5	328	28490.4	0.497215	0.0545509	107.167	27.2355
CCL7	206	26032.6	0.492215	0.0268396	73.8291	24.039
CCL8	542	92001.8	0.510944	0.087311	203.501	32.4621
CCND1	175	14402.3	0.479511	0.0296755	40.3998	17.1264
CCND2	161	4614.6	0.483227	0.0481764	79.7152	57.3168
CCND3	168	14203.9	0.492641	0.0302154	42.5786	22.1257
CDK1	177	3986.42	0.48333	0.035588	82.4005	44.8352
CDK11A	177	3986.42	0.48333	0.035588	82.4005	44.8352
CDK14	172	23521.7	0.492374	0.0312081	41.2278	17.6491
CDK2	197	6049.34	0.490835	0.0462628	51.8144	28.533
CDK20	189	8620.08	0.486221	0.0470083	67.8869	40.037
CDK4	137	9102.08	0.478956	0.0225843	34.3287	18.438
CDK5	200	20086	0.493442	0.0417853	51.8012	25.4673
CDK5R1	178	49411.4	0.488098	0.0228458	49.8756	16.1751
CDK7	165	30178.2	0.482254	0.0261223	41.4626	17.6585
CDK8	143	8167.12	0.479916	0.0257199	29.943	16.4225
CDK9	231	17478.2	0.484771	0.0367378	56.6122	18.9217
CDKN1A	177	3986.42	0.48333	0.035588	82.4005	44.8352
CDKN1C	162	9664	0.480727	0.0310295	50.5671	26.6832
CDKN2A	177	3986.42	0.48333	0.035588	82.4005	44.8352
CEACAM3	108	4125.07	0.479663	0.0264839	28.6876	22.6636
CEBPE	234	14375.4	0.489147	0.0480224	74.1822	30.5408
CEBPG	506	216719	0.516275	0.0574889	219.538	24.996
CHEK1	177	3986.42	0.48333	0.035588	82.4005	44.8352
CHMP2A	96	3713.54	0.480574	0.0206102	24.2078	18.4211
CLK3	128	17680.2	0.489305	0.0308309	27.2318	17.874
COL18A1	138	11932.8	0.490464	0.0332519	30.4282	18.0803
COL1A1	485	82342.1	0.509001	0.0814529	164.513	31.8388
COL1A2	179	17245.4	0.487001	0.0315714	43.144	22.6517
CREBBP	629	168467	0.522018	0.0918793	247.646	31.7803
CSNK1A1	201	21377.4	0.498358	0.0418916	55.1076	26.36
CSTF1	380	81516.6	0.508603	0.0559882	150.103	33.8021
CTBP1	138	8613.67	0.48815	0.0283404	29.3955	17.8175
CTBP2	164	18211	0.490676	0.0266468	47.7225	21.7055
CTNNA1	119	12670.6	0.483535	0.021968	32.0641	17.9237
CTNNB1	164	7669.06	0.490676	0.0431527	45.6758	31.4724
CTNND2	125	8971.17	0.484152	0.0304569	35.9347	24.2258
CTPS1	175	14402.3	0.479511	0.0296755	40.3998	17.1264
CUL1	271	56742.2	0.498249	0.0487467	82.8158	28.0444
CXCL13	165	29486	0.487105	0.0216272	40.8038	15.6707
CXCR4	378	63613.2	0.507809	0.0603009	123.809	27.6976
DDX1	177	6940.95	0.491152	0.0483636	53.7983	37.0625
DFFA	205	18263.8	0.491311	0.0285828	66.2244	23.3627
DLD	118	9430.91	0.474562	0.0222185	23.5456	16.0339
E2F1	197	6049.34	0.490835	0.0462628	51.8144	28.533
EGF	150	15910.9	0.482152	0.0345804	46.2769	25.953
EGFR	205	22609.2	0.492374	0.037224	46.1797	19.402
ELAVL1	120	9152.45	0.483022	0.0232345	30.4617	19.3445
EPOR	112	7016.42	0.483278	0.0224033	30.0565	20.964
ERBB2	138	7108.59	0.48721	0.0357637	38.2701	27.6496
EZR	103	7224.23	0.477199	0.0193813	24.4342	15.2843
FADD	135	4239.66	0.476101	0.0307768	38.4112	28.6194
FAS	196	5973.41	0.480017	0.0458318	62.6709	33.8256
FASLG	212	24452.5	0.492321	0.0335224	58.1773	23.4455
FASN	247	41429.1	0.496347	0.0317652	59.4607	17.0163
FDPS	133	9689.72	0.486637	0.0293945	27.5979	17.197
FEM1B	111	5720.54	0.476749	0.020407	27.8276	18.2455
FLT1	190	9508.31	0.476101	0.0350345	43.8781	19.6667
FLT3	177	3986.42	0.48333	0.035588	82.4005	44.8352
FLT4	225	7911.4	0.48534	0.0505966	82.0906	38.6964
FOS	190	10804.5	0.484771	0.0397486	54.3161	27.1058
FOXO3	109	3727.14	0.485754	0.032693	29.5351	24.3333
FSCN1	105	5243.72	0.483073	0.0211059	22.5185	16.9231
GSTM1	212	37322.4	0.493656	0.0361534	53.1256	18.8294
GSTP1	223	15978.3	0.487262	0.0419124	79.7106	33.3874
H3F3AP4	115	5572.28	0.485702	0.0258461	25.066	16.2982
HADHB	130	5576.74	0.481082	0.0244269	30.4207	17.7364
HDAC11	177	3986.42	0.48333	0.035588	82.4005	44.8352
HDAC3	254	13590.6	0.486741	0.0496318	67.1655	26.8419
HDAC4	318	34143.8	0.498631	0.0547064	79.3984	23.5521
HDAC5	416	36655.8	0.497486	0.0719174	119.107	26.5711
HDAC7	136	4827.78	0.486637	0.0339198	35.7866	23.9778
HDAC9	232	36438.1	0.49446	0.0351617	61.2206	22.5628
HDGF	99	5973.44	0.481999	0.022237	21.8376	15.6429
HGF	213	24325.3	0.492747	0.0321616	55.5403	19.1651
HIF1A	417	51821.1	0.498085	0.0614121	115.107	21.3245
HSD17B10	116	3617.47	0.481031	0.033746	34.9917	28.319
HUS1	108	11793.7	0.481897	0.0231001	23.9973	15.5701
IGF1	144	7580.11	0.47941	0.0345346	47.8762	32.4028
IGF1R	206	22809	0.493709	0.0370622	54.3882	22.0537
IGFBP3	132	4011.45	0.475902	0.0259963	26.957	17.5649
IKBKB	201	21377.4	0.498358	0.0418916	55.1076	26.36
IKBKG	749	541463	0.535592	0.0698081	266.68	17.0174
IL10RA	336	154264	0.506171	0.0388867	103.23	18.609
IL10	274	53842.2	0.502872	0.0416571	84.0082	25.7143
IL13RA2	148	28161.6	0.484978	0.0270716	33.9112	18.9864
IL16	268	14461	0.486117	0.0438705	70.6977	21.2135
IL18	195	16085	0.483535	0.0304919	37.0945	15.5464
IL18RAP	741	187392	0.526669	0.110209	321.973	35.7419
IL1A	462	246205	0.511978	0.0398559	204.084	20.0174
IL1B	369	235830	0.5098	0.0456188	118.455	19.1355
IL1RAP	193	31329.8	0.489305	0.0319096	39.6095	16.4948
IL1RL2	290	23359.6	0.488412	0.0578793	94.4365	32.654
IL24	168	10548.3	0.481438	0.0304302	44.6697	23.0599
IL27RA	217	21160.8	0.499397	0.042529	64.0899	29.3611
IL2RA	258	58898.2	0.493709	0.0392083	88.7193	20.2412
IL2RB	197	6049.34	0.490835	0.0462628	51.8144	28.533
IL2RG	243	19532	0.493014	0.0540819	75.0376	33.8719
IL6	318	43908.7	0.50011	0.0548213	97.3008	27.7319
ILK	117	4521.78	0.478252	0.0266402	29.4879	21.7436
ITGB7	118	5310.27	0.478503	0.0277062	39.6205	26.9487
JUN	137	6449.01	0.477099	0.0241003	33.6472	17.1912
KNDC1	131	17524.7	0.486845	0.0208554	29.7965	15.4538
KRT10	122	8463.92	0.48565	0.0295026	27.7497	17.2479
LAMTOR3	121	9974.67	0.485806	0.0258013	22.7853	15.2893
LZTR1	125	4696.19	0.490888	0.0346917	25.1344	20.032
MAP2K1	154	6698.38	0.484926	0.0337846	30.5464	20.2288
MAP3K2	133	9567.41	0.491046	0.0301013	26.3808	17.4962
MAP3K5	131	3443.52	0.485391	0.0378044	61.0036	50.687
MAPK1	245	64812.6	0.495429	0.0325265	89.2974	21.4016
MAPK3	345	63328.7	0.502983	0.051562	141.844	33.5378
MAPK8	147	9936.51	0.488937	0.0259001	41.1493	22.8562
MARS	106	5684.41	0.476001	0.0207352	29.4899	21.4057
MCM10	138	8404.59	0.484513	0.024477	30.5846	17.5693
MCM2	172	15827.6	0.490306	0.0286361	43.7541	20.5497
MCM3	373	72680.2	0.506848	0.0564853	117.648	27.9892
MCM4	109	5367.94	0.479814	0.0227031	31.6297	18.1759
MCM5	254	30931.1	0.503484	0.0529769	73.9809	32.2767
MCM6	208	16628.4	0.486949	0.0376276	47.5649	22.6039
MED4	112	4472.49	0.486013	0.0257309	27.5965	20.7857
MITF	99	3803.86	0.476899	0.0237004	20.8167	15.6162
MMP1	189	27038.5	0.487314	0.0248216	55.4543	18.9681
MMP2	510	52168.4	0.507356	0.0849346	166.01	29.7859
MMP25	116	5382.53	0.4764	0.0245607	29.8737	20.1826
MMP3	145	6639.24	0.47936	0.027489	45.3858	28.1042
MMP9	367	65252.1	0.503206	0.0471028	96.5308	19.6639
MYC	231	14215.8	0.493549	0.0544557	78.0004	37.8312
MYD88	176	22786.3	0.487523	0.0329485	44.0265	22.7829
NBEAL2	107	5073.77	0.477599	0.0278383	29.4692	21.0467
NFE2L2	160	11542	0.491736	0.026661	42.2596	20.5723
NFKB1	197	6049.34	0.490835	0.0462628	51.8144	28.533
NFKBIA	314	36963.8	0.502928	0.0671918	104.842	39.3387
NLRC5	109	3511.53	0.478201	0.0279332	28.4013	23.6667
NOS2	502	75333.2	0.512497	0.0852762	197.597	35.5529
NR1I2	95	4430.69	0.48205	0.0197547	25.9781	18.6277
PARP1	214	20429.8	0.497323	0.0464393	55.438	27.9061
PCNA	1022	413265	0.548897	0.130759	498.294	34.6268
PHACTR2	112	5501.96	0.476849	0.0236135	31.988	22.1712
PIK3C2A	270	31494	0.498959	0.0446605	83.4671	25.1301
PIK3CA	447	43937.8	0.499123	0.0814127	188.844	39.8744
PIK3CB	573	250099	0.517038	0.0644631	194.237	19.2605
PIK3CD	251	40363	0.495375	0.048155	81.0628	29.648
PIK3R1	197	6049.34	0.490835	0.0462628	51.8144	28.533
PIK3R2	468	58026.2	0.505946	0.0860005	189.395	40.8308
PIK3R3	312	22254.1	0.491205	0.0575515	74.5596	24.2154
PIK3R5	154	16976.7	0.487262	0.0231593	40.5268	15.4837
PLA2G2A	226	52674.4	0.495537	0.0237269	91.8362	21.3067
PLA2G4A	212	11030.4	0.490517	0.0498251	75.8256	37.5355
PLA2G4B	184	10962.5	0.497052	0.0431702	44.4731	26.6902
POLR1C	87	4738.28	0.4763	0.017316	24.2253	15.8023
POLR2K	114	10675.3	0.48205	0.0168923	37.6016	20.2301
PPARD	186	11021.8	0.492641	0.045344	58.1831	34.4486
PPP1R2	88	3862.5	0.481082	0.0202061	25.0133	21
PPP3CB	233	26767.7	0.49716	0.0339339	65.6375	20.2328
PPP3CC	177	3986.42	0.48333	0.035588	82.4005	44.8352
PPP3R1	356	30729.8	0.491152	0.0632929	108.394	29.1577
PRKAR1A	128	6878.59	0.483638	0.0293518	30.3716	20.0315
PRKCA	472	65724.1	0.503484	0.0725863	155.599	27.2527
PRKCG	466	48934.3	0.503596	0.0778939	147.057	28.9677
PSMC6	130	11084.2	0.486637	0.0268979	31.3127	16.2846
PTEN	161	11915.1	0.48441	0.0318526	41.4719	20.3875
PTGS2	142	11498.7	0.486065	0.0222812	31.9356	16.4255
PYCR2	120	4713.32	0.481744	0.0302167	28.2704	20.521
RAF1	486	144695	0.52148	0.0717992	192.284	32.833
RANGAP1	92	3564.98	0.479814	0.0198563	22.8723	18.5385
RBM5	120	8417.31	0.479713	0.0243886	28.2606	20.3361
RCC2	120	14343.3	0.488884	0.020246	29.0179	15.9412
RELA	109	4276.42	0.479966	0.0204866	34.5757	23.3241
RNF31	97	4447.13	0.476151	0.0231763	30.0461	21.2604
RPL12	95	3690.14	0.481387	0.0249568	20.6851	17.2526
SF3A1	106	9636.47	0.485029	0.0269438	25.0407	17.6476
SH2D2A	110	5495.8	0.479966	0.0232082	33.4715	22.6147
SLC3A2	324	26190.8	0.497704	0.0567059	83.8693	24.8916
SLC4A10	180	12520.1	0.48534	0.0371612	58.8058	31.8883
SLC4A8	141	12635.4	0.480118	0.0253315	31.1732	15.2857
SMAD1	284	16881.7	0.485806	0.0534421	70.7701	24.3569
SMAD2	197	5606.83	0.485535	0.0507345	70.856	26.4063
SMAD3	174	5910.05	0.486221	0.0444976	57.8894	35.6821
SMAD7	197	6049.34	0.490835	0.0462628	51.8144	28.533
SND1	126	8103.02	0.488622	0.0325628	31.742	22.472
SOS2	112	7383.81	0.479158	0.0203175	33.0046	16.4234
SRC	177	9912.9	0.486897	0.0396992	48.6275	26.858
SRP14	92	3482.64	0.478855	0.0256067	26.2222	21.9457
SSTR3	102	6652.28	0.476999	0.0236622	23.088	17.2178
STAT1	243	35064.7	0.496564	0.0523726	75.0722	33.9711
STAT2	571	116138	0.519694	0.087046	201.981	30.8281
STAT4	768	472392	0.529302	0.100923	335.992	28.5828
STAT5A	188	18833.9	0.489884	0.0329414	40.1574	20.8883
STAT5B	188	8792.36	0.481438	0.0456987	65.9401	38.2713
STAT6	213	24325.3	0.492747	0.0321616	55.5403	19.1651
STK4	127	5746.97	0.486377	0.0285616	32.1812	22.5238
STMN1	111	6868.48	0.48154	0.0312966	28.7705	23.5
STOM	106	4035.25	0.474513	0.0300336	31.0898	25.6038
SYT1	103	9664.99	0.478151	0.0192206	23.7207	16.301
TBL1X	261	52690	0.50204	0.0352024	75.0687	21.3192
TBL1XR1	168	15829.7	0.492854	0.0322022	33.5437	17.4012
TCF7	156	7114.2	0.478956	0.0413435	55.495	37.5385
TCF7L1	153	17506	0.491152	0.0289746	36.8611	18.1242
TGFB1	423	53392.1	0.501598	0.0654509	106.686	21.2559
TGFB2	502	88934.1	0.510543	0.086874	199.372	37.0938
TGFBI	307	20766.1	0.489515	0.0603071	90.0355	29.9346
TGFBR1	137	14315.3	0.480169	0.0273325	33.8884	17.0147
TGFBR2	197	6049.34	0.490835	0.0462628	51.8144	28.533
TGFBR3	219	23238.2	0.499451	0.049566	59.8347	30.4247
TLR2	152	28314.2	0.485184	0.0212744	41.5815	16.3245
TLR4	208	19275.3	0.495969	0.0389342	46.97	21.3125
TLR9	177	3986.42	0.48333	0.035588	82.4005	44.8352
TMCO3	114	10058.8	0.481591	0.0178684	26.9294	16.4071
TNFAIP1	274	76349.3	0.496347	0.0361365	72.8516	16.6264
TNFAIP3	443	38163	0.500385	0.0741118	132.246	26.5611
TNFAIP8L2	135	6425.37	0.480828	0.0262891	41.572	22.6791
TNFRSF10A	151	6890.98	0.482817	0.0350635	36.1662	24.02
TNFRSF10B	880	546740	0.54126	0.10839	433.014	33.0182
TNFSF10	165	15007.7	0.488674	0.0293045	40.8207	20.3537
TOP1	174	11616.7	0.489199	0.0314961	32.3561	16.9306
TP53	171	13536.7	0.487105	0.0307759	50.9714	24.8118
TP53AIP1	179	20370.7	0.488989	0.0283046	44.1168	18.4888
TRAF2	141	14445.2	0.488727	0.022408	31.8882	16.1857
TRAF3	303	34829.9	0.494836	0.050942	73.8815	22.1291
TRAT1	93	5264.43	0.477499	0.0181523	23.2158	16.0978
TRMT11	102	3813.78	0.48333	0.0276277	22.9416	18.9902
TRPV1	240	23594.4	0.487627	0.0413116	54.9304	19.7782
TRPV4	135	3754.36	0.481744	0.0365204	37.2762	28.3657
TWIST1	231	17478.2	0.484771	0.0367378	56.6122	18.9217
TWIST2	218	34881.7	0.489989	0.0249667	79.0081	19.4516
UBASH3A	101	8548.04	0.476151	0.0183962	27.0915	16.32
VCAM1	137	3944.84	0.479511	0.040283	61.8151	49.438
VDR	520	118938	0.52005	0.0812252	202.142	34.5568
VEGFA	165	13018.6	0.482459	0.0286133	48.3976	20.0854
VEGFC	394	56894.6	0.498031	0.0598433	103.641	20.3919
WDR83	121	5356.68	0.480625	0.0252022	32.601	18.9583
XIAP	172	13639	0.487836	0.0408755	41.9814	28.0292
XPA	197	6049.34	0.490835	0.0462628	51.8144	28.533
XPC	165	10952.1	0.487262	0.0408501	42.1366	25.8598
XPO1	125	10184.4	0.487941	0.0277812	27.459	19.352
YWHAB	197	6049.34	0.490835	0.0462628	51.8144	28.533
YWHAG	493	86888.9	0.517332	0.0884673	202.426	42.189
