# Supplementary material for: Tianfoshen oral liquid: a CFDA approved clinical traditional Chinese medicine, normalizes major cellular pathways disordered during colorectal carcinogenesis
Source: Oncotarget. 2017 Jan 16;8(9):14549–69. doi: 10.18632/oncotarget.14675 (PMC5362425; doi:10.18632/oncotarget.14675)
Supplement: Supplementary file 10 [file oncotarget-08-14549-s010.xls]

## Sheet: Sheet1
Supplementarry Table S9. Compositive compounds of each ingredient in TFS
Herbname	Chemname	CID	OB	DL	inchikey
Radix Panacis Quinquefolii (Xi Yang Shen, RPQ)	α-Curcumene	442360	4.68	0.06	VMYXUZSZMNBRCN-CQSZACIVSA-N
Radix Panacis Quinquefolii (Xi Yang Shen, RPQ)	β-caryophyllene	5281515	29.7	0.09	NPNUFJAVOOONJE-GFUGXAQUSA-N
Radix Panacis Quinquefolii (Xi Yang Shen, RPQ)	Methose	5984	1.68	0.03	BJHIKXHVCXFQLS-UYFOZJQFSA-N
Radix Panacis Quinquefolii (Xi Yang Shen, RPQ)	palmitic acid	985	19.3	0.1	IPCSVZSSVZVIGE-UHFFFAOYSA-N
Radix Panacis Quinquefolii (Xi Yang Shen, RPQ)	(Z)-caryophyllene	6429301	30.29	0.09	NPNUFJAVOOONJE-BLOBHPOZSA-N
Radix Panacis Quinquefolii (Xi Yang Shen, RPQ)	isoeugenol	853433	70.1	0.04	BJIOGJUNALELMI-ONEGZZNKSA-N
Radix Panacis Quinquefolii (Xi Yang Shen, RPQ)	oleanolic acid	10494	30.02	0.76	MIJYXULNPSFWEK-GTOFXWBISA-N
Radix Panacis Quinquefolii (Xi Yang Shen, RPQ)	caprylic acid	379	16.4	0.02	WWZKQHOCKIZLMA-UHFFFAOYSA-N
Radix Panacis Quinquefolii (Xi Yang Shen, RPQ)	Sitogluside	5742590	20.63	0.62	NPJICTMALKLTFW-OFUAXYCQSA-N
Radix Panacis Quinquefolii (Xi Yang Shen, RPQ)	β-sitosterol	222284	36.91	0.75	KZJWDPNRJALLNS-VJSFXXLFSA-N
Radix Panacis Quinquefolii (Xi Yang Shen, RPQ)	linolenic acid	5280934	45.01	0.15	DTOSIQBPPRVQHS-PDBXOOCHSA-N
Radix Panacis Quinquefolii (Xi Yang Shen, RPQ)	Farnesene	5281517	17.42	0.05	JSNRRGGBADWTMC-NTCAYCPXSA-N
Radix Panacis Quinquefolii (Xi Yang Shen, RPQ)	Linoleic	5282457	41.9	0.14	OYHQOLUKZRVURQ-AVQMFFATSA-N
Radix Panacis Quinquefolii (Xi Yang Shen, RPQ)	stearic acid	5281	17.83	0.14	QIQXTHQIDYTFRH-UHFFFAOYSA-N
Radix Panacis Quinquefolii (Xi Yang Shen, RPQ)	hexadecane	11006	12.32	0.06	DCAYPVUWAIABOU-UHFFFAOYSA-N
Radix Panacis Quinquefolii (Xi Yang Shen, RPQ)	Dodekan	8182	17.74	0.02	SNRUBQQJIBEYMU-UHFFFAOYSA-N
Radix Panacis Quinquefolii (Xi Yang Shen, RPQ)	(+)-α-Curcumene	3083834	26.56	0.06	VMYXUZSZMNBRCN-AWEZNQCLSA-N
Radix Panacis Quinquefolii (Xi Yang Shen, RPQ)	Hepanal	15560276	53.83	0.1	SPCXZDDGSGTVAW-XIDUGBJDSA-N
Radix Panacis Quinquefolii (Xi Yang Shen, RPQ)	β-Bisabolene	68128	29.59	0.06	XZRVRYFILCSYSP-HNNXBMFYSA-N
Radix Panacis Quinquefolii (Xi Yang Shen, RPQ)	Pisol	8193	18.5	0.03	LQZZUXJYWNFBMV-UHFFFAOYSA-N
Radix Panacis Quinquefolii (Xi Yang Shen, RPQ)	octanol	957	21.06	0.01	KBPLFHHGFOOTCA-UHFFFAOYSA-N
Radix Panacis Quinquefolii (Xi Yang Shen, RPQ)	Daturic acid	10465	18.51	0.12	KEMQGTRYUADPNZ-UHFFFAOYSA-N
Radix Panacis Quinquefolii (Xi Yang Shen, RPQ)	Isocaryophyllene	5281522	27.3	0.09	NPNUFJAVOOONJE-FLFDDASRSA-N
Radix Panacis Quinquefolii (Xi Yang Shen, RPQ)	3-phenylundecane	20655	4.63	0.08	NVHBFHMWJJMQTG-MRXNPFEDSA-N
Radix Panacis Quinquefolii (Xi Yang Shen, RPQ)	panaxynol	5281149	42.44	0.1	UGJAEDFOKNAMQD-QXPKXGMISA-N
Radix Panacis Quinquefolii (Xi Yang Shen, RPQ)	Pulegone	442495	51.6	0.03	NZGWDASTMWDZIW-MRVPVSSYSA-N
Radix Panacis Quinquefolii (Xi Yang Shen, RPQ)	hexanoic acid	8892	73.08	0.01	FUZZWVXGSFPDMH-UHFFFAOYSA-N
Radix Panacis Quinquefolii (Xi Yang Shen, RPQ)	UND	14257	17.15	0.02	RSJKGSCJYJTIGS-UHFFFAOYSA-N
Radix Panacis Quinquefolii (Xi Yang Shen, RPQ)	β-Curcumene	14014430	4.48	0.06	XISBISVWIJDEQH-CQSZACIVSA-N
Radix Panacis Quinquefolii (Xi Yang Shen, RPQ)	capsaicin	1548943	10.31	0.2	YKPUWZUDDOIDPM-SOFGYWHQSA-N
Radix Panacis Quinquefolii (Xi Yang Shen, RPQ)	(4S)-1-methyl-4-(6-methylhepta-1,5-dien-2-yl)cyclohexene	10104370	20.3	0.06	XZRVRYFILCSYSP-OAHLLOKOSA-N
Radix Panacis Quinquefolii (Xi Yang Shen, RPQ)	IPH	20488062	36.05	0.01	ISWSIDIOOBJBQZ-UHFFFAOYSA-N
Radix Panacis Quinquefolii (Xi Yang Shen, RPQ)	nonanoic acid	8158	40.51	0.02	FBUKVWPVBMHYJY-UHFFFAOYSA-N
Radix Panacis Quinquefolii (Xi Yang Shen, RPQ)	Nonanol	8914	33.19	0.01	ZWRUINPWMLAQRD-UHFFFAOYSA-N
Radix Panacis Quinquefolii (Xi Yang Shen, RPQ)	Encecalin	114703	21.36	0.11	WXVLCNREBFDEKS-UHFFFAOYSA-N
Radix Panacis Quinquefolii (Xi Yang Shen, RPQ)	Pulsatillic acid	10672073	24.49	0.77	FRBHXYYJMYBCSK-SECHYRITSA-N
Radix Panacis Quinquefolii (Xi Yang Shen, RPQ)	heptanoic acid	8094	13.38	0.01	MNWFXJYAOYHMED-UHFFFAOYSA-N
Radix Panacis Quinquefolii (Xi Yang Shen, RPQ)	Methyl octylate	8091	18.71	0.02	JGHZJRVDZXSNKQ-UHFFFAOYSA-N
Radix Panacis Quinquefolii (Xi Yang Shen, RPQ)	ginsenoside Ro_qt	7055468	17.62	0.76	MIJYXULNPSFWEK-CGXHKNHBSA-N
Radix Panacis Quinquefolii (Xi Yang Shen, RPQ)	16-Oxoseratenediol	Not Available	15.1	0.75	VNOKAWVKCFUZGK-PUFFNIGPSA-N
Radix Panacis Quinquefolii (Xi Yang Shen, RPQ)	(3S,5R,6S,8R,9R,10R,12R,13R,14R,17S)-17-[(2S)-2-hydroxy-6-methylhept-5-en-2-yl]-4,4,8,10,14-pentamethyl-2,3,5,6,7,9,11,12,13,15,16,17-dodecahydro-1H-cyclopenta[a]phenanthrene-3,6,12-triol	11468733	20.13	0.78	SHCBCKBYTHZQGZ-CJPZEJHVSA-N
Radix Panacis Quinquefolii (Xi Yang Shen, RPQ)	20(s)-protopanaxadiol	9920281	29.69	0.77	PYXFVCFISTUSOO-VUFVRDRTSA-N
Radix Panacis Quinquefolii (Xi Yang Shen, RPQ)	Ditertbutyl phthalate	121712	43.67	0.13	RYCNBIYTZSGSPI-UHFFFAOYSA-N
Radix Panacis Quinquefolii (Xi Yang Shen, RPQ)	ginsenoside Ro	11815492	1.98	0.05	NFZYDZXHKFHPGA-UPULUGQVSA-N
Radix Panacis Quinquefolii (Xi Yang Shen, RPQ)	Gypnoside V_qt	6440398	29.69	0.77	PYXFVCFISTUSOO-XPRAATSESA-N
Radix Panacis Quinquefolii (Xi Yang Shen, RPQ)	Ginsenoside-Ra1	100941542	7.09	0.02	KVMXBSSOCCPAOR-KHMVMXOBSA-N
Radix Panacis Quinquefolii (Xi Yang Shen, RPQ)	(3S,5R,8R,9R,10R,12R,13R,14R,17S)-17-[(2S)-2-hydroxy-6-methylhept-5-en-2-yl]-4,4,8,10,14-pentamethyl-2,3,5,6,7,9,11,12,13,15,16,17-dodecahydro-1H-cyclopenta[a]phenanthrene-3,12-diol	11213350	29.69	0.77	PYXFVCFISTUSOO-HKUCOEKDSA-N
Radix Panacis Quinquefolii (Xi Yang Shen, RPQ)	ginsenoside rh2	119307	36.32	0.56	CKUVNOCSBYYHIS-IRFFNABBSA-N
Radix Panacis Quinquefolii (Xi Yang Shen, RPQ)	(Z,Z)-α-farnesene	5317320	8.47	0.05	CXENHBSYCFFKJS-LOQWIJHWSA-N
Radix Panacis Quinquefolii (Xi Yang Shen, RPQ)	vitamin a	445354	19.53	0.16	FPIPGXGPPPQFEQ-OVSJKPMPSA-N
Radix Panacis Quinquefolii (Xi Yang Shen, RPQ)	ocotillol	12313665	25.53	0.82	XSQYWMLMQVUWSF-KATWBKOUSA-N
Radix Panacis Quinquefolii (Xi Yang Shen, RPQ)	Gypenoside I_qt	92132407	29.69	0.77	PYXFVCFISTUSOO-SCQRYBLCSA-N
Radix Panacis Quinquefolii (Xi Yang Shen, RPQ)	gypenosideⅧ_qt	24721561	11.37	0.8	DISMBPVPRUPUKQ-ZWTIFYCVSA-N
Radix Panacis Quinquefolii (Xi Yang Shen, RPQ)	gypenosideXVII	44584555	3.51	0.1	ZRBFCAALKKNCJG-ZYONAWQQSA-N
Radix Panacis Quinquefolii (Xi Yang Shen, RPQ)	ginsenoside Rb3	12912363	6.02	0.04	SNPYJWZTTUVUIS-FKPCVPNDSA-N
Radix Panacis Quinquefolii (Xi Yang Shen, RPQ)	ginsenoside Rb3_qt	77906406	29.65	0.81	OGUWBAMQFRRHTB-VPWWTUOVSA-N
Radix Panacis Quinquefolii (Xi Yang Shen, RPQ)	stigmast-7-enol	12315384	37.42	0.75	YSKVBPGQYRAUQO-UBCZCFGNSA-N
Radix Panacis Quinquefolii (Xi Yang Shen, RPQ)	papaverine	4680	64.04	0.38	XQYZDYMELSJDRZ-UHFFFAOYSA-N
Radix Panacis Quinquefolii (Xi Yang Shen, RPQ)	Lithospermic acid B	6451084	3.01	0.41	SNKFFCBZYFGCQN-VWUOOIFGSA-N
Radix Panacis Quinquefolii (Xi Yang Shen, RPQ)	2-Butyl-4-hydroxyanisole	8456	66.46	0.05	MRBKEAMVRSLQPH-UHFFFAOYSA-N
Radix Panacis Quinquefolii (Xi Yang Shen, RPQ)	ginsenoside rd_qt	46887678	12.23	0.77	PYXFVCFISTUSOO-KAAKTMSKSA-N
Radix Panacis Quinquefolii (Xi Yang Shen, RPQ)	panaxydol	126312	61.67	0.13	GVLDSGIQZAFIAN-IXDOHACOSA-N
Radix Panacis Quinquefolii (Xi Yang Shen, RPQ)	ZINC02011663	445789	30.78	0.01	NMRPBPVERJPACX-MRVPVSSYSA-N
Radix Panacis Quinquefolii (Xi Yang Shen, RPQ)	daucosterol	71628	3.65	0.63	NPJICTMALKLTFW-FQZOOVCPSA-N
Radix Panacis Quinquefolii (Xi Yang Shen, RPQ)	daucosterol_qt	45358119	36.91	0.75	KZJWDPNRJALLNS-ZBNQVYKFSA-N
Radix Panacis Quinquefolii (Xi Yang Shen, RPQ)	phosphatdic acid	25163993	19.32	0.05	YOMDOOYNZDMRMW-RXMQYKEDSA-N
Radix Panacis Quinquefolii (Xi Yang Shen, RPQ)	Daturilin	Not Available	50.37	0.77	QUGZOXCXHGEACS-ZFEQYVDASA-N
Radix Panacis Quinquefolii (Xi Yang Shen, RPQ)	2-phenyldodecane	17628	3.81	0.1	VRPRIAVYSREHAN-QGZVFWFLSA-N
Radix Panacis Quinquefolii (Xi Yang Shen, RPQ)	PHENYLACETONE	7678	39.66	0.02	QCCDLTOVEPVEJK-UHFFFAOYSA-N
Radix Panacis Quinquefolii (Xi Yang Shen, RPQ)	6-phenyldodecane	17629	3.98	0.08	ZYHJQFMTTFCBKH-KRWDZBQOSA-N
Radix Panacis Quinquefolii (Xi Yang Shen, RPQ)	6-PHENYLUNDECANE	20660	4.44	0.07	WCABIRIFXVXGQH-UHFFFAOYSA-N
Radix Panacis Quinquefolii (Xi Yang Shen, RPQ)	7-Deacetylcanadensene	6325023	7.53	0.74	NHCLXSSUPOPGTR-BHSZIRKLSA-N
Radix Panacis Quinquefolii (Xi Yang Shen, RPQ)	heptadeca-1,8-dien-4,6-diyn-3,10-diol	Not Available	53.86	0.11	DSVMWGREWREVQQ-XYXDXOEKSA-N
Radix Panacis Quinquefolii (Xi Yang Shen, RPQ)	Chrysosplenetin	5281608	3.99	0.44	NBVTYGIYKCPHQN-UHFFFAOYSA-N
Radix Panacis Quinquefolii (Xi Yang Shen, RPQ)	chikusetsusaponin Ⅳa	13909684	6.82	0.14	YOSRLTNUOCHBEA-XOZVBBJMSA-N
Radix Panacis Quinquefolii (Xi Yang Shen, RPQ)	3-epioleanolic acid	7061302	16.07	0.76	MIJYXULNPSFWEK-FEUGVMKNSA-N
Radix Panacis Quinquefolii (Xi Yang Shen, RPQ)	diphosphatidylglycerol	52921644	17.74	0.04	YATSNUBEGRTJAO-CRUFNAILSA-N
Radix Panacis Quinquefolii (Xi Yang Shen, RPQ)	galacturonic acid	46173899	41.02	0.04	IAJILQKETJEXLJ-MGCNEYSASA-N
Radix Panacis Quinquefolii (Xi Yang Shen, RPQ)	gensenoside- Rb1	9898279	6.5	0.04	IFHCPHOWXHQIIE-FNXXHFOFSA-N
Radix Panacis Quinquefolii (Xi Yang Shen, RPQ)	(2S,3R,4S,5S,6R)-2-[(2S)-2-[(3S,5R,8R,9R,10R,12R,13R,14R,17S)-3,12-dihydroxy-4,4,8,10,14-pentamethyl-2,3,5,6,7,9,11,12,13,15,16,17-dodecahydro-1H-cyclopenta[a]phenanthren-17-yl]-6-methylhept-5-en-2-yl]oxy-6-[[(2S,3R,4S,5S)-3,4,5-trihydroxyoxan-2-yl]oxymet	21672570	9.32	0.31	YNBYFOIDLBTOMW-QHNUHGIDSA-N
Radix Panacis Quinquefolii (Xi Yang Shen, RPQ)	ginsenoside- Rb2	6917976	5.98	0.04	NODILNFGTFIURN-BURFLNNFSA-N
Radix Panacis Quinquefolii (Xi Yang Shen, RPQ)	ginsenoside- Rc	100018	8.08	0.04	JDCPEKQWFDWQLI-LGEQZLOBSA-N
Radix Panacis Quinquefolii (Xi Yang Shen, RPQ)	ginsenoside- Re	441921	5.42	0.13	UWFQPSDEJAUDOW-PVILQRKKSA-N
Radix Panacis Quinquefolii (Xi Yang Shen, RPQ)	ginsenoside- Re_qt	432449	19.9	0.8	FPALOOPZBKHSKG-BPEHUUMXSA-N
Radix Panacis Quinquefolii (Xi Yang Shen, RPQ)	ginsenoside rf	441922	17.74	0.24	UZIOUZHBUYLDHW-XUBRWZAZSA-N
Radix Panacis Quinquefolii (Xi Yang Shen, RPQ)	ginsenoside- Rg1	441923	9.03	0.28	YURJSTAIMNSZAE-YVAWHIOVSA-N
Radix Panacis Quinquefolii (Xi Yang Shen, RPQ)	ginsenoside- Rg1_qt	44583955	10.2	0.78	SHCBCKBYTHZQGZ-CYERZZMISA-N
Radix Panacis Quinquefolii (Xi Yang Shen, RPQ)	ginsenoside-Rg2	6441009	17.76	0.25	QOVKKEKBURQILF-LKPKLSGCSA-N
Radix Panacis Quinquefolii (Xi Yang Shen, RPQ)	ginsenoside-Rg2_qt	21599924	20.12	0.82	SPQPTXQPQJHETF-LUIMZAPBSA-N
Radix Panacis Quinquefolii (Xi Yang Shen, RPQ)	ginsenoside-Rg3	12901617	12.43	0.22	RWXIFXNRCLMQCD-HMLRDAKOSA-N
Radix Panacis Quinquefolii (Xi Yang Shen, RPQ)	ginsenoside-Rg3_qt	14197-60-5	29.69	0.77	PYXFVCFISTUSOO-HUVUCXEVSA-N
Radix Panacis Quinquefolii (Xi Yang Shen, RPQ)	ginsenoside- Rh1	3085260	8.4	0.57	RAQNTCRNSXYLAH-BRAGFWJNSA-N
Radix Panacis Quinquefolii (Xi Yang Shen, RPQ)	ginsenoside- Rh1_qt	12855920	8.91	0.78	SHCBCKBYTHZQGZ-HYSWEXCMSA-N
Radix Panacis Quinquefolii (Xi Yang Shen, RPQ)	ginsenoside-Ra0	102601548	7.31	0.01	LDIAQNKCRRXZCD-AUCXPRCQSA-N
Radix Panacis Quinquefolii (Xi Yang Shen, RPQ)	gypenoside XI	Not Available	5.47	0.1	OUGUAJZGGCBKHO-SQODNIENSA-N
Radix Panacis Quinquefolii (Xi Yang Shen, RPQ)	gypenoside Ⅷ	11679800	3.78	0.09	IRBVCFDYIGGFFY-NTXWALFVSA-N
Radix Panacis Quinquefolii (Xi Yang Shen, RPQ)	gypenoside III	73148	6.41	0.09	JNISFVNXKAHDGM-BPNPPBNRSA-N
Radix Panacis Quinquefolii (Xi Yang Shen, RPQ)	(3S,8E,10S)-heptadeca-1,8-dien-4,6-diyne-3,10-diol	10467801	53.86	0.11	DSVMWGREWREVQQ-LHGWUTHLSA-N
Radix Panacis Quinquefolii (Xi Yang Shen, RPQ)	Isofernene	12311007	15.49	0.77	FQCKEVJQPWDRQG-CXJLZJCISA-N
Radix Panacis Quinquefolii (Xi Yang Shen, RPQ)	lecithin	160339	0.33	0.33	RMBFBWDOAGQYBH-KXQOOQHDSA-N
Radix Panacis Quinquefolii (Xi Yang Shen, RPQ)	Lindenene	72723223	42.88	0.16	LSDFTLVXLBHDLA-BHPKHCPMSA-N
Radix Panacis Quinquefolii (Xi Yang Shen, RPQ)	longifolene	10137	44.33	0.11	PDSNLYSELAIEBU-RGCMKSIDSA-N
Radix Panacis Quinquefolii (Xi Yang Shen, RPQ)	lysolecithin	5313979	0.27	0.53	SCBAYHQXYOJTRE-QHCPKHFHSA-N
Radix Panacis Quinquefolii (Xi Yang Shen, RPQ)	malonyl ginsenoside Rd	12309018	14.18	0.76	NLHQJXWYMZLQJY-YSOPCNKUSA-N
Radix Panacis Quinquefolii (Xi Yang Shen, RPQ)	malonyl-ginsenoside Rb1	3086263	6.69	0.03	NTYAVUNEPXGZQJ-GMYUKYAHSA-N
Radix Panacis Quinquefolii (Xi Yang Shen, RPQ)	malonyl-ginsenoside Rb1_qt	Not Available	13.54	0.77	PYXFVCFISTUSOO-UYJUGWMSSA-N
Radix Panacis Quinquefolii (Xi Yang Shen, RPQ)	malonyl-ginsenoside Rb2	14162969	6.55	0.03	FWCWPAUCBWOOGG-BCRJZSBPSA-N
Radix Panacis Quinquefolii (Xi Yang Shen, RPQ)	malonyl-ginsenoside Rb2_qt	Not Available	29.69	0.77	PYXFVCFISTUSOO-CVJZEIAQSA-N
Radix Panacis Quinquefolii (Xi Yang Shen, RPQ)	malonyl-ginsenoside Rd	14162967	6.97	0.07	OSXWNRAKZUNVDR-BCOPHXQTSA-N
Radix Panacis Quinquefolii (Xi Yang Shen, RPQ)	malonyl-ginsenoside Rd_qt	Not Available	12.05	0.78	PYXFVCFISTUSOO-HXVWQWLXSA-N
Radix Panacis Quinquefolii (Xi Yang Shen, RPQ)	panaxytriol	46184189	33.76	0.18	RDIMTXDFGHNINN-ULQDDVLXSA-N
Radix Panacis Quinquefolii (Xi Yang Shen, RPQ)	Phenyl isothiocyanate	7673	67.64	0.02	AUOICDSHGBLMFV-RMKNXTFCSA-N
Radix Panacis Quinquefolii (Xi Yang Shen, RPQ)	Phenethyl acetate	7654	22.99	0.04	MDHYEMXUFSJLGV-UHFFFAOYSA-N
Radix Panacis Quinquefolii (Xi Yang Shen, RPQ)	Phlegmariuine-N	195484	51.66	0.06	XHRDWPWBNUKKAS-UHFFFAOYSA-N
Radix Panacis Quinquefolii (Xi Yang Shen, RPQ)	phosphatidylinositol	16738692	3.65	0.29	GUBXYMKIJFOYOA-JZSCEWGHSA-N
Radix Panacis Quinquefolii (Xi Yang Shen, RPQ)	phosphatidyl-L-serine	6323481	28.55	0.24	UNJJBGNPUUVVFQ-ZJUUUORDSA-N
Radix Panacis Quinquefolii (Xi Yang Shen, RPQ)	(1R,3R,5R)-6,6-dimethyl-2-methylene-3-norpinanol	10931630	51.38	0.06	LCYXQUJDODZYIJ-HRDYMLBCSA-N
Radix Panacis Quinquefolii (Xi Yang Shen, RPQ)	polyacetylene PQ-1	24892729	49.33	0.14	QSLYECSTHSYXDL-KSZLIROESA-N
Radix Panacis Quinquefolii (Xi Yang Shen, RPQ)	PQ-2	Not Available	36.74	0.19	QKKORMFLDIWTDJ-ZBRFXRBCSA-N
Radix Panacis Quinquefolii (Xi Yang Shen, RPQ)	Praeruptorin A	38347607	19.8	0.4	LTSBAPIBOQOBOR-CQOWEHETSA-N
Radix Panacis Quinquefolii (Xi Yang Shen, RPQ)	(2S,3R,4R,5R,6S)-2-[[(2R,3R,4S,5S,6R)-2-[[(3S,5R,6S,8R,9R,10R,12R,13R,14R,17S)-3,12-dihydroxy-17-[(2S,5R)-5-(1-hydroxy-1-methylethyl)-2-methyl-2-tetrahydrofuranyl]-4,4,8,10,14-pentamethyl-2,3,5,6,7,9,11,12,13,15,16,17-dodecahydro-1H-cyclopenta[a]phenanthr	21633072	24.56	0.19	JBGYSAVRIDZNKA-NKECSCAMSA-N
Radix Panacis Quinquefolii (Xi Yang Shen, RPQ)	pseudoginsenoside RT5_qt	15886258	19.47	0.8	XIGBHUXQOPWGDK-HTGHARJWSA-N
Radix Panacis Quinquefolii (Xi Yang Shen, RPQ)	(2R,3R,4S,5S,6R)-2-[[(3S,5R,6S,8R,9R,10R,12R,13R,14R,17S)-3,12-dihydroxy-17-[(2S,5R)-5-(2-hydroxypropan-2-yl)-2-methyloxolan-2-yl]-4,4,8,10,14-pentamethyl-2,3,5,6,7,9,11,12,13,15,16,17-dodecahydro-1H-cyclopenta[a]phenanthren-6-yl]oxy]-6-(hydroxymethyl)oxa	21633075	9.44	0.46	PSOUXXNNRFNUAY-JLXGCTMESA-N
Radix Panacis Quinquefolii (Xi Yang Shen, RPQ)	vitamin b6	1054	61.54	0.04	LXNHXLLTXMVWPM-UHFFFAOYSA-N
Radix Panacis Quinquefolii (Xi Yang Shen, RPQ)	Sorbin	6904	1.55	0.03	BJHIKXHVCXFQLS-OTWZMJIISA-N
Radix Panacis Quinquefolii (Xi Yang Shen, RPQ)	(8S,9S,10R,13R,14S,17R)-17-[(1R,4R)-4-ethyl-1,5-dimethylhexyl]-10,13-dimethyl-1,2,8,9,11,12,14,15,16,17-decahydrocyclopenta[a]phenanthren-7-one	12444466	43.87	0.75	LCFUUGFUQQAYMY-CJAQKTMASA-N
Radix Panacis Quinquefolii (Xi Yang Shen, RPQ)	Trilinolein	5322095	34.91	0.18	HBOQXIRUPVQLKX-LAUMFDMDSA-N
Radix Panacis Quinquefolii (Xi Yang Shen, RPQ)	α-cedrene	442348	50.9	0.1	IRAQOCYXUMOFCW-CXTNEJHOSA-N
Radix Panacis Quinquefolii (Xi Yang Shen, RPQ)	β-gurjunene	6450812	52.67	0.11	MBIPADCEHSKJDQ-ZRQNBYAXSA-N
Radix Panacis Quinquefolii (Xi Yang Shen, RPQ)	Amyltoluene	14109	18.37	0.03	LTEQMZWBSYACLV-UHFFFAOYSA-N
Radix Panacis Quinquefolii (Xi Yang Shen, RPQ)	2-(4-cyclohexylphenoxy)ethanol	160168	42.08	0.08	CPWZXPYBVCANNT-UHFFFAOYSA-N
Radix Panacis Quinquefolii (Xi Yang Shen, RPQ)	20-(R)-Ginsenoside-Rg2	75412551	10.09	0.26	AGBCLJAHARWNLA-FMONKLMVSA-N
Radix Panacis Quinquefolii (Xi Yang Shen, RPQ)	20-(R)-Ginsenoside-Rg2_qt	118705163	9.24	0.78	SHCBCKBYTHZQGZ-UJJHGYOZSA-N
Radix Panacis Quinquefolii (Xi Yang Shen, RPQ)	20(R)-Ginsenoside-Rh1	21599923	17.72	0.57	RAQNTCRNSXYLAH-QKIYYJPRSA-N
Radix Panacis Quinquefolii (Xi Yang Shen, RPQ)	20(R)-Ginsenoside-Rh1_qt	91884849	8.38	0.78	SHCBCKBYTHZQGZ-UWBXTKDQSA-N
Radix Panacis Quinquefolii (Xi Yang Shen, RPQ)	20-(S)-Ginsenoside-Rg3	9918693	12.43	0.22	RWXIFXNRCLMQCD-AZFIITKFSA-N
Radix Panacis Quinquefolii (Xi Yang Shen, RPQ)	20-(S)-Ginsenoside-Rg3_qt	91884711	11.4	0.77	PYXFVCFISTUSOO-DUQNUXOISA-N
Radix Panacis Quinquefolii (Xi Yang Shen, RPQ)	20-Hexadecanoylingenol	Not Available	32.7	0.65	WQWCODLBNKOTFT-OTYXOMRJSA-N
Radix Panacis Quinquefolii (Xi Yang Shen, RPQ)	3-cyclohexyldodecane	524423	3.66	0.09	ZDMYCNLANBQLOI-QGZVFWFLSA-N
Radix Panacis Quinquefolii (Xi Yang Shen, RPQ)	3-Methoxyherbacetin	5319442	23.5	0.3	GEZRDCGMQPFDMN-UHFFFAOYSA-N
Radix Panacis Quinquefolii (Xi Yang Shen, RPQ)	3-O-β-D-Xylopyranosyl-(1-6)-β-D-glucopyranosyl-(1-6)-β-D-glucopyranosyl oleanolic acid 28-O-β-D-glucopyranosyl ester	Not Available	2.42	0.02	BEXDGRJTUXVAIT-VMUUZTEFSA-N
Radix Panacis Quinquefolii (Xi Yang Shen, RPQ)	3-O-β-D-Xylopyranosyl-(1-6)-β-D-glucopyranosyl-(1-6)-β-D-glucopyranosyl oleanolic acid 28-O-β-D-glucopyranosyl ester_qt	Not Available	13.9	0.76	MIJYXULNPSFWEK-WHSSEXCISA-N
Radix Panacis Quinquefolii (Xi Yang Shen, RPQ)	3-phenyldecane	20740	4.73	0.06	PYVIFMPVFLOTLN-OAHLLOKOSA-N
Radix Panacis Quinquefolii (Xi Yang Shen, RPQ)	3-phenyldodecane	16979	3.93	0.09	PGVOXXHNGYYHHB-QGZVFWFLSA-N
Radix Panacis Quinquefolii (Xi Yang Shen, RPQ)	3-phenylhexane	12411130	38.62	0.03	SLVCCWGFGQVDMN-NSHDSACASA-N
Radix Panacis Quinquefolii (Xi Yang Shen, RPQ)	4-phenyldodecane	17631	3.89	0.09	RHDHXBLZBVAPTL-QGZVFWFLSA-N
Radix Panacis Quinquefolii (Xi Yang Shen, RPQ)	4-phenyltridecane	20634	33.08	0.1	RZGVZPAWCGDMCK-SFHVURJKSA-N
Radix Panacis Quinquefolii (Xi Yang Shen, RPQ)	4-phenylundecane	20654	3.38	0.07	NSQAXMRLBNXEHK-INIZCTEOSA-N
Radix Panacis Quinquefolii (Xi Yang Shen, RPQ)	5-phenyldodecane	17630	2.92	0.08	NPAWGLOPXKCTCV-KRWDZBQOSA-N
Radix Panacis Quinquefolii (Xi Yang Shen, RPQ)	5-phenyltridecane	20633	33.08	0.1	MZTIRLOLMGVVEK-SFHVURJKSA-N
Radix Panacis Quinquefolii (Xi Yang Shen, RPQ)	Ginsenoyne E	5320336	47.5138	0.18	WIONCQLWGYLTME-DLBZAZTESA-N
Radix Panacis Quinquefolii (Xi Yang Shen, RPQ)	Panaquinquecol 1	57489663	49.3299	0.21	QSLYECSTHSYXDL-SQNIBIBYSA-N
Radix Panacis Quinquefolii (Xi Yang Shen, RPQ)	Panaxydol	5283280	61.6666	0.24	GVLDSGIQZAFIAN-IKGGRYGDSA-N
Venenum Bufonis (Chan Su, VB)	Bufalin	34174823	58.9875		QEEBRPGZBVVINN-BMPKRDENSA-N
Venenum Bufonis (Chan Su, VB)	Bufotalin	10119	14.3516		VOZHMAYHYHEWBW-IRBLBAQVSA-N
Venenum Bufonis (Chan Su, VB)	Cinobufagin	11969542	15.5303	0.82	SCULJPGYOQQXTK-DTPLXZECSA-N
Venenum Bufonis (Chan Su, VB)	Cinobufotalin	259776	49.3197		KBKUJJFDSHBPPA-LKTLMVARSA-N
Venenum Bufonis (Chan Su, VB)	Desacetylbufotalin	12358889	11.7888		MWFCMSURKYLINK-QDLCSJEJSA-N
Venenum Bufonis (Chan Su, VB)	Desacetylcinobufagin	102004876	39.4203		IXZHDDUFQVXHIL-PQPRRNIXSA-N
Venenum Bufonis (Chan Su, VB)	Desacetylcinobufotalin	15513544	24.2443		FRYICJTUIXEEGK-TVVPZSOISA-N
Venenum Bufonis (Chan Su, VB)	20R,21-Epoxyresibufogenin	10092398	17.1506		JZDMFDWKCWMAMI-LXXIVLROSA-N
Venenum Bufonis (Chan Su, VB)	20S,21-Epoxyresibufogenin	Not Available	45.459		JZDMFDWKCWMAMI-FVRXVPJRSA-N
Venenum Bufonis (Chan Su, VB)	3β-Formyloxyresibufogenin	10916635	16.5764		ANZIXHORKDWMAO-XHMVMRONSA-N
Venenum Bufonis (Chan Su, VB)	Gamabufogenin	259803	10.223		FMTLOAVOGWSPEF-IRLDKBIZSA-N
Venenum Bufonis (Chan Su, VB)	1β-Hydroxybufalin	10993111	42.4678		IMWIOPJWKFUVSV-PFOPEKRWSA-N
Venenum Bufonis (Chan Su, VB)	5β-Hydroxybufotalin	15513540	63.2048		XXFFZCKSFHQEMN-JPDWBOAPSA-N
Venenum Bufonis (Chan Su, VB)	6α-Hydroxycinobufagin	10939450	41.1737		KWAUEUQHUYWWTO-CCEZHQQKSA-N
Venenum Bufonis (Chan Su, VB)	12β-Hydroxycinobufagin	15513542	15.4085		GZNLDYYHFCFJOU-BWZOPERZSA-N
Venenum Bufonis (Chan Su, VB)	19-Hydroxydesacetylcinobufagin	15513543	11.5064		XDCJWJYMHNAEQH-PNCWLXJISA-N
Venenum Bufonis (Chan Su, VB)	12β-Hydroxyresibufogenin	15513541	11.4156		DUDKFSOZKFNNCE-ONYHYSBGSA-N
Venenum Bufonis (Chan Su, VB)	19-Hydroxyresibufogenin	12314891	55.2624		XTGMXQCGCNTMEI-JFFDJIONSA-N
Venenum Bufonis (Chan Su, VB)	19-Oxobufalin	10883889	28.5148		STSJQAAJJHGCMJ-KLAFWMLLSA-N
Venenum Bufonis (Chan Su, VB)	19-Oxodesacetylcinobufagin	11144140	35.9021		JNBBHUNHDKWCIR-ISPRVIPBSA-N
Venenum Bufonis (Chan Su, VB)	3-Oxo-20S,21-epoxyresibufogenin	Not Available	16.8438		AMHVZECVAABXSC-BHZKGVBYSA-N
Venenum Bufonis (Chan Su, VB)	Resibufogenin	6917974	47.0847		ATLJNLYIJOCWJE-CYBVTDKJSA-N
Venenum Bufonis (Chan Su, VB)	Telocinobufagin	259991	63.0028	0.79	PBSOJKPTQWWJJD-AHVWXGIQSA-N
Venenum Bufonis (Chan Su, VB)	β-Sitosterol	222284	36.9139	0.75	KZJWDPNRJALLNS-VJSFXXLFSA-N
Radix Asparagi (Tian Dong, RA)	palmitic acid	985	19.3	0.1	IPCSVZSSVZVIGE-UHFFFAOYSA-N
Radix Asparagi (Tian Dong, RA)	quercetin	5280343	46.43	0.28	REFJWTPEDVJJIY-UHFFFAOYSA-N
Radix Asparagi (Tian Dong, RA)	Sitogluside	5742590	20.63	0.62	NPJICTMALKLTFW-OFUAXYCQSA-N
Radix Asparagi (Tian Dong, RA)	β-Sitosterol	222284	36.91	0.75	KZJWDPNRJALLNS-VJSFXXLFSA-N
Radix Asparagi (Tian Dong, RA)	sitosterol	12303645	36.91	0.75	KZJWDPNRJALLNS-ZFVHJZABSA-N
Radix Asparagi (Tian Dong, RA)	FER	445858	39.56	0.06	KSEBMYQBYZTDHS-HWKANZROSA-N
Radix Asparagi (Tian Dong, RA)	Stigmasterol	5280794	43.83	0.76	HCXVJBMSMIARIN-PHZDYDNGSA-N
Radix Asparagi (Tian Dong, RA)	diosgenin	99474	80.88	0.81	WQLVFSAGQJTQCK-VKROHFNGSA-N
Radix Asparagi (Tian Dong, RA)	BB_NC-0149	12304506	17.39	0.81	WQLVFSAGQJTQCK-RFKRAQKKSA-N
Radix Asparagi (Tian Dong, RA)	vanillin	1183	52	0.03	MWOOGOJBHIARFG-UHFFFAOYSA-N
Radix Asparagi (Tian Dong, RA)	HMF	237332	45.07	0.02	NOEGNKMFWQHSLB-UHFFFAOYSA-N
Radix Asparagi (Tian Dong, RA)	Coniferin	5280372	10.28	0.27	SFLMUHDGSQZDOW-FAOXUISGSA-N
Radix Asparagi (Tian Dong, RA)	Coniferol	1549095	44.88	0.05	JMFRWRFFLBVWSI-NSCUHMNNSA-N
Radix Asparagi (Tian Dong, RA)	Nyasol	6438674	3.37	0.13	VEAUNWQYYMXIRB-BOTMBNHJSA-N
Radix Asparagi (Tian Dong, RA)	Nevadensin	160921	14.26	0.37	KRFBMPVGAYGGJE-UHFFFAOYSA-N
Radix Asparagi (Tian Dong, RA)	Yamogenin	441900	17.19	0.81	WQLVFSAGQJTQCK-CAKNJAFZSA-N
Radix Asparagi (Tian Dong, RA)	diosgenin glucoside	11827970	15.9	0.29	WXMARHKAXWRNDM-ZHJMRWCDSA-N
Radix Asparagi (Tian Dong, RA)	Gracillin	159861	27.39	0.06	YQEMAEKYNNOCBY-IEMDQPGHSA-N
Radix Asparagi (Tian Dong, RA)	methylprotodioscin	171347	10.26	0.03	HSSJYSJXBOCKQM-TYEPTSFESA-N
Radix Asparagi (Tian Dong, RA)	methylprotodioscin_qt	11263254	25.12	0.86	ZHIBERYBFVVFNK-WMMDDPCFSA-N
Radix Asparagi (Tian Dong, RA)	pseudoprotodioscin	51346147	3.01	0.03	MDCUMTGKKLOMCW-XNVNDPJESA-N
Radix Asparagi (Tian Dong, RA)	pseudoprotodioscin_qt	102004851	37.93	0.87	KIDQUNOGEXTBNB-WIMXQSBWSA-N
Radix Asparagi (Tian Dong, RA)	Sarsapogenine	92095	17.41	0.81	GMBQZIIUCVWOCD-WWASVFFGSA-N
Radix Asparagi (Tian Dong, RA)	sarsasopogenin	219836	16.47	0.81	GMBQZIIUCVWOCD-YZYCNTBSSA-N
Radix Asparagi (Tian Dong, RA)	Smilagenin	91439	14.15	0.81	GMBQZIIUCVWOCD-UQHLGXRBSA-N
Radix Asparagi (Tian Dong, RA)	5-Methoxymethyl furfural	74711	28.23	0.02	ASHVULSQMDWKFO-UHFFFAOYSA-N
Radix Asparagi (Tian Dong, RA)	7-Methoxy-2-methyl isoflavone	354368	42.56	0.2	XRGWZIGGCNSFRY-UHFFFAOYSA-N
Radix Asparagi (Tian Dong, RA)	9,10-Dihydrophenanthrene	13058	40.84	0.1	XXPBFNVKTVJZKF-UHFFFAOYSA-N
Radix Asparagi (Tian Dong, RA)	Aspafilioside A	44445743	16.77	0.11	SQWCZHHKSPFEOI-ACOGRQQJSA-N
Radix Asparagi (Tian Dong, RA)	Aspafilioside A_qt	Not Available	17.66	0.81	GMBQZIIUCVWOCD-LGMLDVNESA-N
Radix Asparagi (Tian Dong, RA)	Asparaside A	Not Available	9.48	0.02	BCEQHMUCQRNLQI-CKSGAHNPSA-N
Radix Asparagi (Tian Dong, RA)	Asparaside A_qt	Not Available	30.6	0.86	KOEVFUQBBFVRLO-OENFHFKZSA-N
Bulbus Iphigenia Indica (Tu Bei Mu, BII)	palmitic acid	985	19.3	0.1	IPCSVZSSVZVIGE-UHFFFAOYSA-N
Bulbus Iphigenia Indica (Tu Bei Mu, BII)	Sitogluside	5742590	20.63	0.62	NPJICTMALKLTFW-OFUAXYCQSA-N
Bulbus Iphigenia Indica (Tu Bei Mu, BII)	β-sitosterol	222284	36.91	0.75	KZJWDPNRJALLNS-VJSFXXLFSA-N
Bulbus Iphigenia Indica (Tu Bei Mu, BII)	sitosterol	12303645	36.91	0.75	KZJWDPNRJALLNS-ZFVHJZABSA-N
Bulbus Iphigenia Indica (Tu Bei Mu, BII)	emodin	3220	24.4	0.24	RHMXXJGYXNZAPX-UHFFFAOYSA-N
Bulbus Iphigenia Indica (Tu Bei Mu, BII)	Nonacosane	12409	8.12	0.39	IGGUPRCHHJZPBS-UHFFFAOYSA-N
Bulbus Iphigenia Indica (Tu Bei Mu, BII)	37417-41-7	181526	2.31	0.2	DKXNBNKWCZZMJT-WUJBLJFYSA-N
Bulbus Iphigenia Indica (Tu Bei Mu, BII)	GLO	107526	24.44	0.03	GZCGUPFRVQAUEE-SLPGGIOYSA-N
Bulbus Iphigenia Indica (Tu Bei Mu, BII)	HMF	237332	45.07	0.02	NOEGNKMFWQHSLB-UHFFFAOYSA-N
Bulbus Iphigenia Indica (Tu Bei Mu, BII)	sucrose	5988	7.17	0.23	CZMRCDWAGMRECN-UGDNZRGBSA-N
Bulbus Iphigenia Indica (Tu Bei Mu, BII)	2-ACETYLPYRROLE	14079	58.37	0.01	IGJQUJNPMOYEJY-UHFFFAOYSA-N
Bulbus Iphigenia Indica (Tu Bei Mu, BII)	ADO	60961	15.98	0.18	OIRDTQYFTABQOQ-KQYNXXCUSA-N
Bulbus Iphigenia Indica (Tu Bei Mu, BII)	n-butyl-β-D-fructoufranoside	13386213	9.94	0.08	XRGRZXPJJVQDJO-DOLQZWNJSA-N
Bulbus Iphigenia Indica (Tu Bei Mu, BII)	(R)-Allantoin	439713	96.9	0.03	POJWUDADGALRAB-PVQJCKRUSA-N
Bulbus Iphigenia Indica (Tu Bei Mu, BII)	Cucurbitacin b	5281316	30.9	0.75	IXQKXEUSCPEQRD-DKRGWESNSA-N
Bulbus Iphigenia Indica (Tu Bei Mu, BII)	Cucurbitacin E	5281319	7.51	0.75	NDYMQXYDSVBNLL-MUYMLXPFSA-N
Bulbus Iphigenia Indica (Tu Bei Mu, BII)	Hentriacontan	12410	8.07	0.51	IUJAMGNYPWYUPM-UHFFFAOYSA-N
Bulbus Iphigenia Indica (Tu Bei Mu, BII)	Vetol	8369	53.23	0.02	XPCTZQVDEJYUGT-UHFFFAOYSA-N
Bulbus Iphigenia Indica (Tu Bei Mu, BII)	TRIACONTANE	12535	8.09	0.41	JXTPJDDICSTXJX-UHFFFAOYSA-N
Bulbus Iphigenia Indica (Tu Bei Mu, BII)	Cyt	597	50.04	0.02	OPTASPLRGRRNAP-UHFFFAOYSA-N
Bulbus Iphigenia Indica (Tu Bei Mu, BII)	7β,18,20,26-Tetrahydroxy-20(s)-24E-dammaragonene-3-O-α-L-(3'-acetyl)-arabinopyranose-(l-2)-β-D-glucopyranoside	Not Available	53.57	0.18	ZFYUDLHPZJOBEU-RTVPWKHUSA-N
Bulbus Iphigenia Indica (Tu Bei Mu, BII)	7β,18,20,26-Tetrahydroxy-20(s)-24E-dammaragonene-3-O-α-L-(4'-acetyl)-arabinopyranose-(l-2)-β-D-glucopyranoside_qt	Not Available	19.54	0.79	KENPHAKIBHGCTO-YITZGQDZSA-N
Bulbus Iphigenia Indica (Tu Bei Mu, BII)	methyl 4-[2-formyl-5-(methoxymethyl)pyrrol-1-yl]butanoate	10911621	95.34	0.09	XLRBRYWTMDPGLK-UHFFFAOYSA-N
Bulbus Iphigenia Indica (Tu Bei Mu, BII)	4-(2-formyl-5-carbooxymethyl-pyrrole-1-yl)-3-phenyl-methyl propanoate	Not Available	38.93	0.18	MSAYGMVHLXGDEH-INIZCTEOSA-N
Bulbus Iphigenia Indica (Tu Bei Mu, BII)	daucosterol palmitate	Not Available	25.51	0.19	JCLYMCVRBRHEHI-AFHFZXLSSA-N
Bulbus Iphigenia Indica (Tu Bei Mu, BII)	β-sitosterol palmitate	Not Available	30.91	0.41	IWTJDVBNIUPPPB-KFEOBUEHSA-N
Bulbus Iphigenia Indica (Tu Bei Mu, BII)	Δ7,16,25,26-stigmastatrienol	Not Available	46.21	0.76	DKSHBTRJYGOZLX-RGWPLMDZSA-N
Bulbus Iphigenia Indica (Tu Bei Mu, BII)	Δ7,16,25,26-stigmastatrienol-3-O-glucoside	Not Available	22.27	0.63	XUUMFDUVFVNHSM-BKAAPUOASA-N
Bulbus Iphigenia Indica (Tu Bei Mu, BII)	Δ7,22,25-triene-3-ol	Not Available	46.67	0.76	IMWBKGMKWXIXEQ-HNVYPXEXSA-N
Bulbus Iphigenia Indica (Tu Bei Mu, BII)	Δ7,22,25-stigmastatrienol-3-O-nonadecanoate	Not Available	40.82	0.32	GCWQHUUQKGJOIG-CSIKUYAJSA-N
Bulbus Iphigenia Indica (Tu Bei Mu, BII)	Δ7,22,25-triene-3-β-D-glucoside	Not Available	21.99	0.63	AOOHKKQEOOFSOS-SLXWNFOKSA-N
Bulbus Iphigenia Indica (Tu Bei Mu, BII)	7β,18,20,26-Tetrahydroxy-20(s)-24E-dammaragonene-3-O-α-L-(4'-acetyl)-arabinopyranose-(l-2)-β-D-glucopyranoside	Not Available	53.18	0.2	SLUCXKDQIKGUNX-IZSRRAKJSA-N
Bulbus Iphigenia Indica (Tu Bei Mu, BII)	Δ7,22,25-stigmastatrienol-3-O-β-D-(6'-palmitoyl)-glucopyranoside	Not Available	29.03	0.2	QYALAWPPYCXEIJ-CGODWJEJSA-N
Bulbus Iphigenia Indica (Tu Bei Mu, BII)	7β,18,20,26-Tetrahydroxy-20(s)-24E-dammaragonene-3-O-α-L-arabinopyranose-(l-2)-β-D-(6'-acetyl)-glucopyranoside	Not Available	15.32	0.23	GWOQSTLPXVBGDG-OUDRYIHJSA-N
Bulbus Iphigenia Indica (Tu Bei Mu, BII)	7β,20,26-trihydroxy-20(s)-24E-dammaragonene-3-O-α-L-arabinopyranose-(l-2)-β-D-(6'-acetyl)-glucopyranoside_qt	Not Available	28.89	0.79	KMDOJAXXAUIGGH-KWZHESKTSA-N
Bulbus Iphigenia Indica (Tu Bei Mu, BII)	7β,20,26-trihydroxy-20(s)-24E-dammaragonene-3-O-α-L-arabinopyranose-(l-2)-β-D-(6'-acetyl)-glucopyranoside	Not Available	39.48	0.19	RQZMFFNRCUDVOD-NPDCICIPSA-N
Bulbus Iphigenia Indica (Tu Bei Mu, BII)	7β,20,26-trihydroxy-20(s)-24E-dammaragonene-3-O-α-L-(3'-acetyl)-arabinopyranose-(l-2)-β-D-glucopyranoside	Not Available	40.71	0.19	CJDOGCMNRIXAGU-MZVXOPJNSA-N
Bulbus Iphigenia Indica (Tu Bei Mu, BII)	7β,20,26-trihydroxy-20(s)-24E-dammaragonene-3-O-α-L-(4'-acetyl)-arabinopyranose-(l-2)-β-D-glucopyranoside	Not Available	64.71	0.18	KATXJJBFRWKLSP-OPIRIMPVSA-N
Bulbus Iphigenia Indica (Tu Bei Mu, BII)	7β,20,26-trihydroxy-20(s)-24E-dammaragonene-3-O-α-L-(4'-acetyl)-arabinopyranose-(l-2)-β-D-glucopyranoside_qt	Not Available	28.14	0.8	YLYQLBBZMFITOF-YITZGQDZSA-N
Bulbus Iphigenia Indica (Tu Bei Mu, BII)	7β,20,26-trihydroxy-8-formyl-20(s)-24E-dammaragonene-3-O-α-L-(3'-acetyl)-arabinopyranose-(l-2)-β-D-glucopyranoside	Not Available	65.05	0.18	QEVMQBPWYQUNQI-RTVPWKHUSA-N
Bulbus Iphigenia Indica (Tu Bei Mu, BII)	7β,20,26-trihydroxy-8-formyl-20(s)-24E-dammaragonene-3-O-α-L-(4'-acetyl)-arabinopyranose-(l-2)-β-D-glucopyranoside	Not Available	3.31	0	GEGNHTHRVHFHEM-KWYWYJNASA-N
Bulbus Iphigenia Indica (Tu Bei Mu, BII)	tubeimoside IV	Not Available	31.7	0.23	QYSPKCFUBCTSNU-WXOCNIMOSA-N
Bulbus Iphigenia Indica (Tu Bei Mu, BII)	tubeimoside V	44416305	3.09	0	LSUWFJVHSNDVLV-HSRXVDRVSA-N
Radix Acanthopanax obouatus (Dao Luan Ye Wu Jia, RAO)	3-O-α-L-Arabinopyranosyloleanolic acid	124369	6.35659	0.42	HZLWUYJLOIAQFC-HRDZKRTASA-N
Radix Acanthopanax obouatus (Dao Luan Ye Wu Jia, RAO)	Eleutheroside A	Not Available	15.001	0.63	IBAJNOZMACNWJD-HVUPOBLPSA-N
Radix Acanthopanax obouatus (Dao Luan Ye Wu Jia, RAO)	Quercetin	5280343	47.0381	0.28	REFJWTPEDVJJIY-UHFFFAOYSA-N
Radix Acanthopanax obouatus (Dao Luan Ye Wu Jia, RAO)	β-Sitosterol	222284	36.9139	0.75	KZJWDPNRJALLNS-VJSFXXLFSA-N
Radix Acanthopanax obouatus (Dao Luan Ye Wu Jia, RAO)	2,6-Dimethoxybenzoquinone	15061176	46.0935	0.18	OLBNOBQOQZRLMP-UHFFFAOYSA-N
Radix Acanthopanax obouatus (Dao Luan Ye Wu Jia, RAO)	Isofraxidin	5318565	16.9075	0.1	HOEVRHHMDJKUMZ-UHFFFAOYSA-N
Radix Acanthopanax obouatus (Dao Luan Ye Wu Jia, RAO)	Sesamin	72307	5.32945	0.83	PEYUIKBAABKQKQ-AFHBHXEDSA-N
Radix Actinidia chinensis Planch. (Mi Hou Tao Gen, RACP)	ent-Epicatechin	182232	48.96	0.24	PFTAWBLQPZVEMU-ZFWWWQNUSA-N
Radix Actinidia chinensis Planch. (Mi Hou Tao Gen, RACP)	quercetin	5280343	46.43	0.28	REFJWTPEDVJJIY-UHFFFAOYSA-N
Radix Actinidia chinensis Planch. (Mi Hou Tao Gen, RACP)	protocatechuic acid	72	25.37	0.04	YQUVCSBJEUQKSH-UHFFFAOYSA-N
Radix Actinidia chinensis Planch. (Mi Hou Tao Gen, RACP)	vanillic acid	8468	35.47	0.04	WKOLLVMJNQIZCI-UHFFFAOYSA-N
Radix Actinidia chinensis Planch. (Mi Hou Tao Gen, RACP)	Undekansaeure	8180	30.14	0.03	ZDPHROOEEOARMN-UHFFFAOYSA-N
Radix Actinidia chinensis Planch. (Mi Hou Tao Gen, RACP)	Isoscopoletin	69894	23.46	0.08	SYTYLPHCLSSCOJ-UHFFFAOYSA-N
Radix Actinidia chinensis Planch. (Mi Hou Tao Gen, RACP)	Sitogluside	5742590	20.63	0.62	NPJICTMALKLTFW-OFUAXYCQSA-N
Radix Actinidia chinensis Planch. (Mi Hou Tao Gen, RACP)	β-sitosterol	222284	36.91	0.75	KZJWDPNRJALLNS-VJSFXXLFSA-N
Radix Actinidia chinensis Planch. (Mi Hou Tao Gen, RACP)	sitosterol	12303645	36.91	0.75	KZJWDPNRJALLNS-ZFVHJZABSA-N
Radix Actinidia chinensis Planch. (Mi Hou Tao Gen, RACP)	aloe-emodin	10207	83.38	0.24	YDQWDHRMZQUTBA-UHFFFAOYSA-N
Radix Actinidia chinensis Planch. (Mi Hou Tao Gen, RACP)	emodin	3220	24.4	0.24	RHMXXJGYXNZAPX-UHFFFAOYSA-N
Radix Actinidia chinensis Planch. (Mi Hou Tao Gen, RACP)	(+)-catechin	9064	54.83	0.24	PFTAWBLQPZVEMU-DZGCQCFKSA-N
Radix Actinidia chinensis Planch. (Mi Hou Tao Gen, RACP)	ursolic acid	64945	16.77	0.75	WCGUUGGRBIKTOS-GPOJBZKASA-N
Radix Actinidia chinensis Planch. (Mi Hou Tao Gen, RACP)	lignoceric acid	11197	14.9	0.33	QZZGJDVWLFXDLK-UHFFFAOYSA-N
Radix Actinidia chinensis Planch. (Mi Hou Tao Gen, RACP)	sucrose	5988	7.17	0.23	CZMRCDWAGMRECN-UGDNZRGBSA-N
Radix Actinidia chinensis Planch. (Mi Hou Tao Gen, RACP)	stearic acid	5281	17.83	0.14	QIQXTHQIDYTFRH-UHFFFAOYSA-N
Radix Actinidia chinensis Planch. (Mi Hou Tao Gen, RACP)	Skimmetin	5281426	27.37	0.05	ORHBXUUXSCNDEV-UHFFFAOYSA-N
Radix Actinidia chinensis Planch. (Mi Hou Tao Gen, RACP)	esculetin	5281416	22.97	0.07	ILEDWLMCKZNDJK-UHFFFAOYSA-N
Radix Actinidia chinensis Planch. (Mi Hou Tao Gen, RACP)	fraxetin	5273569	23.04	0.09	HAVWRBANWNTOJX-UHFFFAOYSA-N
Radix Actinidia chinensis Planch. (Mi Hou Tao Gen, RACP)	Maslinic acid	73659	15.54	0.74	MDZKJHQSJHYOHJ-LLICELPBSA-N
Radix Actinidia chinensis Planch. (Mi Hou Tao Gen, RACP)	5,7-Dihydroxychromone	5281343	26.04	0.07	NYCXYKOXLNBYID-UHFFFAOYSA-N
Radix Actinidia chinensis Planch. (Mi Hou Tao Gen, RACP)	Aurin	5100	30.17	0.2	FYEHYMARPSSOBO-UHFFFAOYSA-N
Radix Actinidia chinensis Planch. (Mi Hou Tao Gen, RACP)	Questin	160717	20.44	0.27	UUNPIWCQMVNINR-UHFFFAOYSA-N
Radix Actinidia chinensis Planch. (Mi Hou Tao Gen, RACP)	(2S,3R,4S,5S,6R)-2-(4-hydroxy-3-methoxyphenoxy)-6-(hydroxymethyl)oxane-3,4,5-triol	11962143	20.98	0.19	KWVHACHAQJFTLZ-UJPOAAIJSA-N
Radix Actinidia chinensis Planch. (Mi Hou Tao Gen, RACP)	2-MOHYDROP	69988	44.8	0.03	LAQYHRQFABOIFD-UHFFFAOYSA-N
Radix Actinidia chinensis Planch. (Mi Hou Tao Gen, RACP)	(1S,2R,4aS,6aR,6aS,6bR,8aR,10R,11S,12aR,14bS)-10,11-dihydroxy-1,2,6a,6b,9,9,12a-heptamethyl-2,3,4,5,6,6a,7,8,8a,10,11,12,13,14b-tetradecahydro-1H-picene-4a-carboxylic acid	24721200	17	0.74	HFGSQOYIOKBQOW-XOYVNYDSSA-N
Fructus Hippophae (Sha Ji, FH)	cyanidol	Not Available	1.36	0.24	GFZJRQMBETXFQO-UHFFFAOYSA-N
Fructus Hippophae (Sha Ji, FH)	Methose	5984	1.68	0.03	BJHIKXHVCXFQLS-UYFOZJQFSA-N
Fructus Hippophae (Sha Ji, FH)	Prolinum	6971047	77.57	0.01	ONIBWKKTOPOVIA-BYPYZUCNSA-N
Fructus Hippophae (Sha Ji, FH)	palmitic acid	985	19.3	0.1	IPCSVZSSVZVIGE-UHFFFAOYSA-N
Fructus Hippophae (Sha Ji, FH)	ent-Epicatechin	182232	48.96	0.24	PFTAWBLQPZVEMU-ZFWWWQNUSA-N
Fructus Hippophae (Sha Ji, FH)	quercetin	5280343	46.43	0.28	REFJWTPEDVJJIY-UHFFFAOYSA-N
Fructus Hippophae (Sha Ji, FH)	Undecenal	5283356	39.35	0.03	PANBRUWVURLWGY-MDZDMXLPSA-N
Fructus Hippophae (Sha Ji, FH)	Nonanal	31289	40.28	0.02	GYHFUZHODSMOHU-UHFFFAOYSA-N
Fructus Hippophae (Sha Ji, FH)	Cymol	7463	27.2	0.02	HFPZCAJZSCWRBC-UHFFFAOYSA-N
Fructus Hippophae (Sha Ji, FH)	(L)-α-Terpineol	443162	48.8	0.03	WUOACPNHFRMFPN-SECBINFHSA-N
Fructus Hippophae (Sha Ji, FH)	dec-2-enal	5283345	18.55	0.02	MMFCJPPRCYDLLZ-CMDGGOBGSA-N
Fructus Hippophae (Sha Ji, FH)	Decanal	8175	29.81	0.02	KSMVZQYAVGTKIV-UHFFFAOYSA-N
Fructus Hippophae (Sha Ji, FH)	geraniol	637566	23.93	0.02	GLZPCOQZEFWAFX-JXMROGBWSA-N
Fructus Hippophae (Sha Ji, FH)	EIC	5280450	41.9	0.14	OYHQOLUKZRVURQ-HZJYTTRNSA-N
Fructus Hippophae (Sha Ji, FH)	Furol	7362	34.35	0.01	HYBBIBNJHNGZAN-UHFFFAOYSA-N
Fructus Hippophae (Sha Ji, FH)	(R)-linalool	443158	39.8	0.02	CDOSHBSSFJOMGT-JTQLQIEISA-N
Fructus Hippophae (Sha Ji, FH)	p-Ocimene	5281553	15.06	0.02	IHPKGUQCSIINRJ-CSKARUKUSA-N
Fructus Hippophae (Sha Ji, FH)	caffeic acid	689043	25.76	0.05	QAIPRVGONGVQAS-DUXPYHPUSA-N
Fructus Hippophae (Sha Ji, FH)	()-Borneol	6552009	81.8	0.05	DTGKSKDOIYIVQL-WEDXCCLWSA-N
Fructus Hippophae (Sha Ji, FH)	oleanolic acid	10494	30.02	0.76	MIJYXULNPSFWEK-GTOFXWBISA-N
Fructus Hippophae (Sha Ji, FH)	caprylic acid	379	16.4	0.02	WWZKQHOCKIZLMA-UHFFFAOYSA-N
Fructus Hippophae (Sha Ji, FH)	lauric acid	3893	23.59	0.04	POULHZVOKOAJMA-UHFFFAOYSA-N
Fructus Hippophae (Sha Ji, FH)	succinic acid	21952380	29.62	0.01	KDYFGRWQOYBRFD-UHFFFAOYSA-N
Fructus Hippophae (Sha Ji, FH)	isorhamnetin	5281654	49.6	0.31	IZQSVPBOUDKVDZ-UHFFFAOYSA-N
Fructus Hippophae (Sha Ji, FH)	lupeol	259846	12.12	0.78	MQYXUWHLBZFQQO-QGTGJCAVSA-N
Fructus Hippophae (Sha Ji, FH)	Sitogluside	5742590	20.63	0.62	NPJICTMALKLTFW-OFUAXYCQSA-N
Fructus Hippophae (Sha Ji, FH)	β-sitosterol	222284	36.91	0.75	KZJWDPNRJALLNS-VJSFXXLFSA-N
Fructus Hippophae (Sha Ji, FH)	sitosterol	12303645	36.91	0.75	KZJWDPNRJALLNS-ZFVHJZABSA-N
Fructus Hippophae (Sha Ji, FH)	Amyrin	73145	17.6	0.76	JFSHUTJDVKUMTJ-QHPUVITPSA-N
Fructus Hippophae (Sha Ji, FH)	D-Galacturonic acid, homopolymer	84740	29.75	0.04	IAJILQKETJEXLJ-RSJOWCBRSA-N
Fructus Hippophae (Sha Ji, FH)	rutin	5280805	3.2	0.68	IKGXIBQEEMLURG-NVPNHPEKSA-N
Fructus Hippophae (Sha Ji, FH)	XLS	644160	51.08	0.02	PYMYPHUHKUWMLA-VPENINKCSA-N
Fructus Hippophae (Sha Ji, FH)	kaempferol	5280863	41.88	0.24	IYRMWMYZSQPJKC-UHFFFAOYSA-N
Fructus Hippophae (Sha Ji, FH)	coumarin	323	29.17	0.04	ZYGHJZDHTFUPRJ-UHFFFAOYSA-N
Fructus Hippophae (Sha Ji, FH)	linolenic acid	5280934	45.01	0.18	DTOSIQBPPRVQHS-PDBXOOCHSA-N
Fructus Hippophae (Sha Ji, FH)	FA	6037	68.96	0.71	OVBPIULPVIDEAO-LBPRGKRZSA-N
Fructus Hippophae (Sha Ji, FH)	Stigmasterol	5280794	43.83	0.76	HCXVJBMSMIARIN-PHZDYDNGSA-N
Fructus Hippophae (Sha Ji, FH)	(+)-catechin	9064	54.83	0.24	PFTAWBLQPZVEMU-DZGCQCFKSA-N
Fructus Hippophae (Sha Ji, FH)	ursolic acid	64945	16.77	0.75	WCGUUGGRBIKTOS-GPOJBZKASA-N
Fructus Hippophae (Sha Ji, FH)	Nonacosane	12409	8.12	0.39	IGGUPRCHHJZPBS-UHFFFAOYSA-N
Fructus Hippophae (Sha Ji, FH)	α-amyrin	73170	10.28	0.76	FSLPMRQHCOLESF-SFMCKYFRSA-N
Fructus Hippophae (Sha Ji, FH)	Astragalin	5282102	14.03	0.74	JPUKWEQWGBDDQB-QSOFNFLRSA-N
Fructus Hippophae (Sha Ji, FH)	TRD	12388	17.89	0.03	IIYFAKIEWZDVMP-UHFFFAOYSA-N
Fructus Hippophae (Sha Ji, FH)	PENTYLFURAN	19602	54.59	0.02	YVBAUDVGOFCUSG-UHFFFAOYSA-N
Fructus Hippophae (Sha Ji, FH)	oleic acid	445639	33.13	0.14	ZQPPMHVWECSIRJ-KTKRTIGZSA-N
Fructus Hippophae (Sha Ji, FH)	MRY	222285	59.62	0.01	UNXHWFMMPAWVPI-ZXZARUISSA-N
Fructus Hippophae (Sha Ji, FH)	WLN: VH6	8130	19.59	0.01	FXHGMKSSBGDXIY-UHFFFAOYSA-N
Fructus Hippophae (Sha Ji, FH)	Heptenal	5283316	37.16	0.01	NDFKTBCGKNOHPJ-AATRIKPKSA-N
Fructus Hippophae (Sha Ji, FH)	OYA	454	19.07	0.01	NUJGJRNETVAIRJ-UHFFFAOYSA-N
Fructus Hippophae (Sha Ji, FH)	Hyacinthin	998	38.65	0.02	DTUQWGWMVIHBKE-UHFFFAOYSA-N
Fructus Hippophae (Sha Ji, FH)	l-Menthone	26447	57.9	0.03	NFLGAXVYCFJBMK-BDAKNGLRSA-N
Fructus Hippophae (Sha Ji, FH)	trans-2-nonenal	5283335	19.18	0.02	BSAIUMLZVGUGKX-BQYQJAHWSA-N
Fructus Hippophae (Sha Ji, FH)	trans-2,4-decadienal	5283349	51.03	0.02	JZQKTMZYLHNFPL-BLHCBFLLSA-N
Fructus Hippophae (Sha Ji, FH)	Geranylacetone	1549778	18.66	0.04	HNZUNIKWNYHEJJ-FMIVXFBMSA-N
Fructus Hippophae (Sha Ji, FH)	XYS	6027	58.74	0.03	SRBFZHDQGSBBOR-LECHCGJUSA-N
Fructus Hippophae (Sha Ji, FH)	GLO	107526	24.44	0.03	GZCGUPFRVQAUEE-SLPGGIOYSA-N
Fructus Hippophae (Sha Ji, FH)	(2S,3S)-3,5,7-trihydroxy-2-(4-hydroxyphenyl)chroman-4-one	9838882	24.15	0.24	PADQINQHPQKXNL-CABCVRRESA-N
Fructus Hippophae (Sha Ji, FH)	(-)-Citronellal	443157	35.71	0.02	NEHNMFOYXAPHSD-JTQLQIEISA-N
Fructus Hippophae (Sha Ji, FH)	EEE	8857	45.02	0	XEKOWRVHYACXOJ-UHFFFAOYSA-N
Fructus Hippophae (Sha Ji, FH)	GLA	439357	47.94	0.04	WQZGKKKJIJFFOK-PHYPRBDBSA-N
Fructus Hippophae (Sha Ji, FH)	sucrose	5988	7.17	0.23	CZMRCDWAGMRECN-UGDNZRGBSA-N
Fructus Hippophae (Sha Ji, FH)	NCA	936	71.13	0.02	DFPAKSUCGFBDDF-UHFFFAOYSA-N
Fructus Hippophae (Sha Ji, FH)	stearic acid	5281	17.83	0.14	QIQXTHQIDYTFRH-UHFFFAOYSA-N
Fructus Hippophae (Sha Ji, FH)	MYS	12391	13.98	0.05	YCOZIPAWZNQLMR-UHFFFAOYSA-N
Fructus Hippophae (Sha Ji, FH)	hexadecane	11006	12.32	0.06	DCAYPVUWAIABOU-UHFFFAOYSA-N
Fructus Hippophae (Sha Ji, FH)	Heptadekan	12398	8.64	0.07	NDJKXXJCMXVBJW-UHFFFAOYSA-N
Fructus Hippophae (Sha Ji, FH)	LFA	8222	8.46	0.13	CBFCDTFDPHXCNY-UHFFFAOYSA-N
Fructus Hippophae (Sha Ji, FH)	Henicosane	12403	8.41	0.15	FNAZRRHPUDJQCJ-UHFFFAOYSA-N
Fructus Hippophae (Sha Ji, FH)	methyl palmitate	8181	18.09	0.12	FLIACVVOZYBSBS-UHFFFAOYSA-N
Fructus Hippophae (Sha Ji, FH)	Tricosane	12534	8.33	0.21	FIGVVZUWCLSUEI-UHFFFAOYSA-N
Fructus Hippophae (Sha Ji, FH)	Dodekan	8182	17.74	0.02	SNRUBQQJIBEYMU-UHFFFAOYSA-N
Fructus Hippophae (Sha Ji, FH)	tetradecane	12389	15.94	0.04	BGHCVCJVXZWKCC-UHFFFAOYSA-N
Fructus Hippophae (Sha Ji, FH)	β-elemene	6918391	25.63	0.06	OPFTUNCRGUEPRZ-QLFBSQMISA-N
Fructus Hippophae (Sha Ji, FH)	CLR	5997	37.87	0.68	HVYWMOMLDIMFJA-DPAQBDIFSA-N
Fructus Hippophae (Sha Ji, FH)	Ethylpalmitate	12366	18.99	0.14	XIRNKXNNONJFQO-UHFFFAOYSA-N
Fructus Hippophae (Sha Ji, FH)	pelargonidin	440832	37.99	0.21	SAURRTSFHXYOSN-UHFFFAOYSA-N
Fructus Hippophae (Sha Ji, FH)	(1S,2S)-2-isopropenyl-4-isopropylidene-1-methyl-1-vinylcyclohexane	6432312	34.47	0.06	BQSLMQNYHVFRDT-LSDHHAIUSA-N
Fructus Hippophae (Sha Ji, FH)	PEL	6054	44.03	0.02	WRMNZCZEMHIOCP-UHFFFAOYSA-N
Fructus Hippophae (Sha Ji, FH)	WLN: Q1R	244	58.68	0.01	WVDDGKGOMKODPV-UHFFFAOYSA-N
Fructus Hippophae (Sha Ji, FH)	myristic acid	11005	21.18	0.07	TUNFSRHWOTWDNC-UHFFFAOYSA-N
Fructus Hippophae (Sha Ji, FH)	Oktadekan	11635	9.81	0.09	RZJRJXONCZWCBN-UHFFFAOYSA-N
Fructus Hippophae (Sha Ji, FH)	TWT	12405	8.37	0.18	HOWGUJZVBDQJKV-UHFFFAOYSA-N
Fructus Hippophae (Sha Ji, FH)	HEXACOSANE	12407	8.21	0.31	HMSWAIKSFDFLKN-UHFFFAOYSA-N
Fructus Hippophae (Sha Ji, FH)	Octacosane	12408	8.15	0.37	ZYURHZPYMFLWSH-UHFFFAOYSA-N
Fructus Hippophae (Sha Ji, FH)	Zeaxanthin	5280899	21.17	0.54	JKQXZKUSFCKOGQ-QAYBQHTQSA-N
Fructus Hippophae (Sha Ji, FH)	ZINC04073977	9801811	38	0.76	KYOFIJXMVNQYFC-XJZKHKOHSA-N
Fructus Hippophae (Sha Ji, FH)	citric acid	19782904	56.22	0.05	KRKNYBCHXYNGOX-UHFFFAOYSA-N
Fructus Hippophae (Sha Ji, FH)	MLT	222656	59.62	0.02	BJEPYKJPYRNKOW-REOHCLBHSA-N
Fructus Hippophae (Sha Ji, FH)	FITONE	1810796	6.67	0.1	WHWDWIHXSPCOKZ-SJORKVTESA-N
Fructus Hippophae (Sha Ji, FH)	Mandenol	5282184	42	0.19	FMMOOAYVCKXGMF-MURFETPASA-N
Fructus Hippophae (Sha Ji, FH)	ETHYLMYRISTATE	31283	20.58	0.09	MMKRHZKQPFCLLS-UHFFFAOYSA-N
Fructus Hippophae (Sha Ji, FH)	24-epicampesterol	5283637	37.58	0.71	SGNBVLSWZMBQTH-ZRUUVFCLSA-N
Fructus Hippophae (Sha Ji, FH)	UPL	12401	8.52	0.11	LQERIDTXQFOHKA-UHFFFAOYSA-N
Fructus Hippophae (Sha Ji, FH)	NON	2969	26.74	0.03	GHVNFZFCNZKVNT-UHFFFAOYSA-N
Fructus Hippophae (Sha Ji, FH)	Dodecanal	8194	21.52	0.03	HFJRKMMYBMWEAD-UHFFFAOYSA-N
Fructus Hippophae (Sha Ji, FH)	vitamin c	54670067	13.34	0.04	CIWBSHSKHKDKBQ-JLAZNSOCSA-N
Fructus Hippophae (Sha Ji, FH)	24190-29-2	638013	21.67	0.05	UZFLPKAIBPNNCA-ABZNLYFFSA-N
Fructus Hippophae (Sha Ji, FH)	IFP	753	72.87	0.01	PEDCQBHIVMGVHV-UHFFFAOYSA-N
Fructus Hippophae (Sha Ji, FH)	zoomaric acid	445638	35.78	0.1	SECPZKHBENQXJG-FPLPWBNLSA-N
Fructus Hippophae (Sha Ji, FH)	Tetracosane	12592	8.28	0.24	POOSGDOYLQNASK-UHFFFAOYSA-N
Fructus Hippophae (Sha Ji, FH)	Methyl palmitelaidate	638303	34.61	0.12	IZFGRAGOVZCUFB-CMDGGOBGSA-N
Fructus Hippophae (Sha Ji, FH)	OXL	18676629	29.68	0.01	MUBZPKHOEPUJKR-UHFFFAOYSA-N
Fructus Hippophae (Sha Ji, FH)	Tar	439655	66.38	0.02	FEWJPZIEWOKRBE-LWMBPPNESA-N
Fructus Hippophae (Sha Ji, FH)	Heriguard	1794427	11.93	0.33	CWVRJTMFETXNAD-JUHZACGLSA-N
Fructus Hippophae (Sha Ji, FH)	LAN	246983	42.12	0.75	CAHGCLMLTWQZNJ-BQNIITSRSA-N
Fructus Hippophae (Sha Ji, FH)	myricetin	5281672	13.75	0.31	IKMDFBPHZNJCSN-UHFFFAOYSA-N
Fructus Hippophae (Sha Ji, FH)	hexanoic acid	8892	73.08	0.01	FUZZWVXGSFPDMH-UHFFFAOYSA-N
Fructus Hippophae (Sha Ji, FH)	ISOHEPTANE	11582	59.94	0.01	GXDHCNNESPLIKD-UHFFFAOYSA-N
Fructus Hippophae (Sha Ji, FH)	(Z)-1,3-di(phenyl)prop-2-en-1-one	5358548	47.27	0.08	DQFBYFPFKXHELB-QXMHVHEDSA-N
Fructus Hippophae (Sha Ji, FH)	HEPTACOSANE	11636	8.18	0.36	BJQWYEJQWHSSCJ-UHFFFAOYSA-N
Fructus Hippophae (Sha Ji, FH)	rhein	10168	47.07	0.28	FCDLCPWAQCPTKC-UHFFFAOYSA-N
Fructus Hippophae (Sha Ji, FH)	Serotonin	5202	42.99	0.06	QZAYGJVTTNCVMB-UHFFFAOYSA-N
Fructus Hippophae (Sha Ji, FH)	DMR	92824	68.62	0.02	BJEPYKJPYRNKOW-UWTATZPHSA-N
Fructus Hippophae (Sha Ji, FH)	β-Ionone	638014	20.63	0.05	PSQYTAPXSHCGMF-BQYQJAHWSA-N
Fructus Hippophae (Sha Ji, FH)	PENTACOSANE	12406	8.25	0.27	YKNWIILGEFFOPE-UHFFFAOYSA-N
Fructus Hippophae (Sha Ji, FH)	Sulcatone	9862	26.36	0.01	UHEPJGULSIKKTP-UHFFFAOYSA-N
Fructus Hippophae (Sha Ji, FH)	(3S,5R,10S,13R,14R,17R)-17-[(1R)-1,5-dimethyl-4-methylenehexyl]-4,4,10,13,14-pentamethyl-2,3,5,6,7,11,12,15,16,17-decahydro-1H-cyclopenta[a]phenanthren-3-ol	9803310	42.37	0.77	XJLZCPIILZRCPS-ANMPWZFDSA-N
Fructus Hippophae (Sha Ji, FH)	Vitamin- G	493570	6.79	0.5	AUNGANRZJHBGPY-SCRDCRAPSA-N
Fructus Hippophae (Sha Ji, FH)	VIV	14985	14.26	0.55	GVJHHUAWPYXKBD-IEOSBIPESA-N
Fructus Hippophae (Sha Ji, FH)	β-carotene	5280489	37.18	0.58	OENHQHLEOONYIE-JLTXGRSLSA-N
Fructus Hippophae (Sha Ji, FH)	butylated hydroxytoluene	31404	40.02	0.07	NLZUEZXRPGMBCV-UHFFFAOYSA-N
Fructus Hippophae (Sha Ji, FH)	cyclofenchene	79022	42.27	0.07	NZXWDTCLMXDSHY-GHCJXIJMSA-N
Fructus Hippophae (Sha Ji, FH)	IPH	20488062	36.05	0.01	ISWSIDIOOBJBQZ-UHFFFAOYSA-N
Fructus Hippophae (Sha Ji, FH)	Hentriacontan	12410	8.07	0.51	IUJAMGNYPWYUPM-UHFFFAOYSA-N
Fructus Hippophae (Sha Ji, FH)	Antak	8174	16.85	0.02	MWKFXSUHUHTGQN-UHFFFAOYSA-N
Fructus Hippophae (Sha Ji, FH)	(6S)-1-isopropyl-3-isopropylidene-6-methyl-6-vinylcyclohexene	80048	21.72	0.06	QDUJKDRUFBJYSQ-OAHLLOKOSA-N
Fructus Hippophae (Sha Ji, FH)	acetic acid	21980959	47.87	0	QTBSBXVTEAMEQO-UHFFFAOYSA-N
Fructus Hippophae (Sha Ji, FH)	4,8-dimethyltridecane	Not Available	2.77	0.04	IRMGDQSAWLAMIV-CABCVRRESA-N
Fructus Hippophae (Sha Ji, FH)	Isohexane	7892	56.13	0	AFABGHUZZDYHJO-UHFFFAOYSA-N
Fructus Hippophae (Sha Ji, FH)	5,7-dihydroxy-2-(3-hydroxy-4-methoxyphenyl)chroman-4-one	676152	47.74	0.27	AIONOLUJZLIMTK-CQSZACIVSA-N
Fructus Hippophae (Sha Ji, FH)	PLY	984	16.54	0.08	NIOYUNMRJMEDGI-UHFFFAOYSA-N
Fructus Hippophae (Sha Ji, FH)	Octadecanal	12533	15.38	0.12	FWWQKRXKHIRPJY-UHFFFAOYSA-N
Fructus Hippophae (Sha Ji, FH)	n-Heptadecanol	15076	12.97	0.09	GOQYKNQRPGWPLP-UHFFFAOYSA-N
Fructus Hippophae (Sha Ji, FH)	undecanal	8186	22.9	0.03	KMPQYAYAQWNLME-UHFFFAOYSA-N
Fructus Hippophae (Sha Ji, FH)	Pentadecanal	17697	10.38	0.06	XGQJZNCFDLXSIJ-UHFFFAOYSA-N
Fructus Hippophae (Sha Ji, FH)	TRIDECANAL	25311	15.03	0.04	BGEHHAVMRVXCGR-UHFFFAOYSA-N
Fructus Hippophae (Sha Ji, FH)	procyanidin	107876	20.28	0.73	HGVVOUNEGQIPMS-BJNPORTCSA-N
Fructus Hippophae (Sha Ji, FH)	Tetradecanal	31291	12.36	0.05	UHUFTBALEZWWIH-UHFFFAOYSA-N
Fructus Hippophae (Sha Ji, FH)	Thiamine	9543525	19.87	0.11	NRFUQFSJQZTSJH-UHFFFAOYSA-N
Fructus Hippophae (Sha Ji, FH)	progesterone	5994	13.66	0.44	RJKFOVLPORLFTN-LEKSSAKUSA-N
Fructus Hippophae (Sha Ji, FH)	Schottenol	441837	37.42	0.75	YSKVBPGQYRAUQO-UZSYLJJSSA-N
Fructus Hippophae (Sha Ji, FH)	anthocyanin	145858	55.35	0.11	KASYPVOQFVIQKW-UHFFFAOYSA-N
Fructus Hippophae (Sha Ji, FH)	Isorhamnetin-3-mono-β-D-glucoside	5318645	4.11	0.8	CQLRUIIRRZYHHS-LFXZADKFSA-N
Fructus Hippophae (Sha Ji, FH)	hesperidin	10621	13.33	0.67	QUQPHWDTPGMPEX-QJBIFVCTSA-N
Fructus Hippophae (Sha Ji, FH)	TRIACONTANE	12535	8.09	0.41	JXTPJDDICSTXJX-UHFFFAOYSA-N
Fructus Hippophae (Sha Ji, FH)	BUA	264	21.62	0	FERIUCNNQQJTOY-UHFFFAOYSA-N
Fructus Hippophae (Sha Ji, FH)	Acetylfuran	14505	49.63	0.01	IEMMBWWQXVXBEU-UHFFFAOYSA-N
Fructus Hippophae (Sha Ji, FH)	MSM	1068	25.83	0	QMMFVYPAHWMCMS-UHFFFAOYSA-N
Fructus Hippophae (Sha Ji, FH)	Ethyl hexoate	31265	22.95	0.02	SHZIWNPUGXLXDT-UHFFFAOYSA-N
Fructus Hippophae (Sha Ji, FH)	cryptoxanthin	44554791	25.16	0.57	DMASLKHVQRHNES-GMKWGACXSA-N
Fructus Hippophae (Sha Ji, FH)	14,15-dimethyl-α-sitosterol	Not Available	43.14	0.78	MHNJBCPXLRYFRC-QJZMYNMSSA-N
Fructus Hippophae (Sha Ji, FH)	14-methyl-α-sitosterol	Not Available	43.49	0.78	PQMPALRZPKLUHY-FLYHFCSOSA-N
Fructus Hippophae (Sha Ji, FH)	Heptacosene	528971	14.73	0.35	YYLACZAXCCJCJO-UHFFFAOYSA-N
Fructus Hippophae (Sha Ji, FH)	(2S,4S)-2,4-dimethyl-1,3-dioxane	23617239	34.52	0.01	VREPYGYMOSZTKJ-WDSKDSINSA-N
Fructus Hippophae (Sha Ji, FH)	2,6-DIMETHYLHEPTANE	14069	16.95	0.01	KBPCCVWUMVGXGF-UHFFFAOYSA-N
Fructus Hippophae (Sha Ji, FH)	WLN: L6V BUTJ	13594	63.89	0.01	FWFSEYBSWVRWGL-UHFFFAOYSA-N
Fructus Hippophae (Sha Ji, FH)	(E)-icos-2-enal	12712281	24.53	0.17	UXNPIJMOEWUFPL-VHEBQXMUSA-N
Fructus Hippophae (Sha Ji, FH)	MBD	340	51.76	0.02	PGSWEKYNAOWQDF-UHFFFAOYSA-N
Fructus Hippophae (Sha Ji, FH)	3-Pyridol	7971	37.07	0.01	GRFNBEZIAWKNCO-UHFFFAOYSA-N
Fructus Hippophae (Sha Ji, FH)	4-Methylheptane	11512	46.58	0.01	CHBAWFGIXDBEBT-UHFFFAOYSA-N
Fructus Hippophae (Sha Ji, FH)	9-octylheptadec-8-ene	292287	16.74	0.2	QEKKDSRVFBLJFX-UHFFFAOYSA-N
Fructus Hippophae (Sha Ji, FH)	Muscamone	5365075	16.66	0.21	IGOWHGRNPLFNDJ-ZPHPHTNESA-N
Fructus Hippophae (Sha Ji, FH)	Dmbc formate	61464	30.38	0.04	CFSCYYFRHIBXMS-UHFFFAOYSA-N
Fructus Hippophae (Sha Ji, FH)	3-O-Ethylascorbic acid	150736	17.6	0.06	ZGSCRDSBTNQPMS-UJURSFKZSA-N
Fructus Hippophae (Sha Ji, FH)	Methyl benzyl ether	10869	23.93	0.02	GQKZBCPTCWJTAS-UHFFFAOYSA-N
Fructus Hippophae (Sha Ji, FH)	Butyl isovalerate	7981	23.12	0.02	AYWJSCLAAPJZEF-UHFFFAOYSA-N
Fructus Hippophae (Sha Ji, FH)	canthaxanthine	5281227	41.59	0.56	FDSDTBUPSURDBL-SHGOADQESA-N
Fructus Hippophae (Sha Ji, FH)	carotenoid	Not Available	40.76	0.55	KBPHJBAIARWVSC-KCLUZURASA-N
Fructus Hippophae (Sha Ji, FH)	β-cholestane	5283630	18.44	0.62	XIIAYQZJNBULGD-CJPSHIORSA-N
Fructus Hippophae (Sha Ji, FH)	ST5330591	2723613	48.08	0.84	UVZUFUGNHDDLRQ-LLHZKFLPSA-N
Fructus Hippophae (Sha Ji, FH)	cis-3-Hexenyl hexoate	5352543	31.88	0.04	RGACQXBDYBCJCY-ALCCZGGFSA-N
Fructus Hippophae (Sha Ji, FH)	cislycopene	56841918	45.51	0.54	OAIJSZIZWZSQBC-UMONDHTKSA-N
Fructus Hippophae (Sha Ji, FH)	Bis-DHA	440667	65.67	0.04	SBJKKFFYIZUCET-JLAZNSOCSA-N
Fructus Hippophae (Sha Ji, FH)	δ-Carotene	5281230	31.8	0.55	WGIYGODPCLMGQH-GOXCNPTKSA-N
Fructus Hippophae (Sha Ji, FH)	(25R)-2α,15β-dihydroxy-5α-spirostan-3β-yl β-D-glucopyranosyl-(1->3)-β-D-galactopyranosyl-(1->2)-[β-D-xylopyranosyl-(1->3)]-β-D-glucopyranosyl-(1->4)-β-D-galactopyranoside	Not Available	7.64	0.01	UVYVLBIGDKGWPX-XJVHMSFUSA-N
Fructus Hippophae (Sha Ji, FH)	Digitogenin	Not Available	16.15	0.76	COVOPPXLDJVUSC-JPYPKGSXSA-N
Fructus Hippophae (Sha Ji, FH)	(1R,2R,5S)-2-Isopropyl-5-methylcyclohexanol	6566020	56.35	0.03	NOOLISFMXDJSKH-IVZWLZJFSA-N
Fructus Hippophae (Sha Ji, FH)	Docosanal	3017068	13.72	0.22	ULCXRAFXRZTNRO-UHFFFAOYSA-N
Fructus Hippophae (Sha Ji, FH)	Icosanal	75458	14.45	0.16	FWBUWJHWAKTPHI-UHFFFAOYSA-N
Fructus Hippophae (Sha Ji, FH)	ergosta-7-en-3-β-ol	91691464	38.76	0.83	TVNDUGAVWGGIBH-BQYHOMKTSA-N
Fructus Hippophae (Sha Ji, FH)	ergostenol	5283658	35.41	0.71	AWYDNKRGSOPYQB-AZMRAJNMSA-N
Fructus Hippophae (Sha Ji, FH)	(2R,4R)-2-phenylchroman-4-ol	6923719	52.53	0.13	YTMFRMLVZQOBDR-UKRRQHHQSA-N
Fructus Hippophae (Sha Ji, FH)	flavane-3,4-diol	Not Available	26.87	0.15	XIMADJWJJOMVID-RRFJBIMHSA-N
Fructus Hippophae (Sha Ji, FH)	(2S)-Flavanone	439652	64.04	0.13	ZONYXWQDUYMKFB-HNNXBMFYSA-N
Fructus Hippophae (Sha Ji, FH)	flavone	10680	25.88	0.13	VHBFFQKBGNRLFZ-UHFFFAOYSA-N
Fructus Hippophae (Sha Ji, FH)	Flavonol	11349	47.91	0.18	HVQAJTFOCKOKIN-UHFFFAOYSA-N
Fructus Hippophae (Sha Ji, FH)	(2R,6S,7aR)-2-[(1E,3E,5E,7E,9E,11E,13E,15E)-16-[(1R,4R)-4-hydroxy-2,6,6-trimethyl-1-cyclohex-2-enyl]-1,5,10,14-tetramethylhexadeca-1,3,5,7,9,11,13,15-octaenyl]-2,4,4,7a-tetramethyl-6,7-dihydro-5H-benzofuran-6-ol	20054913	57.88	0.53	QHUMOJKEVAPSCY-KMMFBZCUSA-N
Fructus Hippophae (Sha Ji, FH)	γ-carotene	5280791	30.98	0.55	HRQKOYFGHJYEFS-CSMOIXKNSA-N
Fructus Hippophae (Sha Ji, FH)	glucofrangulin	12702415	54.94	0.04	LBPLLQWWWCNJBE-MRVPVSSYSA-N
Fructus Hippophae (Sha Ji, FH)	hemin	455658	8.29	0.56	HGXFBVDWWKPUKZ-UJJXFSCMSA-N
Fructus Hippophae (Sha Ji, FH)	henicosanal	12052911	14.07	0.19	FJZCFGKQFDPNHS-UHFFFAOYSA-N
Fructus Hippophae (Sha Ji, FH)	Heptadecanal	71552	15.91	0.1	PIYDVAYKYBWPPY-UHFFFAOYSA-N
Fructus Hippophae (Sha Ji, FH)	(Z,E)-2,4-heptadienal	6428554	24.04	0.01	SATICYYAWWYRAM-ICWBMWKASA-N
Fructus Hippophae (Sha Ji, FH)	hippophaenin A	16142774	30.26	0.09	RBCBWTZJWLFGTN-GLQCQTQHSA-N
Fructus Hippophae (Sha Ji, FH)	Isobutyl caproate	7775	20.3	0.03	UXUPPWPIGVTVQI-UHFFFAOYSA-N
Fructus Hippophae (Sha Ji, FH)	Isobutyl octanoate	79582	31.9	0.04	CFQRBRGFNFRMBD-UHFFFAOYSA-N
Fructus Hippophae (Sha Ji, FH)	Isoamyl benzoate	7193	52.2	0.05	MLLAPOCBLWUFAP-UHFFFAOYSA-N
Fructus Hippophae (Sha Ji, FH)	Isoamyl caproate	16617	40.58	0.03	XVSZRAWFCDHCBP-UHFFFAOYSA-N
Fructus Hippophae (Sha Ji, FH)	Apple oil	12613	22.26	0.03	XINCECQTMHSORG-UHFFFAOYSA-N
Fructus Hippophae (Sha Ji, FH)	Isoamyl octylate	16255	20.85	0.05	XKWSWANXMRXDES-UHFFFAOYSA-N
Fructus Hippophae (Sha Ji, FH)	isorhamnetin-3-O-β-rutinoside	Not Available	5.09	0.65	UIDGLYUNOUKLBM-KVZCEVNZSA-N
Fructus Hippophae (Sha Ji, FH)	isorhamnetin-3-O-galactoside	71463991	1.17	0.8	CQLRUIIRRZYHHS-LDZBLPKXSA-N
Fructus Hippophae (Sha Ji, FH)	Lichesterol	5281329	16.21	0.72	VILFZDAFELACSG-CMNOFMQQSA-N
Fructus Hippophae (Sha Ji, FH)	cis-linalol pyranoxide	6428574	43.89	0.04	BCTBAGTXFYWYMW-SCZZXKLOSA-N
Fructus Hippophae (Sha Ji, FH)	linalool oxide B (cis-THF)	6428573	71.54	0.04	BRHDDEIRQPDPMG-PSASIEDQSA-N
Fructus Hippophae (Sha Ji, FH)	LYC	446925	32.57	0.51	OAIJSZIZWZSQBC-GYZMGTAESA-N
Fructus Hippophae (Sha Ji, FH)	D 3 (ester)	20392	79.51	0.05	FNJSWIPFHMKRAT-UHFFFAOYSA-N
Fructus Hippophae (Sha Ji, FH)	Nonadecanal	176926	14.88	0.14	SXIYYZWCMUFWBW-UHFFFAOYSA-N
Fructus Hippophae (Sha Ji, FH)	Amyl hexoate	10886	25.59	0.03	WRFZKAGPPQGDDQ-UHFFFAOYSA-N
Fructus Hippophae (Sha Ji, FH)	propelargonidin	102115502	19.67	0.76	TXLFUHUBGBCKNS-JOFXVPDFSA-N
Fructus Hippophae (Sha Ji, FH)	PROPYL ISOVALERATE	11176	47.74	0.02	LSJMDWFAADPNAX-UHFFFAOYSA-N
Fructus Hippophae (Sha Ji, FH)	Quassin	65571	16.71	0.65	IOSXSVZRTUWBHC-LBTVDEKVSA-N
Fructus Hippophae (Sha Ji, FH)	stigmastadienone	45109823	7.13	0.76	RLLXSYQFCBPAMA-SQONKTMISA-N
Fructus Hippophae (Sha Ji, FH)	5β-stigmastane	6857529	18.55	0.69	GKBHKNPLNHLYHT-LKHYOGBDSA-N
Fructus Hippophae (Sha Ji, FH)	(2E,4E,6E,8Z)-3,7-dimethyl-9-(2,6,6-trimethyl-1-cyclohexenyl)nona-2,4,6,8-tetraen-1-ol	11173703	21.9	0.16	FPIPGXGPPPQFEQ-LYJDTWPQSA-N
Fructus Hippophae (Sha Ji, FH)	PLR	95687	12.61	0.07	RBCOYOYDYNXAFA-UHFFFAOYSA-N
Fructus Hippophae (Sha Ji, FH)	2,5,7,8-TETRAMETHYL-2-(4,8,12-TRIMETHYLTRIDECYL)-6-CHROMANOL	1548900	14.26	0.54	GVJHHUAWPYXKBD-QLVXXPONSA-N
Fructus Hippophae (Sha Ji, FH)	vitamin E-α	Not Available	14.45	0.56	JPIPZDOGMHGBOS-VCPRHENPSA-N
Fructus Hippophae (Sha Ji, FH)	vitamin E-β	Not Available	15.82	0.53	XLZYQCZUAFIJEN-ZLSIYFNSSA-N
Fructus Hippophae (Sha Ji, FH)	vitamin E-δ	Not Available	16.56	0.49	PMFTXNJUEOLHLA-HTDNTCHWSA-N
Fructus Hippophae (Sha Ji, FH)	vitamin E-γ	Not Available	15.82	0.53	WZCMRXPXXPZBOE-ZLSIYFNSSA-N
Fructus Hippophae (Sha Ji, FH)	ZINC03831331	7048755	47.6	0.65	MBWXNTAXLNYFJB-KSVLJPARSA-N
Fructus Hippophae (Sha Ji, FH)	XAT	448438	17.68	0.51	SZCBXWMUOPQSOX-WVJDLNGLSA-N
Fructus Hippophae (Sha Ji, FH)	solamargine	73611	17.8579	0.29	MBWUSSKCCUMJHO-ZGXDEBHDSA-N
Fructus Hippophae (Sha Ji, FH)	Castalagin	12302513	21.061	0.01	UDYKDZHZAKSYCO-KWUYSQDCSA-N
Fructus Hippophae (Sha Ji, FH)	Gallic acid	370	64.2658	0.04	LNTHITQWFMADLM-UHFFFAOYSA-N
Fructus Citri Sarcodactylis (Fo Shou, FCS)	Hemo-sol	440917	39.84	0.02	XMGQYMWWDOXHJM-JTQLQIEISA-N
Fructus Citri Sarcodactylis (Fo Shou, FCS)	α-humulene	5281520	22.98	0.06	FAMPSKZZVDUYOS-HRGUGZIWSA-N
Fructus Citri Sarcodactylis (Fo Shou, FCS)	Scopoletol	5280460	27.77	0.08	RODXRVNMMDRFIK-UHFFFAOYSA-N
Fructus Citri Sarcodactylis (Fo Shou, FCS)	palmitic acid	985	19.3	0.1	IPCSVZSSVZVIGE-UHFFFAOYSA-N
Fructus Citri Sarcodactylis (Fo Shou, FCS)	protocatechuic acid	72	25.37	0.04	YQUVCSBJEUQKSH-UHFFFAOYSA-N
Fructus Citri Sarcodactylis (Fo Shou, FCS)	vanillic acid	8468	35.47	0.04	WKOLLVMJNQIZCI-UHFFFAOYSA-N
Fructus Citri Sarcodactylis (Fo Shou, FCS)	(L)-α-Terpineol	443162	48.8	0.03	WUOACPNHFRMFPN-SECBINFHSA-N
Fructus Citri Sarcodactylis (Fo Shou, FCS)	(-)-α-Pinene	440968	46.25	0.05	GRWFGVWFFZKLTI-IUCAKERBSA-N
Fructus Citri Sarcodactylis (Fo Shou, FCS)	(-)-nopinene	440967	44.84	0.05	WTARULDDTDQWMU-IUCAKERBSA-N
Fructus Citri Sarcodactylis (Fo Shou, FCS)	Neral	643779	19.48	0.02	WTEVQBCEXWBHNA-YFHOEESVSA-N
Fructus Citri Sarcodactylis (Fo Shou, FCS)	EIC	5280450	41.9	0.14	OYHQOLUKZRVURQ-HZJYTTRNSA-N
Fructus Citri Sarcodactylis (Fo Shou, FCS)	L-Limonen	439250	38.09	0.02	XMGQYMWWDOXHJM-SNVBAGLBSA-N
Fructus Citri Sarcodactylis (Fo Shou, FCS)	Tereben	11463	29.62	0.02	MOYAFQVGZZPNRA-UHFFFAOYSA-N
Fructus Citri Sarcodactylis (Fo Shou, FCS)	lauric acid	3893	23.59	0.04	POULHZVOKOAJMA-UHFFFAOYSA-N
Fructus Citri Sarcodactylis (Fo Shou, FCS)	Nerol	643820	35.66	0.02	GLZPCOQZEFWAFX-YFHOEESVSA-N
Fructus Citri Sarcodactylis (Fo Shou, FCS)	Car-3-ene	442461	45.15	0.04	BQOFWKZOCNGFEC-DTWKUNHWSA-N
Fructus Citri Sarcodactylis (Fo Shou, FCS)	(R)-p-Menth-1-en-4-ol	5325830	32.16	0.03	WRYLYDPHFGVWKC-JTQLQIEISA-N
Fructus Citri Sarcodactylis (Fo Shou, FCS)	ACETIC ACID,BORNYL ESTER	637531	67.15	0.08	KGEKLUUHTZCSIP-FOGDFJRCSA-N
Fructus Citri Sarcodactylis (Fo Shou, FCS)	5-isopropyl-2-methylbicyclo[3.1.0]hex-2-ene	637518	47.19	0.04	KQAZVFVOEIRWHN-NXEZZACHSA-N
Fructus Citri Sarcodactylis (Fo Shou, FCS)	(1R,5R,7S)-4,7-dimethyl-7-(4-methylpent-3-enyl)bicyclo[3.1.1]hept-3-ene	13889654	16.23	0.09	YMBFCQPIMVLNIU-KFWWJZLASA-N
Fructus Citri Sarcodactylis (Fo Shou, FCS)	L-α-Palmitin	11359451	26.66	0.22	QHZLMUACJMDIAE-GOSISDBHSA-N
Fructus Citri Sarcodactylis (Fo Shou, FCS)	oleic acid	637517	33.13	0.14	ZQPPMHVWECSIRJ-MDZDMXLPSA-N
Fructus Citri Sarcodactylis (Fo Shou, FCS)	Sitosterol α1	9548595	43.28	0.78	LPZCCMIISIBREI-JXMPMKKESA-N
Fructus Citri Sarcodactylis (Fo Shou, FCS)	myristic acid	11005	21.18	0.07	TUNFSRHWOTWDNC-UHFFFAOYSA-N
Fructus Citri Sarcodactylis (Fo Shou, FCS)	Supraene	638072	33.55	0.42	YYGNTYWPHWGJRM-AAJYLUCBSA-N
Fructus Citri Sarcodactylis (Fo Shou, FCS)	bicyclo[3.1.1]hept-2-ene-2-methanol, 6,6-dimethyl-	636475	49.79	0.06	RXBQNMWIQKOSCS-RKDXNWHRSA-N
Fructus Citri Sarcodactylis (Fo Shou, FCS)	scoparone	8417	74.75	0.09	GUAFOGOEJLSQBT-UHFFFAOYSA-N
Fructus Citri Sarcodactylis (Fo Shou, FCS)	hexanoic acid	8892	73.08	0.01	FUZZWVXGSFPDMH-UHFFFAOYSA-N
Fructus Citri Sarcodactylis (Fo Shou, FCS)	PGR	259994	46.54	0	DNIAPMSPPWPWGF-GSVOUGTGSA-N
Fructus Citri Sarcodactylis (Fo Shou, FCS)	ZINC05224268	Not Available	34.43	0.13	NVEQFIOZRFFVFW-ABHRYQDASA-N
Fructus Citri Sarcodactylis (Fo Shou, FCS)	Diosmetin	5281612	31.14	0.27	MBNGWHIJMBWFHU-UHFFFAOYSA-N
Fructus Citri Sarcodactylis (Fo Shou, FCS)	5,2',6'-Trihydroxy-7,8-dimethoxyflavone	5322059	45.05	0.33	GWRFNPJGKCUUSJ-UHFFFAOYSA-N
Fructus Citri Sarcodactylis (Fo Shou, FCS)	ZINC01849758	1616126	16.77	0.07	RGZSQWQPBWRIAQ-HUUCEWRRSA-N
Fructus Citri Sarcodactylis (Fo Shou, FCS)	acetic acid	21980959	47.87	0	QTBSBXVTEAMEQO-UHFFFAOYSA-N
Fructus Citri Sarcodactylis (Fo Shou, FCS)	Acetol	8299	53.93	0	XLSMFKSTNGKWQX-UHFFFAOYSA-N
Fructus Citri Sarcodactylis (Fo Shou, FCS)	Ayapanin	10748	41.55	0.06	LIIALPBMIOVAHH-UHFFFAOYSA-N
Fructus Citri Sarcodactylis (Fo Shou, FCS)	[(3R)-3,7-dimethyloct-6-enyl] acetate	6708682	45.54	0.04	JOZKFWLRHCDGJA-LLVKDONJSA-N
Fructus Citri Sarcodactylis (Fo Shou, FCS)	Limetin	2775	36.63	0.09	NXJCRELRQHZBQA-UHFFFAOYSA-N
Fructus Citri Sarcodactylis (Fo Shou, FCS)	(+)-trans-Carveol	443178	44.21	0.03	BAVONGHXFVOKBV-VHSXEESVSA-N
Fructus Citri Sarcodactylis (Fo Shou, FCS)	2,6,10-trimethyl-dodecane	Not Available	37.8	0.03	VOLMSPGWNYJHQQ-SCSAIBSYSA-N
Fructus Citri Sarcodactylis (Fo Shou, FCS)	Diosphenol	12095091	58.11	0.04	QSIMLPCPCXVYDD-QMMMGPOBSA-N
Fructus Citri Sarcodactylis (Fo Shou, FCS)	Diosmin	5281613	12.7	0.66	GZSOSUNBTXMUFQ-YFAPSIMESA-N
Fructus Citri Sarcodactylis (Fo Shou, FCS)	KOJ	3840	48.7	0.03	BEJNERDRQOWKJM-UHFFFAOYSA-N
Fructus Citri Sarcodactylis (Fo Shou, FCS)	4-Ethyl-o-xylene	13629	39.27	0.02	SBUYFICWQNHBCM-UHFFFAOYSA-N
Fructus Citri Sarcodactylis (Fo Shou, FCS)	isoferulic acid	736186	50.83	0.06	QURCVMIEKCOAJU-HWKANZROSA-N
Fructus Citri Sarcodactylis (Fo Shou, FCS)	Ethyl linolelaidate	5365672	7.33	0.19	FMMOOAYVCKXGMF-MVKOLZDDSA-N
Fructus Citri Sarcodactylis (Fo Shou, FCS)	ZINC02041097	637497	63.2	0	PUPZLCDOIYMWBV-SCSAIBSYSA-N
Fructus Citri Sarcodactylis (Fo Shou, FCS)	Isocoumarin	68108	52.69	0.04	IQZZFVDIZRWADY-UHFFFAOYSA-N
Fructus Citri Sarcodactylis (Fo Shou, FCS)	(1R,4S,5S)-1-isopropyl-4-methyl-4-bicyclo[3.1.0]hexanol	11228920	95.36	0.05	KXSDPILWMGFJMM-KXUCPTDWSA-N
Fructus Citri Sarcodactylis (Fo Shou, FCS)	4-[(1R)-2,6,6-trimethyl-1-cyclohex-2-enyl]butan-2-one	12858404	22.54	0.05	JHJCHCSUEGPIGE-LBPRGKRZSA-N
Fructus Citri Sarcodactylis (Fo Shou, FCS)	2,3-Butanediol, meso-	220010	38.61	0.01	OWBTYPJTUOEWEK-ZXZARUISSA-N
Fructus Citri Sarcodactylis (Fo Shou, FCS)	(S)-cis-Verbenol	87839	41.93	0.06	WONIGEXYPVIKFS-YIZRAAEISA-N
Fructus Citri Sarcodactylis (Fo Shou, FCS)	CH3COSH	10484	24.11	0	DUYAAUVXQSMXQP-UHFFFAOYSA-N
Fructus Citri Sarcodactylis (Fo Shou, FCS)	tetracosanal	557529	13.11	0.29	HGINZVDZNQJVLQ-UHFFFAOYSA-N
Fructus Citri Sarcodactylis (Fo Shou, FCS)	Lupetazine	7818	62.3	0.01	RXYPXQSKLGGKOL-UHFFFAOYSA-N
Fructus Citri Sarcodactylis (Fo Shou, FCS)	(3R)-3-methylpentanal	12477208	37.56	0.01	YJWJGLQYQJGEEP-ZCFIWIBFSA-N
Fructus Citri Sarcodactylis (Fo Shou, FCS)	[(2S,3S)-3-methyl-3-(4-methylpent-3-enyl)oxiran-2-yl]methyl acetate	23255879	32.81	0.07	HUUKHKAFVDAFIX-RYUDHWBXSA-N
Fructus Citri Sarcodactylis (Fo Shou, FCS)	delta-Terpinene	6428962	38.9	0.02	AAIXZDBTEWDLSG-SECBINFHSA-N
Fructus Citri Sarcodactylis (Fo Shou, FCS)	Cyclohexanone,2-pentyl	Not Available	66.47	0.03	UXJMXERXJQAWSP-SNVBAGLBSA-N
Fructus Citri Sarcodactylis (Fo Shou, FCS)	Cyclohexanone,2-butyl	12330567	68.1	0.03	POYYYXPQBFPUKS-SECBINFHSA-N
Fructus Citri Sarcodactylis (Fo Shou, FCS)	Cyclohexanol,4-methoxy	140332	51.37	0.02	PFTGXSGDFZZZFY-KNVOCYPGSA-N
Fructus Citri Sarcodactylis (Fo Shou, FCS)	3,4,7-trimethoxycoumarin	606454	22.06	0.12	AYMSWLVOSROJFX-UHFFFAOYSA-N
Fructus Citri Sarcodactylis (Fo Shou, FCS)	Hydroxybutyric acid-	10413	103.17	0.01	SJZRECIVHVDYJC-UHFFFAOYSA-N
Fructus Citri Sarcodactylis (Fo Shou, FCS)	Bicyclo[7,2,0]undec-4-ene,4,11,11-trimethyl-8-methyl	Not Available	25.78	0.09	DNKZFOZPGORSGH-IWDKORTKSA-N
Fructus Citri Sarcodactylis (Fo Shou, FCS)	Bicyclo[6.3.0]undeca-1,7-dien-3-one, 5,5-dimethyl-	5372011	46.5	0.07	NNVYWFNVUGKOGN-XNFNPUBGSA-N
Fructus Citri Sarcodactylis (Fo Shou, FCS)	Bicyclo[5,2,0]nonane,2-methylene-4,8,8-trimethyl-4-vinyl	Not Available	20.62	0.09	FITHEODIIYWPLM-IPYPFGDCSA-N
Fructus Citri Sarcodactylis (Fo Shou, FCS)	Bicyclo[3,1,1]hept-2-en-6-ol,2,7,7-trimethyl-,acetate	Not Available	28.54	0.09	UASZOTVHPVEMQR-AXFHLTTASA-N
Fructus Citri Sarcodactylis (Fo Shou, FCS)	(2E,6S)-2,6-dimethylocta-2,7-diene-1,6-diol	11206026	44.12	0.03	NSMIMJYEKVSYMT-OLKPEBQYSA-N
Fructus Citri Sarcodactylis (Fo Shou, FCS)	5,2',5'-Trihydroxy-6,7,8-trimethoxyflavone	5322092	37.49	0.43	UWIBDEQRXHODSE-UHFFFAOYSA-N
Fructus Citri Sarcodactylis (Fo Shou, FCS)	2-Oxepanone,7-butyl	Not Available	47.74	0.03	YKVIWISPFDZYOW-SECBINFHSA-N
Fructus Citri Sarcodactylis (Fo Shou, FCS)	6,7-Dihydrogeraniol	5365836	36.73	0.02	JNAWJUOCXKIHHG-JXMROGBWSA-N
Fructus Citri Sarcodactylis (Fo Shou, FCS)	linalool oxide, trans-pyranoid	6427788	41.47	0.04	BCTBAGTXFYWYMW-PSASIEDQSA-N
Fructus Citri Sarcodactylis (Fo Shou, FCS)	cis-2,8-Menthadien-1-ol	111274	48.81	0.03	MKPMHJQMNACGDI-UWVGGRQHSA-N
Fructus Citri Sarcodactylis (Fo Shou, FCS)	trans,trans-2,6-Dimethyl-2,6-octadiene-1,8-diol	5363397	40.22	0.03	PREUOUJFXMCMSJ-TXFIJWAUSA-N
Fructus Citri Sarcodactylis (Fo Shou, FCS)	2,4,4-Trimethyl-3-(3-oxobutyl)cyclohex-2-enone	596567	23.46	0.07	QUHPCHDTFDSTTL-UHFFFAOYSA-N
Fructus Citri Sarcodactylis (Fo Shou, FCS)	2,3-dehydro-1,8-cineole	11564505	39.17	0.05	LOOYOTLEOHYYOV-WCBMZHEXSA-N
Fructus Citri Sarcodactylis (Fo Shou, FCS)	1,7-Octadien-3-ol,3,7-dimethyl	Not Available	37.54	0.02	GYJHTGZQPKPEOT-JTQLQIEISA-N
Fructus Citri Sarcodactylis (Fo Shou, FCS)	4-Methoxydibenzyl	139728	23.24	0.09	AFPZIAQJQAQDAQ-UHFFFAOYSA-N
Fructus Citri Sarcodactylis (Fo Shou, FCS)	α-Myrcene	519324	30.35	0.02	VYBREYKSZAROCT-UHFFFAOYSA-N
Fructus Citri Sarcodactylis (Fo Shou, FCS)	α-Citronellal	Not Available	29.58	0.02	KQZAHMIZMBERJX-JTQLQIEISA-N
Fructus Citri Sarcodactylis (Fo Shou, FCS)	1,2-Cyclohexanediol,1-methyl-4-(1-methylethyl)	24862667	43.87	0.04	RYLFWQILVNWPEL-BBBLOLIVSA-N
